# Supplementary material for: Mining of Candidate Genes Associated with Leaf Shape Traits in Grapes
Source: Int J Mol Sci. 2024 Nov 11;25(22):12101. doi: 10.3390/ijms252212101 (PMC11593594; doi:10.3390/ijms252212101)
Supplement: Supplementary file 1 [file ijms-25-12101-s001.zip › Table S2.xls]

## Sheet: 2023
#Model	Trait	MarkerName	Chr	Pos	Pvalue	log10P	MarkerR2	Count	Allele(MAF)	Func.refGene	Gene.refGene	GeneDetail.refGene	ExonicFunc.refGene	AAChange.refGene	COG_class	COG_class_annotation	GO_annotation	KEGG_annotation	KOG_class	KOG_class_annotation	Pfam_annotation	Swissprot_annotation	nr_annotation	COG_class	COG_class_annotation	GO_annotation	KEGG_annotation	KOG_class	KOG_class_annotation	Pfam_annotation	Swissprot_annotation	nr_annotation
mlm	2023LeafShape_DistalLeafBlockiness	17_357139	1	600106	14.7216	6.0293	0.12197	C/T,286	C(534,0.934):T(38,0.066)	intronic	VIT_01s0011g00680	.	.	.	[J]	Translation, ribosomal structure and biogenesis	Biological Process: ribosomal small subunit assembly (GO:0000028);; Molecular Function: structural constituent of ribosome (GO:0003735);; Cellular Component: cell wall (GO:0005618);; Cellular Component: cytosol (GO:0005829);; Biological Process: translation (GO:0006412);; Cellular Component: plasmodesma (GO:0009506);; Cellular Component: cytosolic ribosome (GO:0022626);; Cellular Component: cytos…	K02966|1e-105|vvi:100266271|K02966 RP-S19e; small subunit ribosomal protein S19e	[J]	Translation, ribosomal structure and biogenesis	Ribosomal protein S19e	40S ribosomal protein S19-1 OS=Arabidopsis thaliana OX=3702 GN=RPS19A PE=2 SV=1	PREDICTED: 40S ribosomal protein S19-1 [Vitis vinifera] CAN70140.1 hypothetical protein VITISV_032083 [Vitis vinifera] CBI27271.3 unnamed protein product, partial [Vitis vinifera]
mlm	2023LeafShape_DistalLeafBlockiness	17_372488	1	10870158	15.1982	6.20406	0.12677	A/C,277	A(515,0.930):C(39,0.070)	intronic	VIT_01s0026g01700	.	.	.	--	--	--	--|0.0|vvi:100246806|hypothetical protein	--	--	Protein of unknown function (DUF1664)	--	PREDICTED: uncharacterized protein LOC100246806 [Vitis vinifera] CBI32012.3 unnamed protein product, partial [Vitis vinifera]
mlm	2023LeafShape_DistalLeafBlockiness	17_56044	2	4055182	14.9395	6.11494	0.1228	T/C,287	T(539,0.939):C(35,0.061)	intronic	VIT_02s0025g04530	.	.	.	[K]	Transcription	Cellular Component: DNA-directed RNA polymerase IV complex (GO:0000418);; Molecular Function: DNA binding (GO:0003677);; Molecular Function: DNA-directed 5'-3' RNA polymerase activity (GO:0003899);; Cellular Component: nucleus (GO:0005634);; Cellular Component: nucleoplasm (GO:0005654);; Cellular Component: DNA-directed RNA polymerase III complex (GO:0005666);; Biological Process: regulation of t…	K16250|0.0|vvi:100254724|K16250 NRPD1; DNA-directed RNA polymerase IV subunit 1 [EC:2.7.7.6]	[K]	Transcription	RNA polymerase Rpb1, domain 2;; Protein of unknown function (DUF3223);; RNA polymerase Rpb1, domain 3;; RNA polymerase Rpb1, domain 5;; RNA polymerase Rpb1, domain 1;; RNA polymerase Rpb1, domain 4	DNA-directed RNA polymerase IV subunit 1 OS=Arabidopsis thaliana OX=3702 GN=NRPD1 PE=1 SV=1	PREDICTED: DNA-directed RNA polymerase IV subunit 1 isoform X2 [Vitis vinifera]
mlm	2023LeafShape_DistalLeafBlockiness	17_74786	3	31134	14.7995	6.06085	0.12164	G/A,287	G(523,0.911):A(51,0.089)	exonic	VIT_03s0038g00030	.	synonymous SNV	VIT_03s0038g00030:transcript:VIT_03s0038g00030.t01:exon4:c.G951A:p.E317E	[KL]	--	Cellular Component: DNA-directed RNA polymerase V complex (GO:0000419);; Molecular Function: DNA binding (GO:0003677);; Molecular Function: helicase activity (GO:0004386);; Molecular Function: ATP binding (GO:0005524);; Cellular Component: nucleus (GO:0005634);; Biological Process: DNA methylation (GO:0006306);; Cellular Component: nuclear pericentric heterochromatin (GO:0031618);; Biological Pro…	K10875|0.0|vvi:100248561|K10875 RAD54L; DNA repair and recombination protein RAD54 and RAD54-like protein [EC:3.6.4.-]	[L]	Replication, recombination and repair	SNF2 family N-terminal domain;; Helicase conserved C-terminal domain;; Type III restriction enzyme, res subunit	Protein CHROMATIN REMODELING 35 OS=Arabidopsis thaliana OX=3702 GN=DRD1 PE=1 SV=1	PREDICTED: protein CHROMATIN REMODELING 35 isoform X1 [Vitis vinifera] XP_019074456.1 PREDICTED: protein CHROMATIN REMODELING 35 isoform X1 [Vitis vinifera]
mlm	2023LeafShape_DistalLeafBlockiness	17_83456	3	5968708	14.6769	6.00341	0.12327	A/G,278	A(513,0.923):G(43,0.077)	intergenic	VIT_03s0180g00030;VIT_03s0180g00040	dist=2088;dist=5077	.	.	--	--	Molecular Function: structural constituent of cell wall (GO:0005199);; Cellular Component: extracellular region (GO:0005576);; Cellular Component: cell wall (GO:0005618);; Cellular Component: plant-type cell wall (GO:0009505);; Cellular Component: plasmodesma (GO:0009506);; Biological Process: cell wall organization (GO:0071555);;	--|0.0|vvi:100241815|hypothetical protein	[R]	General function prediction only	C2 domain	Leucine-rich repeat extensin-like protein 3 OS=Arabidopsis thaliana OX=3702 GN=LRX3 PE=1 SV=1	PREDICTED: splicing factor 3A subunit 2 [Vitis vinifera] CBI40279.3 unnamed protein product, partial [Vitis vinifera]	--	--	Biological Process: G1/S transition of mitotic cell cycle (GO:0000082);; Cellular Component: nucleus (GO:0005634);; Biological Process: mitotic cell cycle (GO:0007067);; Biological Process: response to cytokinin (GO:0009735);; Biological Process: response to sucrose (GO:0009744);; Biological Process: guard mother cell differentiation (GO:0010444);; Biological Process: seed development (GO:0048316…	K14505|0.0|vvi:100264093|K14505 CYCD3; cyclin D3, plant	[D]	Cell cycle control, cell division, chromosome partitioning	Cyclin, N-terminal domain;; Cyclin, C-terminal domain	Cyclin-D3-1 OS=Arabidopsis thaliana OX=3702 GN=CYCD3-1 PE=1 SV=3	PREDICTED: cyclin-D3-3 [Vitis vinifera]
mlm	2023LeafShape_DistalLeafBlockiness	17_89307	3	9893027	14.8912	6.09342	0.12292	G/A,285	G(466,0.818):A(104,0.182)	exonic	VIT_03s0097g00140	.	nonsynonymous SNV	VIT_03s0097g00140:transcript:VIT_03s0097g00140.t01:exon1:c.G46A:p.A16T	--	--	--	--	--	--	--	--	DNA excision repair protein ERCC-8 [Vitis vinifera]
mlm	2023LeafShape_DistalLeafBlockiness	17_99162	3	16236547	14.6444	5.92738	0.16365	C/T,231	C(424,0.918):T(38,0.082)	intergenic	VIT_03s0017g00940;VIT_03s0017g00950	dist=26697;dist=14426	.	.	[C]	Energy production and conversion	Molecular Function: plastoquinol--plastocyanin reductase activity (GO:0009496);; Cellular Component: chloroplast thylakoid membrane (GO:0009535);; Biological Process: photosynthesis (GO:0015979);; Cellular Component: integral component of membrane (GO:0016021);; Molecular Function: electron transporter, transferring electrons within cytochrome b6/f complex of photosystem II activity (GO:0045158);…	K02636|1e-148|vvi:100245219|K02636 petC; cytochrome b6-f complex iron-sulfur subunit [EC:7.1.1.6]	[C]	Energy production and conversion	Rieske [2Fe-2S] domain	Cytochrome b6-f complex iron-sulfur subunit 2, chloroplastic OS=Nicotiana tabacum OX=4097 GN=petC2 PE=2 SV=1	PREDICTED: cytochrome b6-f complex iron-sulfur subunit 2, chloroplastic [Vitis vinifera]	[O]	Posttranslational modification, protein turnover, chaperones	Molecular Function: thiol-dependent ubiquitin-specific protease activity (GO:0004843);; Cellular Component: nucleus (GO:0005634);; Cellular Component: cytosol (GO:0005829);; Biological Process: ubiquitin-dependent protein catabolic process (GO:0006511);; Molecular Function: zinc ion binding (GO:0008270);; Biological Process: embryo development ending in seed dormancy (GO:0009793);; Biological Pro…	K11836|9e-57|vvi:100264052|K11836 USP5_13; ubiquitin carboxyl-terminal hydrolase 5/13 [EC:3.4.19.12]	[O]	Posttranslational modification, protein turnover, chaperones	UBA/TS-N domain	Ubiquitin carboxyl-terminal hydrolase 14 OS=Arabidopsis thaliana OX=3702 GN=UBP14 PE=1 SV=1	unnamed protein product, partial [Vitis vinifera]
mlm	2023LeafShape_DistalLeafBlockiness	17_399739	4	7735732	14.2895	5.85789	0.11822	C/T,283	C(507,0.896):T(59,0.104)	intergenic	VIT_04s0008g07360;VIT_04s0008g07370	dist=12817;dist=1189	.	.	[R]	General function prediction only	Molecular Function: GTP binding (GO:0005525);; Cellular Component: Golgi apparatus (GO:0005794);; Biological Process: small GTPase mediated signal transduction (GO:0007264);; Biological Process: protein transport (GO:0015031);; Biological Process: vesicle-mediated transport (GO:0016192);;	K07942|1e-131|vvi:100241677|K07942 ARL1; ADP-ribosylation factor-like protein 1	[U]	Intracellular trafficking, secretion, and vesicular transport	ADP-ribosylation factor family;; Ras of Complex, Roc, domain of DAPkinase;; Signal recognition particle receptor beta subunit;; Ras family;; Gtr1/RagA G protein conserved region;; 50S ribosome-binding GTPase	ADP-ribosylation factor 1 OS=Brassica rapa subsp. pekinensis OX=51351 GN=ARF1 PE=2 SV=3	PREDICTED: ADP-ribosylation factor 1 [Vitis vinifera] CBI21188.3 unnamed protein product, partial [Vitis vinifera]	--	--	Cellular Component: nucleus (GO:0005634);; Cellular Component: plasma membrane (GO:0005886);; Biological Process: regulation of cellular amino acid metabolic process (GO:0006521);; Biological Process: glutamine secretion (GO:0010585);; Cellular Component: membrane (GO:0016020);; Cellular Component: integral component of membrane (GO:0016021);; Biological Process: regulation of amino acid export (…	--|1e-126|vvi:100263835|hypothetical protein	--	--	--	Protein GLUTAMINE DUMPER 1 OS=Arabidopsis thaliana OX=3702 GN=GDU1 PE=1 SV=1	PREDICTED: protein GLUTAMINE DUMPER 2-like [Vitis vinifera] RVW71710.1 Protein glutamine dumper 3 [Vitis vinifera]
mlm	2023LeafShape_DistalLeafBlockiness	17_399743	4	7735772	14.4396	5.91603	0.11947	G/A,283	G(508,0.898):A(58,0.102)	intergenic	VIT_04s0008g07360;VIT_04s0008g07370	dist=12857;dist=1149	.	.	[R]	General function prediction only	Molecular Function: GTP binding (GO:0005525);; Cellular Component: Golgi apparatus (GO:0005794);; Biological Process: small GTPase mediated signal transduction (GO:0007264);; Biological Process: protein transport (GO:0015031);; Biological Process: vesicle-mediated transport (GO:0016192);;	K07942|1e-131|vvi:100241677|K07942 ARL1; ADP-ribosylation factor-like protein 1	[U]	Intracellular trafficking, secretion, and vesicular transport	ADP-ribosylation factor family;; Ras of Complex, Roc, domain of DAPkinase;; Signal recognition particle receptor beta subunit;; Ras family;; Gtr1/RagA G protein conserved region;; 50S ribosome-binding GTPase	ADP-ribosylation factor 1 OS=Brassica rapa subsp. pekinensis OX=51351 GN=ARF1 PE=2 SV=3	PREDICTED: ADP-ribosylation factor 1 [Vitis vinifera] CBI21188.3 unnamed protein product, partial [Vitis vinifera]	--	--	Cellular Component: nucleus (GO:0005634);; Cellular Component: plasma membrane (GO:0005886);; Biological Process: regulation of cellular amino acid metabolic process (GO:0006521);; Biological Process: glutamine secretion (GO:0010585);; Cellular Component: membrane (GO:0016020);; Cellular Component: integral component of membrane (GO:0016021);; Biological Process: regulation of amino acid export (…	--|1e-126|vvi:100263835|hypothetical protein	--	--	--	Protein GLUTAMINE DUMPER 1 OS=Arabidopsis thaliana OX=3702 GN=GDU1 PE=1 SV=1	PREDICTED: protein GLUTAMINE DUMPER 2-like [Vitis vinifera] RVW71710.1 Protein glutamine dumper 3 [Vitis vinifera]
mlm	2023LeafShape_DistalLeafBlockiness	17_402592	4	10420545	14.8744	6.04858	0.12969	A/G,258	A(457,0.886):G(59,0.114)	intergenic	VIT_04s0079g00160;VIT_04s0079g00200	dist=15679;dist=11722	.	.	--	--	Molecular Function: DNA-binding transcription factor activity (GO:0003700);; Cellular Component: nucleus (GO:0005634);; Biological Process: transcription, DNA-templated (GO:0006351);; Biological Process: response to auxin (GO:0009733);; Biological Process: auxin-activated signaling pathway (GO:0009734);; Biological Process: flower development (GO:0009908);; Molecular Function: sequence-specific D…	--|1e-131|vvi:100258129|hypothetical protein	--	--	B3 DNA binding domain	Auxin response factor 8 OS=Arabidopsis thaliana OX=3702 GN=ARF8 PE=1 SV=2	Auxin response factor 8 [Vitis vinifera]	--	--	Molecular Function: DNA-binding transcription factor activity (GO:0003700);; Cellular Component: nucleus (GO:0005634);; Biological Process: transcription, DNA-templated (GO:0006351);; Biological Process: response to auxin (GO:0009733);; Biological Process: auxin-activated signaling pathway (GO:0009734);; Biological Process: flower development (GO:0009908);; Molecular Function: sequence-specific D…	--|0.0|vvi:100258129|hypothetical protein	--	--	Auxin response factor;; B3 DNA binding domain;; AUX/IAA family	Auxin response factor 8 OS=Arabidopsis thaliana OX=3702 GN=ARF8 PE=1 SV=2	PREDICTED: auxin response factor 8 [Vitis vinifera]
mlm	2023LeafShape_DistalLeafBlockiness	17_409398	4	14763308	14.6572	5.97572	0.12727	C/G,263	C(495,0.941):G(31,0.059)	intronic	VIT_04s0043g00740	.	.	.	--	--	Biological Process: trichome morphogenesis (GO:0010090);; Biological Process: actin cytoskeleton organization (GO:0030036);; Cellular Component: SCAR complex (GO:0031209);; Biological Process: actin nucleation (GO:0045010);;	K05749|0.0|vvi:100253517|K05749 CYFIP; cytoplasmic FMR1 interacting protein	[R]	General function prediction only	Cytoplasmic Fragile-X interacting family;; Protein of unknown function (DUF1394)	Protein PIR OS=Arabidopsis thaliana OX=3702 GN=PIR PE=1 SV=2	PREDICTED: protein PIR [Vitis vinifera]
mlm	2023LeafShape_DistalLeafBlockiness	17_409401	4	14763356	14.6867	5.98864	0.12787	T/C,265	T(499,0.942):C(31,0.058)	intronic	VIT_04s0043g00740	.	.	.	--	--	Biological Process: trichome morphogenesis (GO:0010090);; Biological Process: actin cytoskeleton organization (GO:0030036);; Cellular Component: SCAR complex (GO:0031209);; Biological Process: actin nucleation (GO:0045010);;	K05749|0.0|vvi:100253517|K05749 CYFIP; cytoplasmic FMR1 interacting protein	[R]	General function prediction only	Cytoplasmic Fragile-X interacting family;; Protein of unknown function (DUF1394)	Protein PIR OS=Arabidopsis thaliana OX=3702 GN=PIR PE=1 SV=2	PREDICTED: protein PIR [Vitis vinifera]
mlm	2023LeafShape_DistalLeafBlockiness	17_409823	4	15011292	14.7817	6.0043	0.13681	G/A,251	G(470,0.936):A(32,0.064)	downstream	VIT_04s0043g00790	dist=501	.	.	--	--	Cellular Component: chloroplast (GO:0009507);; Cellular Component: chloroplast stroma (GO:0009570);; Molecular Function: protein-lysine N-methyltransferase activity (GO:0016279);; Biological Process: peptidyl-lysine trimethylation (GO:0018023);; Biological Process: peptidyl-lysine monomethylation (GO:0018026);; Molecular Function: [ribulose-bisphosphate carboxylase]-lysine N-methyltransferase act…	--|0.0|vvi:100267311|hypothetical protein	[R]	General function prediction only	SET domain	[Fructose-bisphosphate aldolase]-lysine N-methyltransferase, chloroplastic OS=Arabidopsis thaliana OX=3702 GN=LSMT-L PE=1 SV=1	PREDICTED: uncharacterized protein LOC100267311 isoform X1 [Vitis vinifera]
mlm	2023LeafShape_DistalLeafBlockiness	17_409825	4	15011320	14.7644	6.00132	0.13606	A/G,253	A(474,0.937):G(32,0.063)	downstream	VIT_04s0043g00790	dist=473	.	.	--	--	Cellular Component: chloroplast (GO:0009507);; Cellular Component: chloroplast stroma (GO:0009570);; Molecular Function: protein-lysine N-methyltransferase activity (GO:0016279);; Biological Process: peptidyl-lysine trimethylation (GO:0018023);; Biological Process: peptidyl-lysine monomethylation (GO:0018026);; Molecular Function: [ribulose-bisphosphate carboxylase]-lysine N-methyltransferase act…	--|0.0|vvi:100267311|hypothetical protein	[R]	General function prediction only	SET domain	[Fructose-bisphosphate aldolase]-lysine N-methyltransferase, chloroplastic OS=Arabidopsis thaliana OX=3702 GN=LSMT-L PE=1 SV=1	PREDICTED: uncharacterized protein LOC100267311 isoform X1 [Vitis vinifera]
mlm	2023LeafShape_DistalLeafBlockiness	17_409826	4	15011325	14.8216	6.0231	0.13696	T/C,253	T(473,0.935):C(33,0.065)	downstream	VIT_04s0043g00790	dist=468	.	.	--	--	Cellular Component: chloroplast (GO:0009507);; Cellular Component: chloroplast stroma (GO:0009570);; Molecular Function: protein-lysine N-methyltransferase activity (GO:0016279);; Biological Process: peptidyl-lysine trimethylation (GO:0018023);; Biological Process: peptidyl-lysine monomethylation (GO:0018026);; Molecular Function: [ribulose-bisphosphate carboxylase]-lysine N-methyltransferase act…	--|0.0|vvi:100267311|hypothetical protein	[R]	General function prediction only	SET domain	[Fructose-bisphosphate aldolase]-lysine N-methyltransferase, chloroplastic OS=Arabidopsis thaliana OX=3702 GN=LSMT-L PE=1 SV=1	PREDICTED: uncharacterized protein LOC100267311 isoform X1 [Vitis vinifera]
mlm	2023LeafShape_DistalLeafBlockiness	17_409827	4	15011368	14.6761	5.9677	0.13525	T/C,252	T(472,0.937):C(32,0.063)	downstream	VIT_04s0043g00790	dist=425	.	.	--	--	Cellular Component: chloroplast (GO:0009507);; Cellular Component: chloroplast stroma (GO:0009570);; Molecular Function: protein-lysine N-methyltransferase activity (GO:0016279);; Biological Process: peptidyl-lysine trimethylation (GO:0018023);; Biological Process: peptidyl-lysine monomethylation (GO:0018026);; Molecular Function: [ribulose-bisphosphate carboxylase]-lysine N-methyltransferase act…	--|0.0|vvi:100267311|hypothetical protein	[R]	General function prediction only	SET domain	[Fructose-bisphosphate aldolase]-lysine N-methyltransferase, chloroplastic OS=Arabidopsis thaliana OX=3702 GN=LSMT-L PE=1 SV=1	PREDICTED: uncharacterized protein LOC100267311 isoform X1 [Vitis vinifera]
mlm	2023LeafShape_DistalLeafBlockiness	17_412162	4	16705778	14.76	6.04557	0.12132	C/T,287	C(536,0.934):T(38,0.066)	intergenic	VIT_04s0023g00480;VIT_04s0023g00490	dist=5733;dist=28149	.	.	--	--	Cellular Component: endoplasmic reticulum (GO:0005783);; Cellular Component: endoplasmic reticulum membrane (GO:0005789);; Biological Process: lipid metabolic process (GO:0006629);; Biological Process: seed oilbody biogenesis (GO:0010344);; Cellular Component: integral component of membrane (GO:0016021);; Biological Process: lipid storage (GO:0019915);; Biological Process: lipid particle organiza…	--|0.0|vvi:100263320|hypothetical protein	[S]	Function unknown	Putative adipose-regulatory protein (Seipin)	Seipin-1 OS=Arabidopsis thaliana OX=3702 GN=SEI1 PE=2 SV=1	unnamed protein product, partial [Vitis vinifera]	--	--	Cellular Component: plasma membrane (GO:0005886);; Biological Process: multicellular organism development (GO:0007275);; Biological Process: auxin-activated signaling pathway (GO:0009734);; Biological Process: regulation of growth (GO:0040008);;	K14488|1e-67|vvi:100256454|K14488 SAUR; SAUR family protein	--	--	Auxin responsive protein	Auxin-responsive protein SAUR23 OS=Arabidopsis thaliana OX=3702 GN=SAUR23 PE=2 SV=1	PREDICTED: auxin-responsive protein SAUR21 [Vitis vinifera] CBI17636.3 unnamed protein product, partial [Vitis vinifera] RVW16015.1 Auxin-responsive protein SAUR22 [Vitis vinifera] RVX07251.1 Auxin-responsive protein SAUR22 [Vitis vinifera]
mlm	2023LeafShape_DistalLeafBlockiness	17_413937	4	17927677	14.8956	6.09655	0.12247	G/A,286	G(539,0.942):A(33,0.058)	intergenic	VIT_04s0023g01420;VIT_04s0023g01430	dist=18524;dist=6122	.	.	--	--	--	--|9e-40|vvi:100246806|hypothetical protein	--	--	Protein of unknown function (DUF1664)	--	unnamed protein product, partial [Vitis vinifera]	--	--	Molecular Function: DNA-binding transcription factor activity (GO:0003700);; Cellular Component: nucleus (GO:0005634);; Biological Process: transcription, DNA-templated (GO:0006351);; Biological Process: regulation of transcription, DNA-templated (GO:0006355);; Biological Process: regulation of gibberellic acid mediated signaling pathway (GO:0009937);; Biological Process: regulation of seed germi…	--|0.0|vvi:100263342|hypothetical protein	[R]	General function prediction only	Zinc finger, C2H2 type	Protein indeterminate-domain 1 OS=Arabidopsis thaliana OX=3702 GN=IDD1 PE=1 SV=1	PREDICTED: protein indeterminate-domain 2 [Vitis vinifera]
mlm	2023LeafShape_DistalLeafBlockiness	17_413938	4	17927686	15.0227	6.14562	0.12352	G/A,286	G(537,0.939):A(35,0.061)	intergenic	VIT_04s0023g01420;VIT_04s0023g01430	dist=18533;dist=6113	.	.	--	--	--	--|9e-40|vvi:100246806|hypothetical protein	--	--	Protein of unknown function (DUF1664)	--	unnamed protein product, partial [Vitis vinifera]	--	--	Molecular Function: DNA-binding transcription factor activity (GO:0003700);; Cellular Component: nucleus (GO:0005634);; Biological Process: transcription, DNA-templated (GO:0006351);; Biological Process: regulation of transcription, DNA-templated (GO:0006355);; Biological Process: regulation of gibberellic acid mediated signaling pathway (GO:0009937);; Biological Process: regulation of seed germi…	--|0.0|vvi:100263342|hypothetical protein	[R]	General function prediction only	Zinc finger, C2H2 type	Protein indeterminate-domain 1 OS=Arabidopsis thaliana OX=3702 GN=IDD1 PE=1 SV=1	PREDICTED: protein indeterminate-domain 2 [Vitis vinifera]
mlm	2023LeafShape_DistalLeafBlockiness	17_413940	4	17927718	14.9484	6.11548	0.12312	G/A,285	G(534,0.937):A(36,0.063)	intergenic	VIT_04s0023g01420;VIT_04s0023g01430	dist=18565;dist=6081	.	.	--	--	--	--|9e-40|vvi:100246806|hypothetical protein	--	--	Protein of unknown function (DUF1664)	--	unnamed protein product, partial [Vitis vinifera]	--	--	Molecular Function: DNA-binding transcription factor activity (GO:0003700);; Cellular Component: nucleus (GO:0005634);; Biological Process: transcription, DNA-templated (GO:0006351);; Biological Process: regulation of transcription, DNA-templated (GO:0006355);; Biological Process: regulation of gibberellic acid mediated signaling pathway (GO:0009937);; Biological Process: regulation of seed germi…	--|0.0|vvi:100263342|hypothetical protein	[R]	General function prediction only	Zinc finger, C2H2 type	Protein indeterminate-domain 1 OS=Arabidopsis thaliana OX=3702 GN=IDD1 PE=1 SV=1	PREDICTED: protein indeterminate-domain 2 [Vitis vinifera]
mlm	2023LeafShape_DistalLeafBlockiness	17_414660	4	18422607	15.3986	6.29041	0.12679	C/T,286	C(536,0.937):T(36,0.063)	intronic	VIT_04s0023g01840	.	.	.	[K]	Transcription	Molecular Function: RNA polymerase II regulatory region sequence-specific DNA binding (GO:0000977);; Molecular Function: RNA polymerase II transcription factor binding (GO:0001085);; Molecular Function: transcriptional activator activity, RNA polymerase II transcription regulatory region sequence-specific DNA binding (GO:0001228);; Molecular Function: chromatin binding (GO:0003682);; Molecular Fu…	--|1e-154|vvi:100247862|hypothetical protein	[K]	Transcription	GATA zinc finger	GATA transcription factor 18 OS=Arabidopsis thaliana OX=3702 GN=GATA18 PE=2 SV=2	unnamed protein product, partial [Vitis vinifera]
mlm	2023LeafShape_DistalLeafBlockiness	17_496161	5	677639	24.2901	8.78728	0.33548	C/A,140	C(252,0.900):A(28,0.100)	intergenic	VIT_05s0077g00870;VIT_05s0077g00880	dist=3138;dist=3817	.	.	--	--	Cellular Component: extracellular region (GO:0005576);; Biological Process: lipid catabolic process (GO:0016042);; Molecular Function: hydrolase activity, acting on ester bonds (GO:0016788);;	--|0.0|vvi:100251646|hypothetical protein	--	--	GDSL-like Lipase/Acylhydrolase	GDSL esterase/lipase At4g16230 OS=Arabidopsis thaliana OX=3702 GN=At4g16230 PE=3 SV=2	unnamed protein product, partial [Vitis vinifera]	[P]	Inorganic ion transport and metabolism	Molecular Function: peroxidase activity (GO:0004601);; Cellular Component: extracellular region (GO:0005576);; Biological Process: response to oxidative stress (GO:0006979);; Cellular Component: plant-type cell wall (GO:0009505);; Biological Process: plant-type cell wall organization (GO:0009664);; Molecular Function: heme binding (GO:0020037);; Biological Process: hydrogen peroxide catabolic pro…	K00430|0.0|vvi:100261865|K00430 E1.11.1.7; peroxidase [EC:1.11.1.7]	--	--	Peroxidase	Peroxidase 29 OS=Arabidopsis thaliana OX=3702 GN=PER29 PE=2 SV=2	PREDICTED: peroxidase 29 [Vitis vinifera] CBI22873.3 unnamed protein product, partial [Vitis vinifera]
mlm	2023LeafShape_DistalLeafBlockiness	17_517410	5	14017520	18.1603	7.30683	0.15665	A/C,263	A(488,0.928):C(38,0.072)	intergenic	VIT_05s0029g00030;VIT_05s0029g00040	dist=56630;dist=10982	.	.	[J]	Translation, ribosomal structure and biogenesis	Molecular Function: translation elongation factor activity (GO:0003746);; Molecular Function: GTPase activity (GO:0003924);; Molecular Function: ATP binding (GO:0005524);; Molecular Function: GTP binding (GO:0005525);; Cellular Component: cell wall (GO:0005618);; Cellular Component: mitochondrion (GO:0005739);; Molecular Function: zinc ion binding (GO:0008270);; Biological Process: response to ca…	K02358|3e-46|vvi:104879774|K02358 tuf; elongation factor Tu	[J]	Translation, ribosomal structure and biogenesis	Elongation factor Tu GTP binding domain	Elongation factor Tu, mitochondrial OS=Arabidopsis thaliana OX=3702 GN=TUFA PE=1 SV=1	hypothetical protein VITISV_006448 [Vitis vinifera]	--	--	Molecular Function: cyclin-dependent protein serine/threonine kinase inhibitor activity (GO:0004861);; Cellular Component: nucleus (GO:0005634);; Biological Process: cell cycle arrest (GO:0007050);;	--|0.0|vvi:100245147|hypothetical protein	--	--	Cyclin-dependent kinase inhibitor	Cyclin-dependent kinase inhibitor 5 OS=Oryza sativa subsp. japonica OX=39947 GN=KRP5 PE=2 SV=1	PREDICTED: cyclin-dependent kinase inhibitor 5 [Vitis vinifera]
mlm	2023LeafShape_DistalLeafBlockiness	17_521901	5	16354518	16.831	6.5946	0.27033	G/A,187	G(351,0.939):A(23,0.061)	intergenic	VIT_05s0029g00900;VIT_05s0029g00940	dist=34767;dist=97499	.	.	--	--	--	K11801|1e-57|vvi:100244218|K11801 DCAF11; DDB1- and CUL4-associated factor 11	[R]	General function prediction only	--	LEC14B homolog OS=Prunus armeniaca OX=36596 PE=2 SV=1	unnamed protein product, partial [Vitis vinifera]	--	--	--	--|4e-21|vvi:100243460|hypothetical protein	--	--	--	--	unnamed protein product, partial [Vitis vinifera]
mlm	2023LeafShape_DistalLeafBlockiness	17_528115	5	20196965	16.102	6.41902	0.17755	G/A,212	G(397,0.936):A(27,0.064)	intergenic	VIT_05s0062g01330;VIT_05s0062g01340	dist=2471;dist=3377	.	.	--	--	--	--|1e-27|vvi:100261749|hypothetical protein	--	--	--	--	PREDICTED: pentatricopeptide repeat-containing protein At4g18975, chloroplastic isoform X2 [Vitis vinifera]	--	--	Molecular Function: RNA binding (GO:0003723);; Molecular Function: endonuclease activity (GO:0004519);; Biological Process: RNA modification (GO:0009451);; Cellular Component: chloroplast (GO:0009507);; Cellular Component: intracellular membrane-bounded organelle (GO:0043231);;	--|0.0|vvi:100261749|hypothetical protein	--	--	--	Pentatricopeptide repeat-containing protein At4g18975, chloroplastic OS=Arabidopsis thaliana OX=3702 GN=At4g18975 PE=2 SV=2	unnamed protein product, partial [Vitis vinifera]
mlm	2023LeafShape_DistalLeafBlockiness	17_528410	5	20411312	14.4305	5.85974	0.13127	C/A,240	C(445,0.927):A(35,0.073)	downstream	VIT_05s0124g00030	dist=205	.	.	--	--	Molecular Function: phospholipid binding (GO:0005543);; Cellular Component: vacuolar membrane (GO:0005774);; Cellular Component: Golgi apparatus (GO:0005794);; Cellular Component: plasma membrane (GO:0005886);; Biological Process: protein transport (GO:0015031);; Cellular Component: clathrin-coated vesicle (GO:0030136);; Molecular Function: clathrin binding (GO:0030276);;	K12471|0.0|vvi:100267012|K12471 EPN; epsin	--	--	--	Clathrin interactor EPSIN 2 OS=Arabidopsis thaliana OX=3702 GN=EPSIN2 PE=1 SV=1	PREDICTED: clathrin interactor EPSIN 2 [Vitis vinifera]
mlm	2023LeafShape_DistalLeafBlockiness	17_529736	5	21269972	15.2506	6.12584	0.14496	C/T,220	C(418,0.950):T(22,0.050)	intergenic	VIT_05s0124g00680;VIT_05s0124g00690	dist=7616;dist=9731	.	.	[R]	General function prediction only	Cellular Component: endoplasmic reticulum (GO:0005783);; Cellular Component: plasma membrane (GO:0005886);; Cellular Component: integral component of membrane (GO:0016021);;	--|1e-156|vvi:104879432|hypothetical protein	[R]	General function prediction only	Ankyrin repeats (3 copies);; Ankyrin repeats (many copies);; Ankyrin repeat;; Ankyrin repeat;; Ankyrin repeats (many copies)	Ankyrin repeat-containing protein At5g02620 OS=Arabidopsis thaliana OX=3702 GN=At5g02620 PE=1 SV=1	PREDICTED: ankyrin repeat-containing protein ITN1-like [Vitis vinifera]	--	--	Cellular Component: nucleus (GO:0005634);; Cellular Component: plasma membrane (GO:0005886);; Biological Process: signal transduction (GO:0007165);; Biological Process: response to salt stress (GO:0009651);; Cellular Component: integral component of membrane (GO:0016021);; Biological Process: cellular protein localization (GO:0034613);;	--|6e-74|vvi:100244599|hypothetical protein	[R]	General function prediction only	Ankyrin repeats (3 copies);; Ankyrin repeats (many copies);; Ankyrin repeat;; Ankyrin repeats (many copies);; Ankyrin repeat	Ankyrin repeat-containing protein ITN1 OS=Arabidopsis thaliana OX=3702 GN=ITN1 PE=1 SV=1	hypothetical protein CK203_093494 [Vitis vinifera] RVW12469.1 hypothetical protein CK203_093498 [Vitis vinifera] RVW18022.1 hypothetical protein CK203_112671 [Vitis vinifera]
mlm	2023LeafShape_DistalLeafBlockiness	17_529737	5	21269996	15.2861	6.13908	0.14432	G/A,220	G(418,0.950):A(22,0.050)	intergenic	VIT_05s0124g00680;VIT_05s0124g00690	dist=7640;dist=9707	.	.	[R]	General function prediction only	Cellular Component: endoplasmic reticulum (GO:0005783);; Cellular Component: plasma membrane (GO:0005886);; Cellular Component: integral component of membrane (GO:0016021);;	--|1e-156|vvi:104879432|hypothetical protein	[R]	General function prediction only	Ankyrin repeats (3 copies);; Ankyrin repeats (many copies);; Ankyrin repeat;; Ankyrin repeat;; Ankyrin repeats (many copies)	Ankyrin repeat-containing protein At5g02620 OS=Arabidopsis thaliana OX=3702 GN=At5g02620 PE=1 SV=1	PREDICTED: ankyrin repeat-containing protein ITN1-like [Vitis vinifera]	--	--	Cellular Component: nucleus (GO:0005634);; Cellular Component: plasma membrane (GO:0005886);; Biological Process: signal transduction (GO:0007165);; Biological Process: response to salt stress (GO:0009651);; Cellular Component: integral component of membrane (GO:0016021);; Biological Process: cellular protein localization (GO:0034613);;	--|6e-74|vvi:100244599|hypothetical protein	[R]	General function prediction only	Ankyrin repeats (3 copies);; Ankyrin repeats (many copies);; Ankyrin repeat;; Ankyrin repeats (many copies);; Ankyrin repeat	Ankyrin repeat-containing protein ITN1 OS=Arabidopsis thaliana OX=3702 GN=ITN1 PE=1 SV=1	hypothetical protein CK203_093494 [Vitis vinifera] RVW12469.1 hypothetical protein CK203_093498 [Vitis vinifera] RVW18022.1 hypothetical protein CK203_112671 [Vitis vinifera]
mlm	2023LeafShape_DistalLeafBlockiness	17_534653	5	24763413	15.0325	6.13096	0.13825	A/T,274	A(516,0.942):T(32,0.058)	upstream;downstream	VIT_05s0094g01470;VIT_05s0094g01480	dist=622;dist=89	.	.	--	--	Molecular Function: poly(ADP-ribose) glycohydrolase activity (GO:0004649);; Biological Process: carbohydrate metabolic process (GO:0005975);; Biological Process: regulation of DNA repair (GO:0006282);; Biological Process: response to osmotic stress (GO:0006970);; Biological Process: cellular response to DNA damage stimulus (GO:0006974);; Biological Process: response to oxidative stress (GO:000697…	K07759|0.0|vvi:100249056|K07759 PARG; poly(ADP-ribose) glycohydrolase [EC:3.2.1.143]	[T]	Signal transduction mechanisms	Poly (ADP-ribose) glycohydrolase (PARG)	Poly(ADP-ribose) glycohydrolase 1 OS=Arabidopsis thaliana OX=3702 GN=PARG1 PE=1 SV=2	PREDICTED: poly(ADP-ribose) glycohydrolase 1 isoform X1 [Vitis vinifera] CBI24763.3 unnamed protein product, partial [Vitis vinifera]	[E]	Amino acid transport and metabolism	Molecular Function: 4-hydroxy-tetrahydrodipicolinate reductase (GO:0008839);; Biological Process: lysine biosynthetic process via diaminopimelate (GO:0009089);; Cellular Component: chloroplast (GO:0009507);; Cellular Component: chloroplast stroma (GO:0009570);; Biological Process: diaminopimelate biosynthetic process (GO:0019877);; Molecular Function: NADPH binding (GO:0070402);;	K00215|0.0|vvi:100268085|K00215 dapB; 4-hydroxy-tetrahydrodipicolinate reductase [EC:1.17.1.8]	--	--	Dihydrodipicolinate reductase, C-terminus;; Dihydrodipicolinate reductase, N-terminus	4-hydroxy-tetrahydrodipicolinate reductase 1, chloroplastic OS=Arabidopsis thaliana OX=3702 GN=DAPB1 PE=1 SV=2	PREDICTED: 4-hydroxy-tetrahydrodipicolinate reductase 1, chloroplastic [Vitis vinifera]
mlm	2023LeafShape_DistalLeafBlockiness	17_211737	6	14443257	15.08	6.16322	0.12544	C/A,283	C(489,0.864):A(77,0.136)	intergenic	VIT_06s0009g02120;VIT_06s0009g02140	dist=13478;dist=16370	.	.	[K]	Transcription	Molecular Function: DNA binding (GO:0003677);; Molecular Function: DNA-binding transcription factor activity (GO:0003700);; Cellular Component: nucleus (GO:0005634);; Biological Process: transcription, DNA-templated (GO:0006351);; Biological Process: regulation of transcription, DNA-templated (GO:0006355);; Cellular Component: CCAAT-binding factor complex (GO:0016602);; Biological Process: positi…	K21752|0.0|vvi:100253016|K21752 DRAP1; Dr1-associated corepressor	[K]	Transcription	Histone-like transcription factor (CBF/NF-Y) and archaeal histone	Nuclear transcription factor Y subunit C-1 OS=Arabidopsis thaliana OX=3702 GN=NFYC1 PE=1 SV=1	PREDICTED: dr1-associated corepressor isoform X2 [Vitis vinifera] CBI24317.3 unnamed protein product, partial [Vitis vinifera]	[H]	Coenzyme transport and metabolism	Cellular Component: cytosol (GO:0005829);; Biological Process: Mo-molybdopterin cofactor biosynthetic process (GO:0006777);; Cellular Component: molybdopterin synthase complex (GO:0019008);; Molecular Function: molybdopterin synthase activity (GO:0030366);; Biological Process: molybdopterin cofactor biosynthetic process (GO:0032324);;	K03635|1e-171|vvi:100241020|K03635 MOCS2B; molybdopterin synthase catalytic subunit [EC:2.8.1.12]	[H]	Coenzyme transport and metabolism	MoaE protein	Molybdopterin synthase catalytic subunit OS=Arabidopsis thaliana OX=3702 GN=MOCS2 PE=2 SV=1	PREDICTED: molybdopterin synthase catalytic subunit [Vitis vinifera] XP_010651567.1 PREDICTED: molybdopterin synthase catalytic subunit [Vitis vinifera]
mlm	2023LeafShape_DistalLeafBlockiness	17_183349	7	15177754	16.0038	6.46903	0.14655	C/T,249	C(449,0.902):T(49,0.098)	intronic	VIT_07s0205g00110	.	.	.	[G]	Carbohydrate transport and metabolism	Molecular Function: glycogen (starch) synthase activity (GO:0004373);; Biological Process: starch metabolic process (GO:0005982);; Molecular Function: starch synthase activity (GO:0009011);; Cellular Component: amyloplast (GO:0009501);; Cellular Component: chloroplast (GO:0009507);; Biological Process: starch biosynthetic process (GO:0019252);; Molecular Function: alpha-1,4-glucan synthase activi…	K00703|0.0|vvi:100233139|K00703 glgA; starch synthase [EC:2.4.1.21]	--	--	--	Probable starch synthase 4, chloroplastic/amyloplastic OS=Arabidopsis thaliana OX=3702 GN=SS4 PE=1 SV=1	unnamed protein product, partial [Vitis vinifera]
mlm	2023LeafShape_DistalLeafBlockiness	17_187005	7	17696259	16.23	6.41763	0.1828	T/C,193	T(351,0.909):C(35,0.091)	intergenic	VIT_07s0031g01600;VIT_07s0031g01610	dist=3952;dist=8053	.	.	[E]	Amino acid transport and metabolism	Molecular Function: magnesium ion binding (GO:0000287);; Molecular Function: shikimate kinase activity (GO:0004765);; Molecular Function: ATP binding (GO:0005524);; Biological Process: aromatic amino acid family biosynthetic process (GO:0009073);; Biological Process: chorismate biosynthetic process (GO:0009423);; Cellular Component: chloroplast (GO:0009507);; Biological Process: shikimate metabol…	K00891|0.0|vvi:100262762|K00891 E2.7.1.71; shikimate kinase [EC:2.7.1.71]	--	--	Shikimate kinase;; AAA domain	Shikimate kinase, chloroplastic OS=Solanum lycopersicum OX=4081 GN=SK PE=1 SV=1	shikimate kinase [Vitis vinifera] ACM45083.1 shikimate kinase [Vitis vinifera]	--	--	--	K14801|0.0|vvi:100262859|K14801 TSR4; pre-rRNA-processing protein TSR4	[R]	General function prediction only	Programmed cell death protein 2, C-terminal putative domain	--	unnamed protein product, partial [Vitis vinifera]
mlm	2023LeafShape_DistalLeafBlockiness	17_191620	7	20488832	20.4256	8.12766	0.17978	G/A,261	G(493,0.944):A(29,0.056)	upstream	VIT_07s0130g00200	dist=158	.	.	--	--	Cellular Component: extracellular region (GO:0005576);; Biological Process: lipid catabolic process (GO:0016042);; Molecular Function: hydrolase activity, acting on ester bonds (GO:0016788);;	--|0.0|vvi:100251018|hypothetical protein	--	--	GDSL-like Lipase/Acylhydrolase	GDSL esterase/lipase At5g08460 OS=Arabidopsis thaliana OX=3702 GN=At5g08460 PE=2 SV=1	unnamed protein product, partial [Vitis vinifera]
mlm	2023LeafShape_DistalLeafBlockiness	17_270064	8	11244330	15.3237	6.05198	0.2087	A/T,180	A(322,0.894):T(38,0.106)	intronic	VIT_08s0040g00310	.	.	.	--	--	Molecular Function: ubiquitin-protein transferase activity (GO:0004842);; Molecular Function: zinc ion binding (GO:0008270);; Cellular Component: integral component of membrane (GO:0016021);; Biological Process: proteasome-mediated ubiquitin-dependent protein catabolic process (GO:0043161);; Molecular Function: ubiquitin protein ligase activity (GO:0061630);;	--|0.0|vvi:100253433|hypothetical protein	[O]	Posttranslational modification, protein turnover, chaperones	Ring finger domain;; RING-like zinc finger;; RING-H2 zinc finger domain;; Zinc finger, C3HC4 type (RING finger);; Zinc finger, C3HC4 type (RING finger)	E3 ubiquitin-protein ligase At1g12760 OS=Arabidopsis thaliana OX=3702 GN=At1g12760 PE=1 SV=1	PREDICTED: E3 ubiquitin-protein ligase At1g12760 [Vitis vinifera]
mlm	2023LeafShape_DistalLeafBlockiness	17_280992	8	18696934	15.4969	6.32821	0.12765	T/G,285	T(511,0.896):G(59,0.104)	intergenic	VIT_08s0007g04710;VIT_08s0007g04720	dist=8491;dist=3614	.	.	[A]	RNA processing and modification	Molecular Function: phosphoprotein phosphatase activity (GO:0004721);;	K12826|0.0|vvi:100245136|K12826 SF3A2; splicing factor 3A subunit 2	[A]	RNA processing and modification	Pre-mRNA-splicing factor SF3a complex subunit 2 (Prp11);; Zinc-finger of C2H2 type	Formin-like protein 20 OS=Arabidopsis thaliana OX=3702 GN=FH20 PE=2 SV=3	PREDICTED: splicing factor 3A subunit 2 [Vitis vinifera]	--	--	--	--	--	--	--	--	unnamed protein product, partial [Vitis vinifera]
mlm	2023LeafShape_DistalLeafBlockiness	17_328690	9	4149739	14.7266	6.03266	0.12105	G/A,287	G(530,0.923):A(44,0.077)	upstream	VIT_09s0002g04580	dist=468	.	.	--	--	--	K19476|0.0|vvi:100251435|K19476 IST1; vacuolar protein sorting-associated protein IST1	[Z]	Cytoskeleton	Regulator of Vps4 activity in the MVB pathway	--	PREDICTED: uncharacterized protein LOC100251435 [Vitis vinifera]
mlm	2023LeafShape_DistalLeafBlockiness	17_329748	9	4877183	14.7657	6.04637	0.12152	C/T,286	C(529,0.925):T(43,0.075)	intronic	VIT_09s0002g05200	.	.	.	[R]	General function prediction only	Molecular Function: uridine kinase activity (GO:0004849);; Molecular Function: ATP binding (GO:0005524);; Cellular Component: cytosol (GO:0005829);; Biological Process: pyrimidine nucleobase metabolic process (GO:0006206);; Molecular Function: glycerate kinase activity (GO:0008887);; Cellular Component: chloroplast (GO:0009507);; Cellular Component: chloroplast stroma (GO:0009570);; Biological Pr…	K15918|0.0|vvi:100253144|K15918 GLYK; D-glycerate 3-kinase [EC:2.7.1.31]	[R]	General function prediction only	--	D-glycerate 3-kinase, chloroplastic OS=Arabidopsis thaliana OX=3702 GN=GLYK PE=1 SV=2	PREDICTED: D-glycerate 3-kinase, chloroplastic [Vitis vinifera]
mlm	2023LeafShape_DistalLeafBlockiness	17_330248	9	5285173	14.3099	5.86716	0.11788	A/T,284	A(514,0.905):T(54,0.095)	exonic	VIT_09s0002g05560	.	synonymous SNV	VIT_09s0002g05560:transcript:VIT_09s0002g05560.t01:exon11:c.T1728A:p.L576L	[V]	Defense mechanisms	Molecular Function: ATP binding (GO:0005524);; Biological Process: transport (GO:0006810);; Cellular Component: integral component of membrane (GO:0016021);; Molecular Function: ATPase activity (GO:0016887);;	--|0.0|vvi:100251419|hypothetical protein	[Q]	Secondary metabolites biosynthesis, transport and catabolism	ABC-2 type transporter;; ABC transporter;; Plant PDR ABC transporter associated;; ABC-2 type transporter;; ABC-transporter N-terminal;; AAA domain, putative AbiEii toxin, Type IV TA system	Pleiotropic drug resistance protein 1 OS=Nicotiana tabacum OX=4097 GN=PDR1 PE=2 SV=1	PREDICTED: pleiotropic drug resistance protein 1 [Vitis vinifera]
mlm	2023LeafShape_DistalLeafBlockiness	17_330249	9	5285350	14.3274	5.87397	0.11803	A/G,284	A(516,0.908):G(52,0.092)	intronic	VIT_09s0002g05560	.	.	.	[V]	Defense mechanisms	Molecular Function: ATP binding (GO:0005524);; Biological Process: transport (GO:0006810);; Cellular Component: integral component of membrane (GO:0016021);; Molecular Function: ATPase activity (GO:0016887);;	--|0.0|vvi:100251419|hypothetical protein	[Q]	Secondary metabolites biosynthesis, transport and catabolism	ABC-2 type transporter;; ABC transporter;; Plant PDR ABC transporter associated;; ABC-2 type transporter;; ABC-transporter N-terminal;; AAA domain, putative AbiEii toxin, Type IV TA system	Pleiotropic drug resistance protein 1 OS=Nicotiana tabacum OX=4097 GN=PDR1 PE=2 SV=1	PREDICTED: pleiotropic drug resistance protein 1 [Vitis vinifera]
mlm	2023LeafShape_DistalLeafBlockiness	17_330358	9	5399692	15.8475	6.43342	0.15241	C/T,266	C(483,0.908):T(49,0.092)	exonic	VIT_09s0002g05650	.	synonymous SNV	VIT_09s0002g05650:transcript:VIT_09s0002g05650.t01:exon1:c.G834A:p.G278G	--	--	--	--|0.0|vvi:100244611|hypothetical protein	--	--	Protein of unknown function (DUF2921)	--	Retrovirus-related Pol polyprotein from transposon RE1 [Vitis vinifera]
mlm	2023LeafShape_DistalLeafBlockiness	17_331592	9	6141582	18.4776	7.18794	0.23601	T/G,185	T(347,0.938):G(23,0.062)	intergenic	VIT_09s0002g06190;VIT_09s0002g06210	dist=75677;dist=1606	.	.	--	--	--	--	--	--	--	--	unnamed protein product, partial [Vitis vinifera]	--	--	Molecular Function: ATP binding (GO:0005524);; Cellular Component: plasma membrane (GO:0005886);; Biological Process: defense response (GO:0006952);; Biological Process: signal transduction (GO:0007165);; Molecular Function: ADP binding (GO:0043531);;	--|0.0|vvi:100248105|hypothetical protein	[T]	Signal transduction mechanisms	NB-ARC domain;; Leucine rich repeat;; Leucine Rich repeats (2 copies)	Disease resistance protein SUMM2 OS=Arabidopsis thaliana OX=3702 GN=SUMM2 PE=1 SV=1	PREDICTED: probable disease resistance protein At1g12280 [Vitis vinifera] XP_010654758.1 PREDICTED: probable disease resistance protein At1g12280 [Vitis vinifera]
mlm	2023LeafShape_DistalLeafBlockiness	17_331681	9	6191925	14.4657	5.92187	0.12116	C/T,278	C(512,0.921):T(44,0.079)	exonic	VIT_09s0002g06260	.	synonymous SNV	VIT_09s0002g06260:transcript:VIT_09s0002g06260.t01:exon1:c.C1986T:p.Y662Y	--	--	Molecular Function: ATP binding (GO:0005524);; Cellular Component: plasma membrane (GO:0005886);; Biological Process: defense response (GO:0006952);; Biological Process: signal transduction (GO:0007165);; Molecular Function: ADP binding (GO:0043531);;	--|0.0|vvi:100254970|hypothetical protein	[T]	Signal transduction mechanisms	NB-ARC domain;; Leucine rich repeat;; Leucine Rich repeats (2 copies)	Probable disease resistance protein At5g63020 OS=Arabidopsis thaliana OX=3702 GN=At5g63020 PE=2 SV=2	PREDICTED: probable disease resistance protein At5g63020 isoform X2 [Vitis vinifera]
mlm	2023LeafShape_DistalLeafBlockiness	17_332122	9	6493137	14.7275	6.03299	0.12105	A/G,287	A(505,0.880):G(69,0.120)	intronic	VIT_09s0002g06570	.	.	.	[R]	General function prediction only	Cellular Component: Golgi membrane (GO:0000139);; Molecular Function: serine-type endopeptidase activity (GO:0004252);; Cellular Component: Golgi apparatus (GO:0005794);; Cellular Component: integral component of membrane (GO:0016021);;	--|0.0|vvi:100257706|hypothetical protein	[T]	Signal transduction mechanisms	Rhomboid family	RHOMBOID-like protein 1 OS=Arabidopsis thaliana OX=3702 GN=RBL1 PE=2 SV=1	unnamed protein product, partial [Vitis vinifera]
mlm	2023LeafShape_DistalLeafBlockiness	17_332123	9	6493141	14.7275	6.03299	0.12105	T/C,287	T(505,0.880):C(69,0.120)	intronic	VIT_09s0002g06570	.	.	.	[R]	General function prediction only	Cellular Component: Golgi membrane (GO:0000139);; Molecular Function: serine-type endopeptidase activity (GO:0004252);; Cellular Component: Golgi apparatus (GO:0005794);; Cellular Component: integral component of membrane (GO:0016021);;	--|0.0|vvi:100257706|hypothetical protein	[T]	Signal transduction mechanisms	Rhomboid family	RHOMBOID-like protein 1 OS=Arabidopsis thaliana OX=3702 GN=RBL1 PE=2 SV=1	unnamed protein product, partial [Vitis vinifera]
mlm	2023LeafShape_DistalLeafBlockiness	17_333781	9	7546870	14.9988	6.13783	0.12328	T/A,287	T(493,0.859):A(81,0.141)	exonic	VIT_09s0002g07510	.	nonsynonymous SNV	VIT_09s0002g07510:transcript:VIT_09s0002g07510.t01:exon1:c.A3032T:p.E1011V	--	--	Molecular Function: RNA binding (GO:0003723);; Molecular Function: endonuclease activity (GO:0004519);; Molecular Function: zinc ion binding (GO:0008270);; Biological Process: RNA modification (GO:0009451);; Cellular Component: intracellular membrane-bounded organelle (GO:0043231);;	--|0.0|vvi:100256124|hypothetical protein	[R]	General function prediction only	PPR repeat;; PPR repeat family;; PPR repeat;; Pentatricopeptide repeat domain;; DYW family of nucleic acid deaminases;; Pentacotripeptide-repeat region of PRORP;; Tetratricopeptide repeat;; Tetratricopeptide repeat	Pentatricopeptide repeat-containing protein At4g13650 OS=Arabidopsis thaliana OX=3702 GN=PCMP-H42 PE=2 SV=2	PREDICTED: pentatricopeptide repeat-containing protein At4g14050, mitochondrial-like [Vitis vinifera]
mlm	2023LeafShape_DistalLeafBlockiness	17_333783	9	7547051	14.9988	6.13783	0.12328	G/C,287	G(493,0.859):C(81,0.141)	exonic	VIT_09s0002g07510	.	nonsynonymous SNV	VIT_09s0002g07510:transcript:VIT_09s0002g07510.t01:exon1:c.C2851G:p.P951A	--	--	Molecular Function: RNA binding (GO:0003723);; Molecular Function: endonuclease activity (GO:0004519);; Molecular Function: zinc ion binding (GO:0008270);; Biological Process: RNA modification (GO:0009451);; Cellular Component: intracellular membrane-bounded organelle (GO:0043231);;	--|0.0|vvi:100256124|hypothetical protein	[R]	General function prediction only	PPR repeat;; PPR repeat family;; PPR repeat;; Pentatricopeptide repeat domain;; DYW family of nucleic acid deaminases;; Pentacotripeptide-repeat region of PRORP;; Tetratricopeptide repeat;; Tetratricopeptide repeat	Pentatricopeptide repeat-containing protein At4g13650 OS=Arabidopsis thaliana OX=3702 GN=PCMP-H42 PE=2 SV=2	PREDICTED: pentatricopeptide repeat-containing protein At4g14050, mitochondrial-like [Vitis vinifera]
mlm	2023LeafShape_DistalLeafBlockiness	17_333871	9	7581114	14.8927	5.78223	0.264	T/C,151	T(285,0.944):C(17,0.056)	intergenic	VIT_09s0002g07520;VIT_09s0002g07530	dist=4327;dist=24024	.	.	[L]	Replication, recombination and repair	Molecular Function: damaged DNA binding (GO:0003684);; Cellular Component: nucleus (GO:0005634);; Biological Process: DNA repair (GO:0006281);; Biological Process: base-excision repair (GO:0006284);; Biological Process: nucleotide-excision repair (GO:0006289);; Biological Process: response to oxidative stress (GO:0006979);; Molecular Function: zinc ion binding (GO:0008270);; Molecular Function: o…	K10563|0.0|vvi:100261209|K10563 mutM; formamidopyrimidine-DNA glycosylase [EC:3.2.2.23 4.2.99.18]	--	--	Formamidopyrimidine-DNA glycosylase H2TH domain;; Formamidopyrimidine-DNA glycosylase N-terminal domain	Formamidopyrimidine-DNA glycosylase OS=Arabidopsis thaliana OX=3702 GN=FPG1 PE=1 SV=1	PREDICTED: formamidopyrimidine-DNA glycosylase isoform X1 [Vitis vinifera]	--	--	Biological Process: cell cycle (GO:0007049);; Biological Process: multicellular organism development (GO:0007275);;	K03255|0.0|vvi:100254354|K03255 TIF31; protein TIF31	[R]	General function prediction only	Tetratricopeptide repeat;; Translation initiation factor eIF3 subunit 135;; Tetratricopeptide repeat;; Mitochondrial function, CLU-N-term;; Tetratricopeptide repeat	Protein TSS OS=Arabidopsis thaliana OX=3702 GN=TSS PE=1 SV=1	PREDICTED: protein TSS isoform X1 [Vitis vinifera]
mlm	2023LeafShape_DistalLeafBlockiness	17_338074	9	10533505	14.8324	6.07212	0.12207	T/C,286	T(500,0.874):C(72,0.126)	intergenic	VIT_09s0002g08980;VIT_09s0002g08990	dist=5558;dist=2248	.	.	--	--	--	--|9e-52|vvi:100243908|hypothetical protein	--	--	--	--	PREDICTED: uncharacterized protein LOC100243908 [Vitis vinifera]	--	--	--	--|1e-110|vvi:100243908|hypothetical protein	--	--	--	--	unnamed protein product, partial [Vitis vinifera]
mlm	2023LeafShape_DistalLeafBlockiness	17_338076	9	10533562	14.78	6.0519	0.12164	G/A,286	G(499,0.872):A(73,0.128)	intergenic	VIT_09s0002g08980;VIT_09s0002g08990	dist=5615;dist=2191	.	.	--	--	--	--|9e-52|vvi:100243908|hypothetical protein	--	--	--	--	PREDICTED: uncharacterized protein LOC100243908 [Vitis vinifera]	--	--	--	--|1e-110|vvi:100243908|hypothetical protein	--	--	--	--	unnamed protein product, partial [Vitis vinifera]
mlm	2023LeafShape_DistalLeafBlockiness	17_338077	9	10533895	14.78	6.0519	0.12164	G/T,286	G(499,0.872):T(73,0.128)	intergenic	VIT_09s0002g08980;VIT_09s0002g08990	dist=5948;dist=1858	.	.	--	--	--	--|9e-52|vvi:100243908|hypothetical protein	--	--	--	--	PREDICTED: uncharacterized protein LOC100243908 [Vitis vinifera]	--	--	--	--|1e-110|vvi:100243908|hypothetical protein	--	--	--	--	unnamed protein product, partial [Vitis vinifera]
mlm	2023LeafShape_DistalLeafBlockiness	17_338079	9	10533904	14.8324	6.07212	0.12207	A/G,286	A(500,0.874):G(72,0.126)	intergenic	VIT_09s0002g08980;VIT_09s0002g08990	dist=5957;dist=1849	.	.	--	--	--	--|9e-52|vvi:100243908|hypothetical protein	--	--	--	--	PREDICTED: uncharacterized protein LOC100243908 [Vitis vinifera]	--	--	--	--|1e-110|vvi:100243908|hypothetical protein	--	--	--	--	unnamed protein product, partial [Vitis vinifera]
mlm	2023LeafShape_DistalLeafBlockiness	17_345418	9	15851519	14.5951	5.87419	0.16157	C/T,210	C(386,0.919):T(34,0.081)	intergenic	VIT_09s0018g00110;VIT_09s0018g00190	dist=555433;dist=149264	.	.	--	--	--	--	--	--	--	--	unnamed protein product, partial [Vitis vinifera]	[C]	Energy production and conversion	Biological Process: response to molecule of bacterial origin (GO:0002237);; Molecular Function: glycerol kinase activity (GO:0004370);; Molecular Function: ATP binding (GO:0005524);; Cellular Component: mitochondrion (GO:0005739);; Cellular Component: cytosol (GO:0005829);; Biological Process: triglyceride metabolic process (GO:0006641);; Biological Process: response to bacterium (GO:0009617);; B…	K00864|5e-31|vvi:100251587|K00864 glpK; glycerol kinase [EC:2.7.1.30]	[G]	Carbohydrate transport and metabolism	FGGY family of carbohydrate kinases, C-terminal domain	Glycerol kinase OS=Arabidopsis thaliana OX=3702 GN=GLPK PE=1 SV=1	unnamed protein product, partial [Vitis vinifera]
mlm	2023LeafShape_DistalLeafBlockiness	17_349287	9	18156829	14.8659	6.07926	0.12366	A/G,282	A(532,0.943):G(32,0.057)	intergenic	VIT_09s0018g01240;VIT_09s0018g01260	dist=12866;dist=3039	.	.	--	--	Cellular Component: plasma membrane (GO:0005886);; Cellular Component: integral component of membrane (GO:0016021);;	--|0.0|vvi:100260314|hypothetical protein	--	--	--	Uncharacterized membrane protein At1g16860 OS=Arabidopsis thaliana OX=3702 GN=At1g16860 PE=1 SV=1	PREDICTED: uncharacterized membrane protein At1g16860 [Vitis vinifera] XP_010655125.1 PREDICTED: uncharacterized membrane protein At1g16860 [Vitis vinifera]	--	--	Molecular Function: 3-oxoacyl-[acyl-carrier-protein] synthase activity (GO:0004315);; Cellular Component: mitochondrion (GO:0005739);; Biological Process: fatty acid biosynthetic process (GO:0006633);;	K09458|2e-12|vvi:100244832|K09458 fabF; 3-oxoacyl-[acyl-carrier-protein] synthase II [EC:2.3.1.179]	[IQ]	--	Beta-ketoacyl synthase, C-terminal domain	3-oxoacyl-[acyl-carrier-protein] synthase, mitochondrial OS=Arabidopsis thaliana OX=3702 GN=KAS PE=1 SV=1	unnamed protein product, partial [Vitis vinifera]
mlm	2023LeafShape_DistalLeafBlockiness	17_349694	9	18351390	14.9522	6.11101	0.12489	A/T,278	A(524,0.942):T(32,0.058)	intergenic	VIT_09s0018g01360;VIT_09s0018g01370	dist=13137;dist=24352	.	.	[I]	Lipid transport and metabolism	Molecular Function: iron ion binding (GO:0005506);; Cellular Component: endoplasmic reticulum membrane (GO:0005789);; Cellular Component: plasma membrane (GO:0005886);; Biological Process: lipid metabolic process (GO:0006629);; Biological Process: fatty acid biosynthetic process (GO:0006633);; Biological Process: cuticle hydrocarbon biosynthetic process (GO:0006723);; Biological Process: wax bios…	--|0.0|vvi:100244938|hypothetical protein	--	--	WAX2 C-terminal domain;; Fatty acid hydroxylase superfamily	Protein ECERIFERUM 3 OS=Arabidopsis thaliana OX=3702 GN=CER3 PE=1 SV=1	unnamed protein product, partial [Vitis vinifera]	--	--	--	K08835|4e-81|vvi:100251927|K08835 OXSR1; serine/threonine-protein kinase OSR1/STK39 [EC:2.7.11.1]	--	--	--	--	unnamed protein product, partial [Vitis vinifera]
mlm	2023LeafShape_DistalLeafBlockiness	17_352102	9	19844673	15.0713	6.16139	0.12409	C/T,284	C(522,0.919):T(46,0.081)	intergenic	VIT_09s0018g02060;VIT_09s0018g02070	dist=54233;dist=29766	.	.	[GEPR]	--	Molecular Function: carbohydrate:proton symporter activity (GO:0005351);; Molecular Function: glucose transmembrane transporter activity (GO:0005355);; Cellular Component: integral component of membrane (GO:0016021);; Biological Process: hexose transmembrane transport (GO:0035428);; Biological Process: glucose import (GO:0046323);;	--|0.0|vvi:100263938|hypothetical protein	[R]	General function prediction only	Sugar (and other) transporter;; Major Facilitator Superfamily	Sugar transport protein 8 OS=Arabidopsis thaliana OX=3702 GN=STP8 PE=2 SV=2	PREDICTED: sugar transport protein 8 [Vitis vinifera] CBI25296.3 unnamed protein product, partial [Vitis vinifera] ADP37136.1 putative hexose transporter [Vitis vinifera]	--	--	--	--	--	--	--	--	hypothetical protein CK203_077077 [Vitis vinifera]
mlm	2023LeafShape_DistalLeafBlockiness	17_356083	9	22895964	15.089	6.17266	0.12402	T/C,287	T(537,0.936):C(37,0.064)	intergenic	VIT_09s0054g01800;VIT_09s0054g01810	dist=6822;dist=4692	.	.	--	--	--	--	--	--	--	--	unnamed protein product, partial [Vitis vinifera]	[LKJ]	--	Biological Process: RNA splicing, via transesterification reactions (GO:0000375);; Molecular Function: RNA binding (GO:0003723);; Molecular Function: ATP-dependent RNA helicase activity (GO:0004004);; Molecular Function: ATP binding (GO:0005524);; Cellular Component: nucleus (GO:0005634);; Cellular Component: U5 snRNP (GO:0005682);; Cellular Component: cytoplasm (GO:0005737);; Biological Process:…	K12858|0.0|vvi:100263263|K12858 DDX23; ATP-dependent RNA helicase DDX23/PRP28 [EC:3.6.4.13]	[A]	RNA processing and modification	DEAD/DEAH box helicase;; Helicase conserved C-terminal domain	DEAD-box ATP-dependent RNA helicase 21 OS=Arabidopsis thaliana OX=3702 GN=RH21 PE=2 SV=1	PREDICTED: DEAD-box ATP-dependent RNA helicase 21 [Vitis vinifera]
mlm	2023LeafShape_DistalLeafBlockiness	17_356099	9	22900959	15.3018	6.25012	0.12611	A/G,283	A(532,0.940):G(34,0.060)	exonic	VIT_09s0054g01810	.	synonymous SNV	VIT_09s0054g01810:transcript:VIT_09s0054g01810.t01:exon1:c.T1869C:p.H623H	[LKJ]	--	Biological Process: RNA splicing, via transesterification reactions (GO:0000375);; Molecular Function: RNA binding (GO:0003723);; Molecular Function: ATP-dependent RNA helicase activity (GO:0004004);; Molecular Function: ATP binding (GO:0005524);; Cellular Component: nucleus (GO:0005634);; Cellular Component: U5 snRNP (GO:0005682);; Cellular Component: cytoplasm (GO:0005737);; Biological Process:…	K12858|0.0|vvi:100263263|K12858 DDX23; ATP-dependent RNA helicase DDX23/PRP28 [EC:3.6.4.13]	[A]	RNA processing and modification	DEAD/DEAH box helicase;; Helicase conserved C-terminal domain	DEAD-box ATP-dependent RNA helicase 21 OS=Arabidopsis thaliana OX=3702 GN=RH21 PE=2 SV=1	PREDICTED: DEAD-box ATP-dependent RNA helicase 21 [Vitis vinifera]
mlm	2023LeafShape_DistalLeafBlockiness	17_356295	9	22989431	15.5683	6.35721	0.12796	C/T,287	C(536,0.934):T(38,0.066)	intronic	VIT_09s0054g01880	.	.	.	[O]	Posttranslational modification, protein turnover, chaperones	Cellular Component: nucleus (GO:0005634);; Cellular Component: cytosol (GO:0005829);; Molecular Function: polyubiquitin modification-dependent protein binding (GO:0031593);;	--|0.0|vvi:100263131|hypothetical protein	[O]	Posttranslational modification, protein turnover, chaperones	Ubiquitin family;; Ubiquitin-2 like Rad60 SUMO-like	Ubiquitin domain-containing protein DSK2b OS=Arabidopsis thaliana OX=3702 GN=DSK2B PE=1 SV=1	PREDICTED: large proline-rich protein bag6-A isoform X1 [Vitis vinifera] XP_010655201.1 PREDICTED: large proline-rich protein bag6-A isoform X1 [Vitis vinifera] CBI18348.3 unnamed protein product, partial [Vitis vinifera]
mlm	2023LeafShape_DistalLeafBlockiness	17_356296	9	22989502	15.2632	6.23983	0.12546	T/G,287	T(537,0.936):G(37,0.064)	intronic	VIT_09s0054g01880	.	.	.	[O]	Posttranslational modification, protein turnover, chaperones	Cellular Component: nucleus (GO:0005634);; Cellular Component: cytosol (GO:0005829);; Molecular Function: polyubiquitin modification-dependent protein binding (GO:0031593);;	--|0.0|vvi:100263131|hypothetical protein	[O]	Posttranslational modification, protein turnover, chaperones	Ubiquitin family;; Ubiquitin-2 like Rad60 SUMO-like	Ubiquitin domain-containing protein DSK2b OS=Arabidopsis thaliana OX=3702 GN=DSK2B PE=1 SV=1	PREDICTED: large proline-rich protein bag6-A isoform X1 [Vitis vinifera] XP_010655201.1 PREDICTED: large proline-rich protein bag6-A isoform X1 [Vitis vinifera] CBI18348.3 unnamed protein product, partial [Vitis vinifera]
mlm	2023LeafShape_DistalLeafBlockiness	17_356315	9	23003658	14.7255	6.00022	0.13166	A/T,259	A(487,0.940):T(31,0.060)	upstream	VIT_09s0054g01890	dist=456	.	.	--	--	--	--	--	--	--	--	unnamed protein product, partial [Vitis vinifera]
mlm	2023LeafShape_DistalLeafBlockiness	17_38863	10	10355076	14.2855	5.86176	0.11742	C/T,287	C(503,0.876):T(71,0.124)	intergenic	VIT_10s0003g05570;VIT_10s0003g05580	dist=27302;dist=4425	.	.	[C]	Energy production and conversion	Cellular Component: extracellular region (GO:0005576);; Cellular Component: cell wall (GO:0005618);; Molecular Function: oxidoreductase activity, acting on CH-OH group of donors (GO:0016614);; Molecular Function: flavin adenine dinucleotide binding (GO:0050660);;	--|0.0|vvi:100245584|hypothetical protein	--	--	FAD binding domain;; Berberine and berberine like	Berberine bridge enzyme-like 8 OS=Arabidopsis thaliana OX=3702 GN=At1g30700 PE=2 SV=1	PREDICTED: berberine bridge enzyme-like 8 [Vitis vinifera]	[C]	Energy production and conversion	Cellular Component: extracellular region (GO:0005576);; Cellular Component: cell wall (GO:0005618);; Molecular Function: oxidoreductase activity, acting on CH-OH group of donors (GO:0016614);; Molecular Function: flavin adenine dinucleotide binding (GO:0050660);;	--|0.0|vvi:100247412|hypothetical protein	--	--	FAD binding domain;; Berberine and berberine like	Berberine bridge enzyme-like 8 OS=Arabidopsis thaliana OX=3702 GN=At1g30700 PE=2 SV=1	PREDICTED: berberine bridge enzyme-like 8 [Vitis vinifera]
mlm	2023LeafShape_DistalLeafBlockiness	17_105414	11	1328319	15.0905	6.17323	0.12404	G/T,287	G(518,0.902):T(56,0.098)	exonic	VIT_11s0016g01660	.	nonsynonymous SNV	VIT_11s0016g01660:transcript:VIT_11s0016g01660.t01:exon1:c.G343T:p.A115S	--	--	Cellular Component: cytoplasm (GO:0005737);; Biological Process: L-phenylalanine catabolic process (GO:0006559);; Biological Process: cinnamic acid biosynthetic process (GO:0009800);; Molecular Function: phenylalanine ammonia-lyase activity (GO:0045548);;	K10775|1e-106|vvi:100255939|K10775 PAL; phenylalanine ammonia-lyase [EC:4.3.1.24]	[Q]	Secondary metabolites biosynthesis, transport and catabolism	Aromatic amino acid lyase	Phenylalanine ammonia-lyase OS=Pinus taeda OX=3352 GN=PAL PE=3 SV=1	unnamed protein product, partial [Vitis vinifera]
mlm	2023LeafShape_DistalLeafBlockiness	17_105446	11	1356994	14.8888	6.09535	0.12238	T/C,287	T(524,0.913):C(50,0.087)	intronic	VIT_11s0016g01710	.	.	.	--	--	Molecular Function: motor activity (GO:0003774);; Molecular Function: ATP binding (GO:0005524);; Cellular Component: plasmodesma (GO:0009506);; Biological Process: trichome morphogenesis (GO:0010090);; Biological Process: trichome branching (GO:0010091);; Cellular Component: myosin complex (GO:0016459);; Biological Process: actin filament-based movement (GO:0030048);; Cellular Component: transpor…	K10357|0.0|vvi:100243893|K10357 MYO5; myosin V	[Z]	Cytoskeleton	Myosin head (motor domain);; DIL domain;; IQ calmodulin-binding motif	Myosin-17 OS=Arabidopsis thaliana OX=3702 GN=XI-K PE=1 SV=2	PREDICTED: myosin-17 isoform X1 [Vitis vinifera]
mlm	2023LeafShape_DistalLeafBlockiness	17_105450	11	1358765	14.7027	6.02202	0.12153	T/C,286	T(537,0.939):C(35,0.061)	intronic	VIT_11s0016g01710	.	.	.	--	--	Molecular Function: motor activity (GO:0003774);; Molecular Function: ATP binding (GO:0005524);; Cellular Component: plasmodesma (GO:0009506);; Biological Process: trichome morphogenesis (GO:0010090);; Biological Process: trichome branching (GO:0010091);; Cellular Component: myosin complex (GO:0016459);; Biological Process: actin filament-based movement (GO:0030048);; Cellular Component: transpor…	K10357|0.0|vvi:100243893|K10357 MYO5; myosin V	[Z]	Cytoskeleton	Myosin head (motor domain);; DIL domain;; IQ calmodulin-binding motif	Myosin-17 OS=Arabidopsis thaliana OX=3702 GN=XI-K PE=1 SV=2	PREDICTED: myosin-17 isoform X1 [Vitis vinifera]
mlm	2023LeafShape_DistalLeafBlockiness	17_105644	11	1521982	16.94	6.8819	0.13924	C/A,287	C(523,0.911):A(51,0.089)	exonic	VIT_11s0016g01880	.	nonsynonymous SNV	VIT_11s0016g01880:transcript:VIT_11s0016g01880.t01:exon8:c.G880T:p.A294S	--	--	Cellular Component: chloroplast (GO:0009507);; Biological Process: carotenoid biosynthetic process (GO:0016117);; Molecular Function: oxidoreductase activity, acting on paired donors, with incorporation or reduction of molecular oxygen (GO:0016705);; Molecular Function: isomerase activity (GO:0016853);;	K06444|0.0|vvi:100259482|K06444 lcyE; lycopene epsilon-cyclase [EC:5.5.1.18]	--	--	Lycopene cyclase protein	Lycopene epsilon cyclase, chloroplastic OS=Solanum lycopersicum OX=4081 GN=CRTL-E-1 PE=2 SV=1	unnamed protein product, partial [Vitis vinifera]
mlm	2023LeafShape_DistalLeafBlockiness	17_106125	11	1929145	14.8745	6.08984	0.12226	A/G,287	A(540,0.941):G(34,0.059)	intronic	VIT_11s0016g02400	.	.	.	[P]	Inorganic ion transport and metabolism	Biological Process: potassium ion transport (GO:0006813);; Molecular Function: solute:proton antiporter activity (GO:0015299);; Cellular Component: membrane (GO:0016020);; Cellular Component: integral component of membrane (GO:0016021);; Molecular Function: inorganic cation transmembrane transporter activity (GO:0022890);;	--|0.0|vvi:100252607|hypothetical protein	[P]	Inorganic ion transport and metabolism	Sodium/hydrogen exchanger family	K(+) efflux antiporter 4 OS=Arabidopsis thaliana OX=3702 GN=KEA4 PE=2 SV=2	PREDICTED: K(+) efflux antiporter 4 isoform X1 [Vitis vinifera]
mlm	2023LeafShape_DistalLeafBlockiness	17_106244	11	2028184	14.8492	6.08006	0.12205	T/C,287	T(539,0.939):C(35,0.061)	intronic	VIT_11s0016g02540	.	.	.	[E]	Amino acid transport and metabolism	--	K14213|0.0|vvi:100244094|K14213 PEPD; Xaa-Pro dipeptidase [EC:3.4.13.9]	[R]	General function prediction only	Metallopeptidase family M24;; Aminopeptidase P, N-terminal domain	Intermediate cleaving peptidase 55, mitochondrial OS=Arabidopsis thaliana OX=3702 GN=ICP55 PE=1 SV=1	PREDICTED: xaa-Pro dipeptidase isoform X1 [Vitis vinifera] CBI27943.3 unnamed protein product, partial [Vitis vinifera]
mlm	2023LeafShape_DistalLeafBlockiness	17_106351	11	2124774	14.8557	6.08256	0.12211	A/G,287	A(536,0.934):G(38,0.066)	intergenic	VIT_11s0016g02650;VIT_11s0016g02660	dist=1637;dist=2901	.	.	[J]	Translation, ribosomal structure and biogenesis	Molecular Function: structural constituent of ribosome (GO:0003735);; Cellular Component: ribosome (GO:0005840);; Biological Process: translation (GO:0006412);;	K02910|1e-82|vvi:100267870|K02910 RP-L31e; large subunit ribosomal protein L31e	[J]	Translation, ribosomal structure and biogenesis	Ribosomal protein L31e	60S ribosomal protein L31 OS=Nicotiana glutinosa OX=35889 GN=RPL31 PE=2 SV=1	PREDICTED: 60S ribosomal protein L31 [Vitis vinifera]	--	--	Molecular Function: L-aspartate:2-oxoglutarate aminotransferase activity (GO:0004069);; Biological Process: biosynthetic process (GO:0009058);; Cellular Component: chloroplast (GO:0009507);; Molecular Function: pyridoxal phosphate binding (GO:0030170);; Molecular Function: L-phenylalanine:2-oxoglutarate aminotransferase activity (GO:0080130);;	K15849|2e-06|vvi:104882479|K15849 PAT; bifunctional aspartate aminotransferase and glutamate/aspartate-prephenate aminotransferase [EC:2.6.1.1 2.6.1.78 2.6.1.79]	--	--	--	Aspartate aminotransferase OS=Pinus pinaster OX=71647 GN=AAT PE=1 SV=1	unnamed protein product, partial [Vitis vinifera]
mlm	2023LeafShape_DistalLeafBlockiness	17_106353	11	2125062	14.8111	6.06534	0.12174	A/G,287	A(530,0.923):G(44,0.077)	intergenic	VIT_11s0016g02650;VIT_11s0016g02660	dist=1925;dist=2613	.	.	[J]	Translation, ribosomal structure and biogenesis	Molecular Function: structural constituent of ribosome (GO:0003735);; Cellular Component: ribosome (GO:0005840);; Biological Process: translation (GO:0006412);;	K02910|1e-82|vvi:100267870|K02910 RP-L31e; large subunit ribosomal protein L31e	[J]	Translation, ribosomal structure and biogenesis	Ribosomal protein L31e	60S ribosomal protein L31 OS=Nicotiana glutinosa OX=35889 GN=RPL31 PE=2 SV=1	PREDICTED: 60S ribosomal protein L31 [Vitis vinifera]	--	--	Molecular Function: L-aspartate:2-oxoglutarate aminotransferase activity (GO:0004069);; Biological Process: biosynthetic process (GO:0009058);; Cellular Component: chloroplast (GO:0009507);; Molecular Function: pyridoxal phosphate binding (GO:0030170);; Molecular Function: L-phenylalanine:2-oxoglutarate aminotransferase activity (GO:0080130);;	K15849|2e-06|vvi:104882479|K15849 PAT; bifunctional aspartate aminotransferase and glutamate/aspartate-prephenate aminotransferase [EC:2.6.1.1 2.6.1.78 2.6.1.79]	--	--	--	Aspartate aminotransferase OS=Pinus pinaster OX=71647 GN=AAT PE=1 SV=1	unnamed protein product, partial [Vitis vinifera]
mlm	2023LeafShape_DistalLeafBlockiness	17_106357	11	2125142	14.9178	6.10657	0.12262	T/A,287	T(521,0.908):A(53,0.092)	intergenic	VIT_11s0016g02650;VIT_11s0016g02660	dist=2005;dist=2533	.	.	[J]	Translation, ribosomal structure and biogenesis	Molecular Function: structural constituent of ribosome (GO:0003735);; Cellular Component: ribosome (GO:0005840);; Biological Process: translation (GO:0006412);;	K02910|1e-82|vvi:100267870|K02910 RP-L31e; large subunit ribosomal protein L31e	[J]	Translation, ribosomal structure and biogenesis	Ribosomal protein L31e	60S ribosomal protein L31 OS=Nicotiana glutinosa OX=35889 GN=RPL31 PE=2 SV=1	PREDICTED: 60S ribosomal protein L31 [Vitis vinifera]	--	--	Molecular Function: L-aspartate:2-oxoglutarate aminotransferase activity (GO:0004069);; Biological Process: biosynthetic process (GO:0009058);; Cellular Component: chloroplast (GO:0009507);; Molecular Function: pyridoxal phosphate binding (GO:0030170);; Molecular Function: L-phenylalanine:2-oxoglutarate aminotransferase activity (GO:0080130);;	K15849|2e-06|vvi:104882479|K15849 PAT; bifunctional aspartate aminotransferase and glutamate/aspartate-prephenate aminotransferase [EC:2.6.1.1 2.6.1.78 2.6.1.79]	--	--	--	Aspartate aminotransferase OS=Pinus pinaster OX=71647 GN=AAT PE=1 SV=1	unnamed protein product, partial [Vitis vinifera]
mlm	2023LeafShape_DistalLeafBlockiness	17_106619	11	2296227	17.2912	6.65298	0.24662	G/A,154	G(289,0.938):A(19,0.062)	intergenic	VIT_11s0016g02840;VIT_11s0016g02850	dist=7385;dist=2957	.	.	[U]	Intracellular trafficking, secretion, and vesicular transport	Cellular Component: trans-Golgi network (GO:0005802);; Cellular Component: clathrin-coated pit (GO:0005905);; Molecular Function: protein transporter activity (GO:0008565);; Cellular Component: AP-4 adaptor complex (GO:0030124);;	K12403|7e-97|vvi:100249106|K12403 AP4S1; AP-4 complex subunit sigma-1	[U]	Intracellular trafficking, secretion, and vesicular transport	Clathrin adaptor complex small chain	AP-4 complex subunit sigma OS=Arabidopsis thaliana OX=3702 GN=At2g19790 PE=1 SV=1	unnamed protein product, partial [Vitis vinifera]	[G]	Carbohydrate transport and metabolism	Molecular Function: 6-phosphofructokinase activity (GO:0003872);; Molecular Function: ATP binding (GO:0005524);; Cellular Component: cytosol (GO:0005829);; Biological Process: fructose 6-phosphate metabolic process (GO:0006002);; Biological Process: glycolytic process (GO:0006096);; Biological Process: root epidermal cell differentiation (GO:0010053);; Molecular Function: metal ion binding (GO:00…	K00850|0.0|vvi:100243946|K00850 pfkA; 6-phosphofructokinase 1 [EC:2.7.1.11]	[G]	Carbohydrate transport and metabolism	Phosphofructokinase	ATP-dependent 6-phosphofructokinase 3 OS=Arabidopsis thaliana OX=3702 GN=PFK3 PE=1 SV=1	PREDICTED: ATP-dependent 6-phosphofructokinase 3 [Vitis vinifera] RVW38253.1 ATP-dependent 6-phosphofructokinase 3 [Vitis vinifera]
mlm	2023LeafShape_DistalLeafBlockiness	17_107148	11	2694407	14.7998	6.06096	0.12165	A/G,287	A(509,0.887):G(65,0.113)	downstream	VIT_11s0016g03330	dist=31	.	.	--	--	--	--|0.0|vvi:100267936|hypothetical protein	--	--	Unc-13 homolog	Protein unc-13 homolog OS=Arabidopsis thaliana OX=3702 GN=PATROL1 PE=2 SV=1	PREDICTED: uncharacterized protein LOC100267936 [Vitis vinifera]
mlm	2023LeafShape_DistalLeafBlockiness	17_107149	11	2696397	14.7958	6.05941	0.12161	T/A,287	T(507,0.883):A(67,0.117)	intronic	VIT_11s0016g03330	.	.	.	--	--	--	--|0.0|vvi:100267936|hypothetical protein	--	--	Unc-13 homolog	Protein unc-13 homolog OS=Arabidopsis thaliana OX=3702 GN=PATROL1 PE=2 SV=1	PREDICTED: uncharacterized protein LOC100267936 [Vitis vinifera]
mlm	2023LeafShape_DistalLeafBlockiness	17_107154	11	2696656	14.7958	6.05941	0.12161	G/A,287	G(507,0.883):A(67,0.117)	intronic	VIT_11s0016g03330	.	.	.	--	--	--	--|0.0|vvi:100267936|hypothetical protein	--	--	Unc-13 homolog	Protein unc-13 homolog OS=Arabidopsis thaliana OX=3702 GN=PATROL1 PE=2 SV=1	PREDICTED: uncharacterized protein LOC100267936 [Vitis vinifera]
mlm	2023LeafShape_DistalLeafBlockiness	17_107216	11	2732699	14.9676	6.11843	0.12376	G/A,282	G(523,0.927):A(41,0.073)	intergenic	VIT_11s0016g03350;VIT_11s0016g03360	dist=1970;dist=3465	.	.	--	--	Molecular Function: DNA-binding transcription factor activity (GO:0003700);; Cellular Component: nucleus (GO:0005634);; Biological Process: transcription, DNA-templated (GO:0006351);; Biological Process: ethylene-activated signaling pathway (GO:0009873);; Molecular Function: sequence-specific DNA binding (GO:0043565);; Biological Process: positive regulation of transcription, DNA-templated (GO:00…	K09286|0.0|vvi:100252531|K09286 EREBP; EREBP-like factor	--	--	AP2 domain	Dehydration-responsive element-binding protein 3 OS=Arabidopsis thaliana OX=3702 GN=DREB3 PE=2 SV=1	PREDICTED: dehydration-responsive element-binding protein 3 [Vitis vinifera]	--	--	--	--|0.0|vvi:100247423|hypothetical protein	--	--	--	--	PREDICTED: uncharacterized protein LOC100247423 isoform X2 [Vitis vinifera] CBI28019.3 unnamed protein product, partial [Vitis vinifera]
mlm	2023LeafShape_DistalLeafBlockiness	17_107440	11	2872793	14.9344	6.11298	0.12275	G/C,287	G(539,0.939):C(35,0.061)	intronic	VIT_11s0016g03520	.	.	.	[J]	Translation, ribosomal structure and biogenesis	--	--|1e-160|vvi:100264490|hypothetical protein	[J]	Translation, ribosomal structure and biogenesis	Methyltransferase small domain;; Ribosomal protein L11 methyltransferase (PrmA);; Methyltransferase domain;; Methyltransferase domain;; Putative RNA methylase family UPF0020;; Methyltransferase domain;; RNA cap guanine-N2 methyltransferase;; Conserved hypothetical protein 95	--	PREDICTED: methyltransferase-like protein 5 [Vitis vinifera] CBI28034.3 unnamed protein product, partial [Vitis vinifera]
mlm	2023LeafShape_DistalLeafBlockiness	17_107673	11	2982995	14.9063	6.10067	0.12287	T/A,284	T(526,0.926):A(42,0.074)	intronic	VIT_11s0016g03660	.	.	.	[GEPR]	--	Biological Process: carbohydrate transport (GO:0008643);; Cellular Component: integral component of membrane (GO:0016021);; Molecular Function: transmembrane transporter activity (GO:0022891);; Cellular Component: chloroplast membrane (GO:0031969);;	--|0.0|vvi:100255967|hypothetical protein	[R]	General function prediction only	Sugar (and other) transporter;; Major Facilitator Superfamily	Probable plastidic glucose transporter 2 OS=Arabidopsis thaliana OX=3702 GN=At1g67300 PE=2 SV=1	PREDICTED: probable plastidic glucose transporter 2 isoform X1 [Vitis vinifera] CBI28046.3 unnamed protein product, partial [Vitis vinifera] ADP37183.1 putative monosaccharide transporter [Vitis vinifera]
mlm	2023LeafShape_DistalLeafBlockiness	17_107690	11	2997945	14.9604	6.12303	0.12297	G/A,287	G(534,0.930):A(40,0.070)	intronic	VIT_11s0016g03670	.	.	.	--	--	Molecular Function: nucleotide binding (GO:0000166);; Molecular Function: RNA binding (GO:0003723);; Cellular Component: nucleus (GO:0005634);; Biological Process: transcription, DNA-templated (GO:0006351);; Biological Process: regulation of transcription, DNA-templated (GO:0006355);; Molecular Function: zinc ion binding (GO:0008270);; Cellular Component: chloroplast (GO:0009507);;	--|0.0|vvi:100250827|hypothetical protein	--	--	--	Transcription initiation factor TFIID subunit 15b OS=Arabidopsis thaliana OX=3702 GN=TAF15B PE=1 SV=1	PREDICTED: transcription initiation factor TFIID subunit 15b [Vitis vinifera]
mlm	2023LeafShape_DistalLeafBlockiness	17_107693	11	2998019	14.9766	6.12634	0.12368	C/T,285	C(529,0.928):T(41,0.072)	intronic	VIT_11s0016g03670	.	.	.	--	--	Molecular Function: nucleotide binding (GO:0000166);; Molecular Function: RNA binding (GO:0003723);; Cellular Component: nucleus (GO:0005634);; Biological Process: transcription, DNA-templated (GO:0006351);; Biological Process: regulation of transcription, DNA-templated (GO:0006355);; Molecular Function: zinc ion binding (GO:0008270);; Cellular Component: chloroplast (GO:0009507);;	--|0.0|vvi:100250827|hypothetical protein	--	--	--	Transcription initiation factor TFIID subunit 15b OS=Arabidopsis thaliana OX=3702 GN=TAF15B PE=1 SV=1	PREDICTED: transcription initiation factor TFIID subunit 15b [Vitis vinifera]
mlm	2023LeafShape_DistalLeafBlockiness	17_107694	11	2998189	14.9097	6.10344	0.12255	C/T,287	C(533,0.929):T(41,0.071)	intronic	VIT_11s0016g03670	.	.	.	--	--	Molecular Function: nucleotide binding (GO:0000166);; Molecular Function: RNA binding (GO:0003723);; Cellular Component: nucleus (GO:0005634);; Biological Process: transcription, DNA-templated (GO:0006351);; Biological Process: regulation of transcription, DNA-templated (GO:0006355);; Molecular Function: zinc ion binding (GO:0008270);; Cellular Component: chloroplast (GO:0009507);;	--|0.0|vvi:100250827|hypothetical protein	--	--	--	Transcription initiation factor TFIID subunit 15b OS=Arabidopsis thaliana OX=3702 GN=TAF15B PE=1 SV=1	PREDICTED: transcription initiation factor TFIID subunit 15b [Vitis vinifera]
mlm	2023LeafShape_DistalLeafBlockiness	17_107696	11	2998231	14.9746	6.12849	0.12308	C/T,287	C(534,0.930):T(40,0.070)	intronic	VIT_11s0016g03670	.	.	.	--	--	Molecular Function: nucleotide binding (GO:0000166);; Molecular Function: RNA binding (GO:0003723);; Cellular Component: nucleus (GO:0005634);; Biological Process: transcription, DNA-templated (GO:0006351);; Biological Process: regulation of transcription, DNA-templated (GO:0006355);; Molecular Function: zinc ion binding (GO:0008270);; Cellular Component: chloroplast (GO:0009507);;	--|0.0|vvi:100250827|hypothetical protein	--	--	--	Transcription initiation factor TFIID subunit 15b OS=Arabidopsis thaliana OX=3702 GN=TAF15B PE=1 SV=1	PREDICTED: transcription initiation factor TFIID subunit 15b [Vitis vinifera]
mlm	2023LeafShape_DistalLeafBlockiness	17_107753	11	3022175	15.4255	6.29295	0.12895	A/T,281	A(528,0.940):T(34,0.060)	intronic	VIT_11s0016g03690	.	.	.	[I]	Lipid transport and metabolism	Molecular Function: mRNA binding (GO:0003729);; Molecular Function: 3-hydroxyacyl-CoA dehydrogenase activity (GO:0003857);; Molecular Function: dodecenoyl-CoA delta-isomerase activity (GO:0004165);; Molecular Function: enoyl-CoA hydratase activity (GO:0004300);; Cellular Component: cell wall (GO:0005618);; Cellular Component: peroxisome (GO:0005777);; Biological Process: fatty acid beta-oxidation…	K10527|0.0|vvi:100245687|K10527 MFP2; enoyl-CoA hydratase/3-hydroxyacyl-CoA dehydrogenase [EC:4.2.1.17 1.1.1.35 1.1.1.211]	[I]	Lipid transport and metabolism	3-hydroxyacyl-CoA dehydrogenase, NAD binding domain;; Enoyl-CoA hydratase/isomerase;; 3-hydroxyacyl-CoA dehydrogenase, C-terminal domain;; Enoyl-CoA hydratase/isomerase	Peroxisomal fatty acid beta-oxidation multifunctional protein AIM1 OS=Arabidopsis thaliana OX=3702 GN=AIM1 PE=1 SV=1	PREDICTED: peroxisomal fatty acid beta-oxidation multifunctional protein AIM1 [Vitis vinifera] CBI28049.3 unnamed protein product, partial [Vitis vinifera]
mlm	2023LeafShape_DistalLeafBlockiness	17_107868	11	3065554	14.7824	6.05424	0.1215	A/G,287	A(539,0.939):G(35,0.061)	exonic	VIT_11s0016g03750	.	synonymous SNV	VIT_11s0016g03750:transcript:VIT_11s0016g03750.t01:exon8:c.T2562C:p.N854N	[KAD]	--	Molecular Function: RNA polymerase II transcription factor activity, sequence-specific DNA binding (GO:0000981);; Molecular Function: transcription factor activity, RNA polymerase II transcription factor recruiting (GO:0001135);; Molecular Function: DNA-binding transcription factor activity (GO:0003700);; Molecular Function: transcription coactivator activity (GO:0003713);; Cellular Component: nu…	--|0.0|vvi:100255911|hypothetical protein	[K]	Transcription	Myb-like DNA-binding domain;; Myb-like DNA-binding domain	Transcription factor MYB3R-4 OS=Arabidopsis thaliana OX=3702 GN=MYB3R4 PE=1 SV=1	PREDICTED: myb-related protein 3R-1 isoform X1 [Vitis vinifera] XP_010656311.1 PREDICTED: myb-related protein 3R-1 isoform X1 [Vitis vinifera] XP_010656312.1 PREDICTED: myb-related protein 3R-1 isoform X1 [Vitis vinifera] XP_010656313.1 PREDICTED: myb-related protein 3R-1 isoform X1 [Vitis vinifera] XP_010656314.1 PREDICTED: myb-related protein 3R-1 isoform X1 [Vitis vinifera]
mlm	2023LeafShape_DistalLeafBlockiness	17_107869	11	3065570	14.8127	6.06595	0.12175	A/T,287	A(540,0.941):T(34,0.059)	exonic	VIT_11s0016g03750	.	nonsynonymous SNV	VIT_11s0016g03750:transcript:VIT_11s0016g03750.t01:exon8:c.T2546A:p.V849D	[KAD]	--	Molecular Function: RNA polymerase II transcription factor activity, sequence-specific DNA binding (GO:0000981);; Molecular Function: transcription factor activity, RNA polymerase II transcription factor recruiting (GO:0001135);; Molecular Function: DNA-binding transcription factor activity (GO:0003700);; Molecular Function: transcription coactivator activity (GO:0003713);; Cellular Component: nu…	--|0.0|vvi:100255911|hypothetical protein	[K]	Transcription	Myb-like DNA-binding domain;; Myb-like DNA-binding domain	Transcription factor MYB3R-4 OS=Arabidopsis thaliana OX=3702 GN=MYB3R4 PE=1 SV=1	PREDICTED: myb-related protein 3R-1 isoform X1 [Vitis vinifera] XP_010656311.1 PREDICTED: myb-related protein 3R-1 isoform X1 [Vitis vinifera] XP_010656312.1 PREDICTED: myb-related protein 3R-1 isoform X1 [Vitis vinifera] XP_010656313.1 PREDICTED: myb-related protein 3R-1 isoform X1 [Vitis vinifera] XP_010656314.1 PREDICTED: myb-related protein 3R-1 isoform X1 [Vitis vinifera]
mlm	2023LeafShape_DistalLeafBlockiness	17_108260	11	3293733	15.1504	6.18572	0.12825	A/G,279	A(520,0.932):G(38,0.068)	intronic	VIT_11s0016g04040	.	.	.	--	--	--	--|1e-153|vvi:100254347|hypothetical protein	--	--	Late embryogenesis abundant protein	--	unnamed protein product, partial [Vitis vinifera]
mlm	2023LeafShape_DistalLeafBlockiness	17_108704	11	3626491	14.8883	6.09372	0.12253	T/A,285	T(533,0.935):A(37,0.065)	intronic	VIT_11s0016g04340	.	.	.	[R]	General function prediction only	--	--|0.0|vvi:100256125|hypothetical protein	--	--	non-haem dioxygenase in morphine synthesis N-terminal	--	unnamed protein product, partial [Vitis vinifera]
mlm	2023LeafShape_DistalLeafBlockiness	17_108742	11	3665699	14.7431	6.0362	0.12152	C/A,285	C(529,0.928):A(41,0.072)	exonic	VIT_11s0016g04360	.	synonymous SNV	VIT_11s0016g04360:transcript:VIT_11s0016g04360.t01:exon2:c.C804A:p.V268V	--	--	Molecular Function: hydrolase activity, hydrolyzing O-glycosyl compounds (GO:0004553);; Cellular Component: extracellular region (GO:0005576);; Cellular Component: cell wall (GO:0005618);; Cellular Component: plasma membrane (GO:0005886);; Biological Process: carbohydrate metabolic process (GO:0005975);; Biological Process: defense response (GO:0006952);; Cellular Component: plasmodesma (GO:00095…	--|0.0|vvi:100260978|hypothetical protein	--	--	Glycosyl hydrolases family 17;; X8 domain	Glucan endo-1,3-beta-glucosidase 8 OS=Arabidopsis thaliana OX=3702 GN=At1g64760 PE=1 SV=2	PREDICTED: glucan endo-1,3-beta-glucosidase 8 [Vitis vinifera] RVW47525.1 Glucan endo-1,3-beta-glucosidase 8 [Vitis vinifera] RVX10911.1 Glucan endo-1,3-beta-glucosidase 8 [Vitis vinifera]
mlm	2023LeafShape_DistalLeafBlockiness	17_109107	11	3965197	15.0867	6.17176	0.124	A/T,287	A(537,0.936):T(37,0.064)	intergenic	VIT_11s0016g04630;VIT_11s0016g04640	dist=4020;dist=1166	.	.	--	--	Molecular Function: transcription factor activity, transcription factor binding (GO:0000989);; Cellular Component: nucleus (GO:0005634);; Biological Process: transcription, DNA-templated (GO:0006351);; Biological Process: regulation of transcription, DNA-templated (GO:0006355);; Biological Process: gibberellic acid mediated signaling pathway (GO:0009740);;	K14494|0.0|vvi:100249084|K14494 DELLA; DELLA protein	--	--	GRAS domain family;; Transcriptional regulator DELLA protein N terminal	DELLA protein GAI1 OS=Vitis vinifera OX=29760 GN=GAI1 PE=2 SV=1	PREDICTED: DELLA protein SLR1 [Vitis vinifera] ARR27426.1 DELLA3 [Vitis vinifera] RVW47598.1 DELLA protein GAI [Vitis vinifera] RVX10965.1 DELLA protein GAI [Vitis vinifera]	--	--	Molecular Function: RNA binding (GO:0003723);; Molecular Function: endonuclease activity (GO:0004519);; Molecular Function: zinc ion binding (GO:0008270);; Biological Process: RNA modification (GO:0009451);; Cellular Component: chloroplast (GO:0009507);; Biological Process: chloroplast RNA processing (GO:0031425);;	--|0.0|vvi:100257793|hypothetical protein	[R]	General function prediction only	PPR repeat family;; PPR repeat;; DYW family of nucleic acid deaminases;; PPR repeat;; Pentatricopeptide repeat domain;; Pentacotripeptide-repeat region of PRORP;; Tetratricopeptide repeat	Pentatricopeptide repeat-containing protein At2g29760, chloroplastic OS=Arabidopsis thaliana OX=3702 GN=PCMP-H33 PE=2 SV=1	PREDICTED: pentatricopeptide repeat-containing protein At2g29760, chloroplastic [Vitis vinifera] RVX11149.1 Pentatricopeptide repeat-containing protein, chloroplastic [Vitis vinifera]
mlm	2023LeafShape_DistalLeafBlockiness	17_110073	11	4546517	14.828	6.07043	0.12204	A/T,286	A(489,0.855):T(83,0.145)	intronic	VIT_11s0016g05240	.	.	.	--	--	Biological Process: obsolete protein import into nucleus, docking (GO:0000059);; Cellular Component: nuclear envelope (GO:0005635);; Biological Process: nuclear pore organization (GO:0006999);; Cellular Component: chloroplast (GO:0009507);; Molecular Function: structural constituent of nuclear pore (GO:0017056);; Cellular Component: nuclear pore inner ring (GO:0044611);; Biological Process: mRNA …	K14310|0.0|vvi:100266475|K14310 NUP205; nuclear pore complex protein Nup205	[S]	Function unknown	Nuclear pore complex scaffold, nucleoporins 186/192/205	Nuclear pore complex protein NUP205 OS=Arabidopsis thaliana OX=3702 GN=NUP205 PE=1 SV=1	PREDICTED: nuclear pore complex protein NUP205 isoform X1 [Vitis vinifera] CBI28192.3 unnamed protein product, partial [Vitis vinifera]
mlm	2023LeafShape_DistalLeafBlockiness	17_286134	12	10977	14.7348	6.02573	0.12527	C/A,278	C(527,0.948):A(29,0.052)	intergenic	VIT_12s0142g00010;VIT_12s0142g00030	dist=6678;dist=6459	.	.	--	--	--	--|0.0|vvi:104880812|hypothetical protein	--	--	--	--	PREDICTED: uncharacterized protein LOC104880812, partial [Vitis vinifera]	--	--	Cellular Component: Golgi membrane (GO:0000139);; Cellular Component: endosome (GO:0005768);; Cellular Component: Golgi apparatus (GO:0005794);; Cellular Component: trans-Golgi network (GO:0005802);; Biological Process: arabinogalactan protein metabolic process (GO:0010405);; Cellular Component: integral component of membrane (GO:0016021);; Biological Process: protein O-linked glycosylation via h…	K20854|1e-14|vvi:100251974|K20854 HPGT; hydroxyproline O-galactosyltransferase HPGT [EC:2.4.1.-]	[G]	Carbohydrate transport and metabolism	--	Hydroxyproline O-galactosyltransferase HPGT1 OS=Arabidopsis thaliana OX=3702 GN=HPTG1 PE=1 SV=1	unnamed protein product, partial [Vitis vinifera]
mlm	2023LeafShape_DistalLeafBlockiness	17_286135	12	10984	14.7926	6.04951	0.12479	T/G,279	T(530,0.950):G(28,0.050)	intergenic	VIT_12s0142g00010;VIT_12s0142g00030	dist=6685;dist=6452	.	.	--	--	--	--|0.0|vvi:104880812|hypothetical protein	--	--	--	--	PREDICTED: uncharacterized protein LOC104880812, partial [Vitis vinifera]	--	--	Cellular Component: Golgi membrane (GO:0000139);; Cellular Component: endosome (GO:0005768);; Cellular Component: Golgi apparatus (GO:0005794);; Cellular Component: trans-Golgi network (GO:0005802);; Biological Process: arabinogalactan protein metabolic process (GO:0010405);; Cellular Component: integral component of membrane (GO:0016021);; Biological Process: protein O-linked glycosylation via h…	K20854|1e-14|vvi:100251974|K20854 HPGT; hydroxyproline O-galactosyltransferase HPGT [EC:2.4.1.-]	[G]	Carbohydrate transport and metabolism	--	Hydroxyproline O-galactosyltransferase HPGT1 OS=Arabidopsis thaliana OX=3702 GN=HPTG1 PE=1 SV=1	unnamed protein product, partial [Vitis vinifera]
mlm	2023LeafShape_DistalLeafBlockiness	17_286137	12	11181	14.7301	6.02541	0.12427	C/T,279	C(527,0.944):T(31,0.056)	intergenic	VIT_12s0142g00010;VIT_12s0142g00030	dist=6882;dist=6255	.	.	--	--	--	--|0.0|vvi:104880812|hypothetical protein	--	--	--	--	PREDICTED: uncharacterized protein LOC104880812, partial [Vitis vinifera]	--	--	Cellular Component: Golgi membrane (GO:0000139);; Cellular Component: endosome (GO:0005768);; Cellular Component: Golgi apparatus (GO:0005794);; Cellular Component: trans-Golgi network (GO:0005802);; Biological Process: arabinogalactan protein metabolic process (GO:0010405);; Cellular Component: integral component of membrane (GO:0016021);; Biological Process: protein O-linked glycosylation via h…	K20854|1e-14|vvi:100251974|K20854 HPGT; hydroxyproline O-galactosyltransferase HPGT [EC:2.4.1.-]	[G]	Carbohydrate transport and metabolism	--	Hydroxyproline O-galactosyltransferase HPGT1 OS=Arabidopsis thaliana OX=3702 GN=HPTG1 PE=1 SV=1	unnamed protein product, partial [Vitis vinifera]
mlm	2023LeafShape_DistalLeafBlockiness	17_286139	12	11214	14.7301	6.02541	0.12427	C/T,279	C(527,0.944):T(31,0.056)	intergenic	VIT_12s0142g00010;VIT_12s0142g00030	dist=6915;dist=6222	.	.	--	--	--	--|0.0|vvi:104880812|hypothetical protein	--	--	--	--	PREDICTED: uncharacterized protein LOC104880812, partial [Vitis vinifera]	--	--	Cellular Component: Golgi membrane (GO:0000139);; Cellular Component: endosome (GO:0005768);; Cellular Component: Golgi apparatus (GO:0005794);; Cellular Component: trans-Golgi network (GO:0005802);; Biological Process: arabinogalactan protein metabolic process (GO:0010405);; Cellular Component: integral component of membrane (GO:0016021);; Biological Process: protein O-linked glycosylation via h…	K20854|1e-14|vvi:100251974|K20854 HPGT; hydroxyproline O-galactosyltransferase HPGT [EC:2.4.1.-]	[G]	Carbohydrate transport and metabolism	--	Hydroxyproline O-galactosyltransferase HPGT1 OS=Arabidopsis thaliana OX=3702 GN=HPTG1 PE=1 SV=1	unnamed protein product, partial [Vitis vinifera]
mlm	2023LeafShape_DistalLeafBlockiness	17_286140	12	11239	14.7301	6.02541	0.12427	T/C,279	T(527,0.944):C(31,0.056)	intergenic	VIT_12s0142g00010;VIT_12s0142g00030	dist=6940;dist=6197	.	.	--	--	--	--|0.0|vvi:104880812|hypothetical protein	--	--	--	--	PREDICTED: uncharacterized protein LOC104880812, partial [Vitis vinifera]	--	--	Cellular Component: Golgi membrane (GO:0000139);; Cellular Component: endosome (GO:0005768);; Cellular Component: Golgi apparatus (GO:0005794);; Cellular Component: trans-Golgi network (GO:0005802);; Biological Process: arabinogalactan protein metabolic process (GO:0010405);; Cellular Component: integral component of membrane (GO:0016021);; Biological Process: protein O-linked glycosylation via h…	K20854|1e-14|vvi:100251974|K20854 HPGT; hydroxyproline O-galactosyltransferase HPGT [EC:2.4.1.-]	[G]	Carbohydrate transport and metabolism	--	Hydroxyproline O-galactosyltransferase HPGT1 OS=Arabidopsis thaliana OX=3702 GN=HPTG1 PE=1 SV=1	unnamed protein product, partial [Vitis vinifera]
mlm	2023LeafShape_DistalLeafBlockiness	17_286841	12	617354	14.7661	6.01744	0.1295	G/A,264	G(477,0.903):A(51,0.097)	intergenic	VIT_12s0142g00670;VIT_12s0142g00710	dist=2983;dist=8167	.	.	[LKJ]	--	Biological Process: Group II intron splicing (GO:0000373);; Molecular Function: RNA binding (GO:0003723);; Molecular Function: ATP-dependent RNA helicase activity (GO:0004004);; Molecular Function: ATP binding (GO:0005524);; Cellular Component: cell wall (GO:0005618);; Cellular Component: nucleolus (GO:0005730);; Cellular Component: mitochondrion (GO:0005739);; Biological Process: response to col…	--|0.0|vvi:100250610|hypothetical protein	[A]	RNA processing and modification	DEAD/DEAH box helicase;; Helicase conserved C-terminal domain	DEAD-box ATP-dependent RNA helicase 53, mitochondrial OS=Arabidopsis thaliana OX=3702 GN=RH53 PE=1 SV=1	PREDICTED: DEAD-box ATP-dependent RNA helicase 53 [Vitis vinifera]	[MG]	--	Biological Process: defense response (GO:0006952);; Biological Process: circadian rhythm (GO:0007623);; Biological Process: response to cold (GO:0009409);; Biological Process: phenylpropanoid biosynthetic process (GO:0009699);; Molecular Function: cinnamoyl-CoA reductase activity (GO:0016621);; Biological Process: negative regulation of circadian rhythm (GO:0042754);; Molecular Function: coenzyme…	--|0.0|vvi:100264246|hypothetical protein	[V]	Defense mechanisms	NAD dependent epimerase/dehydratase family;; GDP-mannose 4,6 dehydratase;; 3-beta hydroxysteroid dehydrogenase/isomerase family;; NAD(P)H-binding;; Male sterility protein;; Polysaccharide biosynthesis protein;; NmrA-like family;; KR domain	Cinnamoyl-CoA reductase 2 OS=Arabidopsis thaliana OX=3702 GN=CCR2 PE=1 SV=1	PREDICTED: cinnamoyl-CoA reductase 2 [Vitis vinifera] CBI31779.3 unnamed protein product, partial [Vitis vinifera]
mlm	2023LeafShape_DistalLeafBlockiness	17_289135	12	1940662	15.3896	6.28695	0.12666	T/C,286	T(533,0.932):C(39,0.068)	upstream	VIT_12s0028g01300	dist=43	.	.	--	--	Molecular Function: polygalacturonase activity (GO:0004650);; Cellular Component: extracellular region (GO:0005576);; Cellular Component: cell wall (GO:0005618);; Biological Process: carbohydrate metabolic process (GO:0005975);; Biological Process: cell wall organization (GO:0071555);;	--|0.0|vvi:100247162|hypothetical protein	--	--	Glycosyl hydrolases family 28;; Pectate lyase superfamily protein	Polygalacturonase OS=Nicotiana tabacum OX=4097 GN=PG1 PE=2 SV=1	unnamed protein product, partial [Vitis vinifera]
mlm	2023LeafShape_DistalLeafBlockiness	17_289138	12	1940986	15.0865	6.17021	0.12416	A/G,286	A(536,0.937):G(36,0.063)	upstream	VIT_12s0028g01300	dist=367	.	.	--	--	Molecular Function: polygalacturonase activity (GO:0004650);; Cellular Component: extracellular region (GO:0005576);; Cellular Component: cell wall (GO:0005618);; Biological Process: carbohydrate metabolic process (GO:0005975);; Biological Process: cell wall organization (GO:0071555);;	--|0.0|vvi:100247162|hypothetical protein	--	--	Glycosyl hydrolases family 28;; Pectate lyase superfamily protein	Polygalacturonase OS=Nicotiana tabacum OX=4097 GN=PG1 PE=2 SV=1	unnamed protein product, partial [Vitis vinifera]
mlm	2023LeafShape_DistalLeafBlockiness	17_292582	12	4216981	14.7771	6.05077	0.12162	C/T,286	C(539,0.942):T(33,0.058)	intronic	VIT_12s0028g03420	.	.	.	--	--	--	K01164|0.0|vvi:100249005|K01164 POP1; ribonuclease P/MRP protein subunit POP1 [EC:3.1.26.5]	[A]	RNA processing and modification	POPLD (NUC188) domain;; Ribonucleases P/MRP protein subunit POP1	--	PREDICTED: ribonucleases P/MRP protein subunit POP1 isoform X1 [Vitis vinifera] XP_010656987.1 PREDICTED: ribonucleases P/MRP protein subunit POP1 isoform X1 [Vitis vinifera] XP_019079386.1 PREDICTED: ribonucleases P/MRP protein subunit POP1 isoform X1 [Vitis vinifera]
mlm	2023LeafShape_DistalLeafBlockiness	17_293443	12	4747893	16.989	6.895	0.14119	G/A,283	G(530,0.936):A(36,0.064)	intergenic	VIT_12s0028g03890;VIT_12s0028g03900	dist=3187;dist=2984	.	.	--	--	--	--|0.0|vvi:100255678|hypothetical protein	--	--	Zinc-finger of C2H2 type	--	PREDICTED: uncharacterized protein LOC100255678 [Vitis vinifera] RVW46800.1 hypothetical protein CK203_075626 [Vitis vinifera]	--	--	--	--	--	--	--	--	unnamed protein product, partial [Vitis vinifera]
mlm	2023LeafShape_DistalLeafBlockiness	17_298210	12	7711027	14.4811	5.93211	0.12088	T/C,283	T(516,0.912):C(50,0.088)	downstream	VIT_12s0134g00160	dist=179	.	.	[G]	Carbohydrate transport and metabolism	Molecular Function: hydrolase activity, hydrolyzing O-glycosyl compounds (GO:0004553);; Cellular Component: cell wall (GO:0005618);; Biological Process: xyloglucan metabolic process (GO:0010411);; Molecular Function: xyloglucan:xyloglucosyl transferase activity (GO:0016762);; Biological Process: cell wall biogenesis (GO:0042546);; Cellular Component: apoplast (GO:0048046);; Biological Process: ce…	K08235|0.0|vvi:100248328|K08235 E2.4.1.207; xyloglucan:xyloglucosyl transferase [EC:2.4.1.207]	--	--	Glycosyl hydrolases family 16;; Xyloglucan endo-transglycosylase (XET) C-terminus	Xyloglucan endotransglucosylase/hydrolase protein 9 OS=Arabidopsis thaliana OX=3702 GN=XTH9 PE=2 SV=2	PREDICTED: xyloglucan endotransglucosylase/hydrolase protein 9 [Vitis vinifera] CAN74580.1 hypothetical protein VITISV_024798 [Vitis vinifera] CBI17977.3 unnamed protein product, partial [Vitis vinifera]
mlm	2023LeafShape_DistalLeafBlockiness	17_299590	12	8687053	18.5337	7.47623	0.15412	G/A,282	G(527,0.934):A(37,0.066)	intergenic	VIT_12s0178g00200;VIT_12s0057g00010	dist=6352;dist=39410	.	.	[Z]	Cytoskeleton	Molecular Function: ATP binding (GO:0005524);; Cellular Component: cytoplasm (GO:0005737);; Cellular Component: cytoskeleton (GO:0005856);;	K10355|0.0|vvi:100246825|K10355 ACTF; actin, other eukaryote	[Z]	Cytoskeleton	Actin	Actin-101 OS=Solanum tuberosum OX=4113 GN=AC101 PE=3 SV=1	PREDICTED: actin-101 isoform X1 [Vitis vinifera] XP_010657405.1 PREDICTED: actin-101 isoform X1 [Vitis vinifera] XP_019079135.1 PREDICTED: actin-101 isoform X1 [Vitis vinifera] RVW12848.1 Actin-101 [Vitis vinifera]	--	--	Molecular Function: diacylglycerol kinase activity (GO:0004143);; Molecular Function: ATP binding (GO:0005524);; Biological Process: defense response (GO:0006952);; Biological Process: protein kinase C-activating G-protein coupled receptor signaling pathway (GO:0007205);;	K00901|0.0|vvi:100254527|K00901 dgkA; diacylglycerol kinase (ATP) [EC:2.7.1.107]	[IT]	--	Diacylglycerol kinase accessory domain;; Diacylglycerol kinase catalytic domain	Diacylglycerol kinase 5 OS=Arabidopsis thaliana OX=3702 GN=DGK5 PE=2 SV=1	unnamed protein product, partial [Vitis vinifera]
mlm	2023LeafShape_DistalLeafBlockiness	17_302060	12	10208479	14.5034	5.91675	0.12463	C/T,265	C(500,0.943):T(30,0.057)	intergenic	VIT_12s0057g01490;VIT_12s0057g01500	dist=3122;dist=6624	.	.	--	--	--	--|0.0|vvi:104880931|hypothetical protein	--	--	Myb-like DNA-binding domain	--	unnamed protein product, partial [Vitis vinifera]	--	--	Cellular Component: plant-type vacuole membrane (GO:0009705);; Molecular Function: calcium:proton antiporter activity (GO:0015369);; Cellular Component: integral component of membrane (GO:0016021);;	--|0.0|vvi:100249524|hypothetical protein	[P]	Inorganic ion transport and metabolism	Sodium/calcium exchanger protein;; RNA recognition motif. (a.k.a. RRM, RBD, or RNP domain);; SPOC domain	Vacuolar cation/proton exchanger 5 OS=Arabidopsis thaliana OX=3702 GN=CAX5 PE=2 SV=1	unnamed protein product, partial [Vitis vinifera]
mlm	2023LeafShape_DistalLeafBlockiness	17_305691	12	12519969	14.8867	6.0902	0.12338	A/C,281	A(529,0.941):C(33,0.059)	intronic	VIT_12s0121g00390	.	.	.	--	--	Molecular Function: diacylglycerol kinase activity (GO:0004143);; Molecular Function: ATP binding (GO:0005524);; Biological Process: defense response (GO:0006952);; Biological Process: protein kinase C-activating G-protein coupled receptor signaling pathway (GO:0007205);; Cellular Component: chloroplast (GO:0009507);;	--|4e-94|vvi:104880949|hypothetical protein	[IT]	--	Diacylglycerol kinase accessory domain	Diacylglycerol kinase 6 OS=Arabidopsis thaliana OX=3702 GN=DGK6 PE=3 SV=1	unnamed protein product, partial [Vitis vinifera]
mlm	2023LeafShape_DistalLeafBlockiness	17_309248	12	14353065	14.5753	5.96993	0.12047	T/C,284	T(501,0.882):C(67,0.118)	intergenic	VIT_12s0055g00920;VIT_12s0055g00930	dist=12362;dist=46684	.	.	[E]	Amino acid transport and metabolism	Molecular Function: transaminase activity (GO:0008483);; Biological Process: lysine biosynthetic process via diaminopimelate (GO:0009089);; Biological Process: systemic acquired resistance, salicylic acid mediated signaling pathway (GO:0009862);; Biological Process: leaf senescence (GO:0010150);; Molecular Function: L,L-diaminopimelate aminotransferase activity (GO:0010285);; Molecular Function: …	K10206|0.0|vvi:100253830|K10206 E2.6.1.83; LL-diaminopimelate aminotransferase [EC:2.6.1.83]	[E]	Amino acid transport and metabolism	Aminotransferase class I and II;; Allinase	Aminotransferase ALD1, chloroplastic OS=Arabidopsis thaliana OX=3702 GN=ALD1 PE=1 SV=2	PREDICTED: aminotransferase ALD1 [Vitis vinifera] CBI20048.3 unnamed protein product, partial [Vitis vinifera]	--	--	Cellular Component: nucleus (GO:0005634);; Cellular Component: cytoplasm (GO:0005737);; Cellular Component: endoplasmic reticulum (GO:0005783);; Biological Process: flower development (GO:0009908);; Biological Process: root morphogenesis (GO:0010015);; Biological Process: phloem transport (GO:0010233);; Biological Process: metal ion transport (GO:0030001);; Molecular Function: metal ion binding (…	--|1e-113|vvi:100243595|hypothetical protein	[P]	Inorganic ion transport and metabolism	Heavy-metal-associated domain	Protein SODIUM POTASSIUM ROOT DEFECTIVE 1 OS=Arabidopsis thaliana OX=3702 GN=NAKR1 PE=1 SV=1	unnamed protein product, partial [Vitis vinifera]
mlm	2023LeafShape_DistalLeafBlockiness	17_309250	12	14353076	14.5857	5.97253	0.12068	A/C,283	A(496,0.876):C(70,0.124)	intergenic	VIT_12s0055g00920;VIT_12s0055g00930	dist=12373;dist=46673	.	.	[E]	Amino acid transport and metabolism	Molecular Function: transaminase activity (GO:0008483);; Biological Process: lysine biosynthetic process via diaminopimelate (GO:0009089);; Biological Process: systemic acquired resistance, salicylic acid mediated signaling pathway (GO:0009862);; Biological Process: leaf senescence (GO:0010150);; Molecular Function: L,L-diaminopimelate aminotransferase activity (GO:0010285);; Molecular Function: …	K10206|0.0|vvi:100253830|K10206 E2.6.1.83; LL-diaminopimelate aminotransferase [EC:2.6.1.83]	[E]	Amino acid transport and metabolism	Aminotransferase class I and II;; Allinase	Aminotransferase ALD1, chloroplastic OS=Arabidopsis thaliana OX=3702 GN=ALD1 PE=1 SV=2	PREDICTED: aminotransferase ALD1 [Vitis vinifera] CBI20048.3 unnamed protein product, partial [Vitis vinifera]	--	--	Cellular Component: nucleus (GO:0005634);; Cellular Component: cytoplasm (GO:0005737);; Cellular Component: endoplasmic reticulum (GO:0005783);; Biological Process: flower development (GO:0009908);; Biological Process: root morphogenesis (GO:0010015);; Biological Process: phloem transport (GO:0010233);; Biological Process: metal ion transport (GO:0030001);; Molecular Function: metal ion binding (…	--|1e-113|vvi:100243595|hypothetical protein	[P]	Inorganic ion transport and metabolism	Heavy-metal-associated domain	Protein SODIUM POTASSIUM ROOT DEFECTIVE 1 OS=Arabidopsis thaliana OX=3702 GN=NAKR1 PE=1 SV=1	unnamed protein product, partial [Vitis vinifera]
mlm	2023LeafShape_DistalLeafBlockiness	17_309252	12	14353353	14.5843	5.97343	0.12054	A/G,284	A(529,0.931):G(39,0.069)	intergenic	VIT_12s0055g00920;VIT_12s0055g00930	dist=12650;dist=46396	.	.	[E]	Amino acid transport and metabolism	Molecular Function: transaminase activity (GO:0008483);; Biological Process: lysine biosynthetic process via diaminopimelate (GO:0009089);; Biological Process: systemic acquired resistance, salicylic acid mediated signaling pathway (GO:0009862);; Biological Process: leaf senescence (GO:0010150);; Molecular Function: L,L-diaminopimelate aminotransferase activity (GO:0010285);; Molecular Function: …	K10206|0.0|vvi:100253830|K10206 E2.6.1.83; LL-diaminopimelate aminotransferase [EC:2.6.1.83]	[E]	Amino acid transport and metabolism	Aminotransferase class I and II;; Allinase	Aminotransferase ALD1, chloroplastic OS=Arabidopsis thaliana OX=3702 GN=ALD1 PE=1 SV=2	PREDICTED: aminotransferase ALD1 [Vitis vinifera] CBI20048.3 unnamed protein product, partial [Vitis vinifera]	--	--	Cellular Component: nucleus (GO:0005634);; Cellular Component: cytoplasm (GO:0005737);; Cellular Component: endoplasmic reticulum (GO:0005783);; Biological Process: flower development (GO:0009908);; Biological Process: root morphogenesis (GO:0010015);; Biological Process: phloem transport (GO:0010233);; Biological Process: metal ion transport (GO:0030001);; Molecular Function: metal ion binding (…	--|1e-113|vvi:100243595|hypothetical protein	[P]	Inorganic ion transport and metabolism	Heavy-metal-associated domain	Protein SODIUM POTASSIUM ROOT DEFECTIVE 1 OS=Arabidopsis thaliana OX=3702 GN=NAKR1 PE=1 SV=1	unnamed protein product, partial [Vitis vinifera]
mlm	2023LeafShape_DistalLeafBlockiness	17_310725	12	15235014	14.7913	6.05767	0.12158	G/A,287	G(433,0.754):A(141,0.246)	intergenic	VIT_12s0055g01270;VIT_12s0055g01280	dist=6721;dist=1363	.	.	--	--	Molecular Function: transmembrane receptor protein serine/threonine kinase activity (GO:0004675);; Molecular Function: ATP binding (GO:0005524);; Cellular Component: plasma membrane (GO:0005886);; Biological Process: protein phosphorylation (GO:0006468);; Biological Process: cell surface receptor signaling pathway (GO:0007166);; Biological Process: brassinosteroid mediated signaling pathway (GO:0…	K13416|3e-42|vvi:100266543|K13416 BAK1; brassinosteroid insensitive 1-associated receptor kinase 1 [EC:2.7.10.1 2.7.11.1]	--	--	--	LRR receptor kinase BAK1 OS=Oryza sativa subsp. japonica OX=39947 GN=BAK1 PE=1 SV=1	Somatic embryogenesis receptor kinase 1 [Vitis vinifera]	[RTKL]	--	Molecular Function: transmembrane receptor protein serine/threonine kinase activity (GO:0004675);; Molecular Function: transmembrane receptor protein tyrosine kinase activity (GO:0004714);; Molecular Function: ATP binding (GO:0005524);; Cellular Component: plasma membrane (GO:0005886);; Biological Process: cell surface receptor signaling pathway (GO:0007166);; Cellular Component: endosome membran…	K13416|0.0|vvi:100266543|K13416 BAK1; brassinosteroid insensitive 1-associated receptor kinase 1 [EC:2.7.10.1 2.7.11.1]	--	--	Protein kinase domain;; Protein tyrosine and serine/threonine kinase;; Leucine rich repeat N-terminal domain;; Leucine Rich repeats (2 copies);; Leucine rich repeat;; Leucine Rich Repeat	BRASSINOSTEROID INSENSITIVE 1-associated receptor kinase 1 OS=Arabidopsis thaliana OX=3702 GN=BAK1 PE=1 SV=2	PREDICTED: BRASSINOSTEROID INSENSITIVE 1-associated receptor kinase 1 isoform X6 [Vitis vinifera]
mlm	2023LeafShape_DistalLeafBlockiness	17_313972	12	17507153	15.137	6.18969	0.1248	T/C,286	T(539,0.942):C(33,0.058)	exonic	VIT_12s0034g01460	.	nonsynonymous SNV	VIT_12s0034g01460:transcript:VIT_12s0034g01460.t01:exon2:c.T269C:p.F90S	--	--	Molecular Function: ATP binding (GO:0005524);; Cellular Component: plasma membrane (GO:0005886);; Biological Process: signal transduction (GO:0007165);; Biological Process: plant-type hypersensitive response (GO:0009626);; Molecular Function: ADP binding (GO:0043531);;	--|0.0|vvi:100852516|hypothetical protein	[T]	Signal transduction mechanisms	NB-ARC domain;; Rx N-terminal domain	Putative disease resistance RPP13-like protein 1 OS=Arabidopsis thaliana OX=3702 GN=RPPL1 PE=3 SV=1	PREDICTED: putative disease resistance RPP13-like protein 1 [Vitis vinifera] XP_019078833.1 PREDICTED: putative disease resistance RPP13-like protein 1 [Vitis vinifera]
mlm	2023LeafShape_DistalLeafBlockiness	17_320431	12	21737385	15.0765	6.13442	0.13214	T/A,264	T(478,0.905):A(50,0.095)	intergenic	VIT_12s0035g01650;VIT_12s0035g01660	dist=3593;dist=9233	.	.	--	--	Molecular Function: metallopeptidase activity (GO:0008237);; Molecular Function: metal ion binding (GO:0046872);;	--|0.0|vvi:100247270|hypothetical protein	--	--	Peptidase of plants and bacteria	Basic secretory protease (Fragments) OS=Boswellia serrata OX=613112 PE=1 SV=1	PREDICTED: uncharacterized protein LOC100247270 [Vitis vinifera]	--	--	--	K13459|3e-35|vvi:104881031|K13459 RPS2; disease resistance protein RPS2	--	--	--	--	unnamed protein product, partial [Vitis vinifera]
mlm	2023LeafShape_DistalLeafBlockiness	17_320837	12	21961507	15.6303	6.36814	0.12943	G/A,278	G(481,0.865):A(75,0.135)	intergenic	VIT_12s0035g01800;VIT_12s0035g01810	dist=11634;dist=15418	.	.	--	--	Molecular Function: DNA binding (GO:0003677);; Molecular Function: DNA-binding transcription factor activity (GO:0003700);; Cellular Component: nucleus (GO:0005634);; Biological Process: transcription, DNA-templated (GO:0006351);; Biological Process: response to auxin (GO:0009733);; Biological Process: auxin-activated signaling pathway (GO:0009734);; Biological Process: leaf senescence (GO:001015…	K14486|0.0|vvi:100264303|K14486 K14486; auxin response factor	--	--	Auxin response factor;; B3 DNA binding domain;; AUX/IAA family	Auxin response factor 1 OS=Arabidopsis thaliana OX=3702 GN=ARF1 PE=1 SV=2	PREDICTED: auxin response factor 1 isoform X2 [Vitis vinifera] CBI29640.3 unnamed protein product, partial [Vitis vinifera]	--	--	Cellular Component: kinetochore (GO:0000776);; Cellular Component: nuclear envelope (GO:0005635);; Biological Process: mitotic spindle assembly checkpoint (GO:0007094);; Biological Process: cell division (GO:0051301);; Biological Process: attachment of mitotic spindle microtubules to kinetochore (GO:0051315);; Cellular Component: mitotic spindle (GO:0072686);;	K06679|0.0|vvi:100262667|K06679 MAD1; mitotic spindle assembly checkpoint protein MAD1	[D]	Cell cycle control, cell division, chromosome partitioning	Mitotic checkpoint protein	Mitotic spindle checkpoint protein MAD1 OS=Arabidopsis thaliana OX=3702 GN=MAD1 PE=1 SV=1	PREDICTED: mitotic spindle checkpoint protein MAD1 [Vitis vinifera]
mlm	2023LeafShape_DistalLeafBlockiness	17_471468	13	7841728	14.5794	5.96722	0.1212	T/C,281	T(488,0.868):C(74,0.132)	intergenic	VIT_13s0074g00320;VIT_13s0074g00330	dist=18030;dist=6525	.	.	--	--	--	--|2e-55|vvi:100262621|hypothetical protein	--	--	Protein of unknown function (DUF1138)	--	PREDICTED: uncharacterized protein LOC100262621 [Vitis vinifera] XP_019079760.1 PREDICTED: uncharacterized protein LOC100262621 [Vitis vinifera] CBI40207.3 unnamed protein product, partial [Vitis vinifera] RVW26340.1 hypothetical protein CK203_109998 [Vitis vinifera]	--	--	Cellular Component: plasma membrane (GO:0005886);; Biological Process: megasporogenesis (GO:0009554);; Cellular Component: integral component of membrane (GO:0016021);;	--|4e-52|vvi:104881171|hypothetical protein	--	--	--	Cysteine-rich and transmembrane domain-containing protein WIH2 OS=Arabidopsis thaliana OX=3702 GN=WIH2 PE=1 SV=1	unnamed protein product, partial [Vitis vinifera]
mlm	2023LeafShape_DistalLeafBlockiness	17_478810	13	12708625	14.3073	5.85057	0.12313	G/T,272	G(410,0.754):T(134,0.246)	intergenic	VIT_13s0101g00450;VIT_13s0101g00460	dist=268039;dist=39036	.	.	--	--	--	--	--	--	--	--	unnamed protein product, partial [Vitis vinifera]	--	--	--	--|1e-120|vvi:100265438|hypothetical protein	--	--	--	--	PREDICTED: uncharacterized protein LOC100265438 isoform X1 [Vitis vinifera] CBI32217.3 unnamed protein product, partial [Vitis vinifera]
mlm	2023LeafShape_DistalLeafBlockiness	17_488491	13	19622616	14.8315	6.0718	0.12226	C/T,286	C(527,0.921):T(45,0.079)	intronic	VIT_13s0084g00600	.	.	.	[K]	Transcription	Molecular Function: DNA binding (GO:0003677);; Molecular Function: DNA-directed 5'-3' RNA polymerase activity (GO:0003899);; Cellular Component: DNA-directed RNA polymerase I complex (GO:0005736);; Cellular Component: cytosol (GO:0005829);; Biological Process: transcription by RNA polymerase I (GO:0006360);; Biological Process: megagametogenesis (GO:0009561);; Molecular Function: ribonucleoside b…	K03002|0.0|vvi:100241130|K03002 RPA2; DNA-directed RNA polymerase I subunit RPA2 [EC:2.7.7.6]	[K]	Transcription	RNA polymerase Rpb2, domain 6;; RNA polymerase beta subunit;; RNA polymerase Rpb2, domain 3;; RNA polymerase Rpb2, domain 7;; RNA polymerase I, Rpa2 specific domain;; RNA polymerase Rpb2, domain 2	DNA-directed RNA polymerase I subunit 2 OS=Arabidopsis thaliana OX=3702 GN=NRPA2 PE=2 SV=1	PREDICTED: DNA-directed RNA polymerase I subunit 2 isoform X2 [Vitis vinifera] XP_010659084.1 PREDICTED: DNA-directed RNA polymerase I subunit 2 isoform X2 [Vitis vinifera]
mlm	2023LeafShape_DistalLeafBlockiness	17_494442	13	23776218	14.811	6.06529	0.12174	C/T,287	C(496,0.864):T(78,0.136)	intronic	VIT_13s0156g00010	.	.	.	[R]	General function prediction only	Molecular Function: nucleotide binding (GO:0000166);; Molecular Function: RNA binding (GO:0003723);; Cellular Component: spliceosomal complex (GO:0005681);; Cellular Component: cytoplasm (GO:0005737);; Biological Process: mRNA processing (GO:0006397);; Biological Process: RNA splicing (GO:0008380);; Cellular Component: nuclear speck (GO:0016607);; Molecular Function: identical protein binding (GO…	K12900|2e-39|vvi:100259677|K12900 FUSIP1; FUS-interacting serine-arginine-rich protein 1	[R]	General function prediction only	RNA recognition motif. (a.k.a. RRM, RBD, or RNP domain)	Serine/arginine-rich SC35-like splicing factor SCL33 OS=Arabidopsis thaliana OX=3702 GN=SCL33 PE=1 SV=1	PREDICTED: serine/arginine-rich SC35-like splicing factor SCL33 isoform X2 [Vitis vinifera]
mlm	2023LeafShape_DistalLeafBlockiness	17_579115	14	1027016	15.1385	6.02436	0.1786	A/G,193	A(357,0.925):G(29,0.075)	exonic	VIT_14s0060g01280	.	nonsynonymous SNV	VIT_14s0060g01280:transcript:VIT_14s0060g01280.t01:exon6:c.A1739G:p.Y580C	--	--	Molecular Function: inorganic diphosphatase activity (GO:0004427);; Cellular Component: vacuolar membrane (GO:0005774);; Molecular Function: hydrogen-translocating pyrophosphatase activity (GO:0009678);; Biological Process: proton transmembrane transport (GO:0015992);; Cellular Component: integral component of membrane (GO:0016021);; Molecular Function: metal ion binding (GO:0046872);;	K23025|0.0|vvi:100233104|K23025 AVP; H+-translocating diphosphatase [EC:7.1.3.1]	--	--	Inorganic H+ pyrophosphatase	Pyrophosphate-energized vacuolar membrane proton pump OS=Vigna radiata var. radiata OX=3916 PE=1 SV=4	unnamed protein product, partial [Vitis vinifera]
mlm	2023LeafShape_DistalLeafBlockiness	17_585610	14	5599125	14.765	5.92793	0.17974	G/T,208	G(389,0.935):T(27,0.065)	intergenic	VIT_14s0030g01170;VIT_14s0030g01180	dist=33701;dist=14279	.	.	--	--	Molecular Function: ATP binding (GO:0005524);; Cellular Component: plasma membrane (GO:0005886);; Biological Process: defense response (GO:0006952);; Biological Process: signal transduction (GO:0007165);; Molecular Function: ADP binding (GO:0043531);;	--|0.0|vvi:100248775|hypothetical protein	[T]	Signal transduction mechanisms	NB-ARC domain;; Leucine rich repeat;; Leucine Rich repeats (2 copies)	Disease resistance protein At4g27190 OS=Arabidopsis thaliana OX=3702 GN=At4g27190 PE=2 SV=1	unnamed protein product, partial [Vitis vinifera]	--	--	--	--	--	--	--	--	hypothetical protein VITISV_001243 [Vitis vinifera]
mlm	2023LeafShape_DistalLeafBlockiness	17_597127	14	13835460	14.8285	6.06482	0.12278	A/G,281	A(507,0.902):G(55,0.098)	intergenic	VIT_14s0006g00360;VIT_14s0006g00380	dist=87445;dist=51546	.	.	--	--	--	--	--	--	--	--	unnamed protein product, partial [Vitis vinifera]	--	--	Molecular Function: endopeptidase activity (GO:0004175);; Cellular Component: integral component of plasma membrane (GO:0005887);; Biological Process: Notch signaling pathway (GO:0007219);; Biological Process: protein processing (GO:0016485);;	--|0.0|vvi:100241276|hypothetical protein	[TO]	--	Nicastrin;; Nicastrin small lobe;; Peptidase family M28	Nicastrin OS=Arabidopsis thaliana OX=3702 GN=At3g52640/At3g52650 PE=2 SV=1	PREDICTED: nicastrin [Vitis vinifera] CBI33472.3 unnamed protein product, partial [Vitis vinifera]
mlm	2023LeafShape_DistalLeafBlockiness	17_617935	14	26747565	15.4366	6.29068	0.14131	A/T,277	A(472,0.852):T(82,0.148)	intergenic	VIT_14s0066g00170;VIT_14s0066g00180	dist=1859;dist=2799	.	.	[Q]	Secondary metabolites biosynthesis, transport and catabolism	Molecular Function: monooxygenase activity (GO:0004497);; Cellular Component: cell (GO:0005623);; Biological Process: iron ion transport (GO:0006826);; Biological Process: cellular iron ion homeostasis (GO:0006879);; Biological Process: multicellular organism development (GO:0007275);; Molecular Function: ferric iron binding (GO:0008199);; Biological Process: skotomorphogenesis (GO:0009647);; Bio…	K12639|0.0|vvi:100245690|K12639 CYP724B1; cytochrome P450 family 724 subfamily B polypeptide 1 [EC:1.14.13.-]	[QI]	--	Cytochrome P450	Cytochrome P450 724B1 OS=Oryza sativa subsp. japonica OX=39947 GN=CYP724B1 PE=1 SV=1	unnamed protein product, partial [Vitis vinifera]	[R]	General function prediction only	Molecular Function: GTP binding (GO:0005525);; Cellular Component: endosome (GO:0005768);; Cellular Component: plasma membrane (GO:0005886);; Biological Process: small GTPase mediated signal transduction (GO:0007264);; Cellular Component: chloroplast (GO:0009507);; Biological Process: protein transport (GO:0015031);; Biological Process: regulation of endocytosis (GO:0030100);;	K07877|1e-153|vvi:100260965|K07877 RAB2A; Ras-related protein Rab-2A	[U]	Intracellular trafficking, secretion, and vesicular transport	Ras family;; Ras of Complex, Roc, domain of DAPkinase;; ADP-ribosylation factor family;; 50S ribosome-binding GTPase	Ras-related protein RABB1b OS=Arabidopsis thaliana OX=3702 GN=RABB1B PE=2 SV=1	PREDICTED: ras-related protein RABB1b isoform X2 [Vitis vinifera] CBI34832.3 unnamed protein product, partial [Vitis vinifera]
mlm	2023LeafShape_DistalLeafBlockiness	17_132821	15	20931	14.8051	6.05727	0.12387	C/T,281	C(499,0.888):T(63,0.112)	intergenic	NONE;VIT_15s0024g00020	dist=NONE;dist=78477	.	.	--	--	--	--	--	--	--	--	--	--	--	Molecular Function: cellulase activity (GO:0008810);; Biological Process: fruit ripening (GO:0009835);; Biological Process: cellulose catabolic process (GO:0030245);;	K01179|2e-36|vvi:100248251|K01179 E3.2.1.4; endoglucanase [EC:3.2.1.4]	--	--	Glycosyl hydrolase family 9	Endoglucanase 2 (Fragment) OS=Persea americana OX=3435 GN=CEL2 PE=2 SV=1	unnamed protein product, partial [Vitis vinifera]
mlm	2023LeafShape_DistalLeafBlockiness	17_133759	15	462153	14.7197	6.02997	0.12099	G/A,287	G(536,0.934):A(38,0.066)	intergenic	VIT_15s0024g00280;VIT_15s0024g00350	dist=77083;dist=2863	.	.	[P]	Inorganic ion transport and metabolism	Cellular Component: endosome (GO:0005768);; Cellular Component: plasma membrane (GO:0005886);; Cellular Component: endosome membrane (GO:0010008);; Molecular Function: sodium:proton antiporter activity (GO:0015385);; Molecular Function: potassium:proton antiporter activity (GO:0015386);; Cellular Component: integral component of membrane (GO:0016021);; Cellular Component: Golgi cisterna membrane …	K14724|0.0|vvi:100264300|K14724 SLC9A8; solute carrier family 9 (sodium/hydrogen exchanger), member 8	[P]	Inorganic ion transport and metabolism	Sodium/hydrogen exchanger family	Sodium/hydrogen exchanger 6 OS=Arabidopsis thaliana OX=3702 GN=NHX6 PE=1 SV=3	unnamed protein product, partial [Vitis vinifera]	[KL]	--	Molecular Function: DNA binding (GO:0003677);; Molecular Function: helicase activity (GO:0004386);; Molecular Function: ATP binding (GO:0005524);; Cellular Component: nucleus (GO:0005634);; Biological Process: positive regulation of shoot apical meristem development (GO:1902185);;	K15192|0.0|vvi:100247209|K15192 BTAF1; TATA-binding protein-associated factor [EC:3.6.4.-]	[K]	Transcription	Domain of unknown function (DUF3535);; SNF2 family N-terminal domain;; HEAT repeat;; Helicase conserved C-terminal domain;; HEAT repeats;; Vacuolar 14 Fab1-binding region	TATA-binding protein-associated factor BTAF1 OS=Arabidopsis thaliana OX=3702 GN=BTAF1 PE=1 SV=1	PREDICTED: TATA-binding protein-associated factor BTAF1 isoform X2 [Vitis vinifera]
mlm	2023LeafShape_DistalLeafBlockiness	17_134619	15	1011286	15.2156	6.21997	0.12555	G/A,286	G(500,0.874):A(72,0.126)	intergenic	VIT_15s0024g00580;VIT_15s0024g00600	dist=64591;dist=31795	.	.	--	--	Cellular Component: cytosol (GO:0005829);; Biological Process: vesicle docking involved in exocytosis (GO:0006904);; Biological Process: protein transport (GO:0015031);;	K19998|2e-23|vvi:100253743|K19998 SCFD1; sec1 family domain-containing protein 1	[U]	Intracellular trafficking, secretion, and vesicular transport	--	SEC1 family transport protein SLY1 OS=Arabidopsis thaliana OX=3702 GN=SLY1 PE=1 SV=1	unnamed protein product, partial [Vitis vinifera]	[J]	Translation, ribosomal structure and biogenesis	Molecular Function: aminoacyl-tRNA editing activity (GO:0002161);; Molecular Function: leucine-tRNA ligase activity (GO:0004823);; Molecular Function: valine-tRNA ligase activity (GO:0004832);; Molecular Function: ATP binding (GO:0005524);; Cellular Component: cytosol (GO:0005829);; Biological Process: leucyl-tRNA aminoacylation (GO:0006429);; Biological Process: valyl-tRNA aminoacylation (GO:000…	K01869|8e-57|vvi:100248927|K01869 LARS; leucyl-tRNA synthetase [EC:6.1.1.4]	[J]	Translation, ribosomal structure and biogenesis	tRNA synthetases class I (I, L, M and V)	Leucine--tRNA ligase, cytoplasmic OS=Arabidopsis thaliana OX=3702 GN=At1g09620 PE=1 SV=1	hypothetical protein VITISV_026809 [Vitis vinifera]
mlm	2023LeafShape_DistalLeafBlockiness	17_135407	15	1536495	16.0153	6.52213	0.14584	G/A,283	G(527,0.931):A(39,0.069)	intergenic	VIT_15s0024g00780;VIT_15s0024g00790	dist=25024;dist=11027	.	.	--	--	Biological Process: nodulation (GO:0009877);;	--|6e-68|vvi:104881728|hypothetical protein	--	--	--	Early nodulin-75 (Fragment) OS=Lupinus luteus OX=3873 GN=ENOD2 PE=2 SV=1	hypothetical protein CK203_055241 [Vitis vinifera]	[R]	General function prediction only	Molecular Function: tRNA binding (GO:0000049);; Cellular Component: nucleus (GO:0005634);; Biological Process: tRNA modification (GO:0006400);; Molecular Function: tRNA (guanine-N7-)-methyltransferase activity (GO:0008176);; Biological Process: RNA (guanine-N7)-methylation (GO:0036265);; Cellular Component: tRNA methyltransferase complex (GO:0043527);;	K03439|0.0|vvi:100266146|K03439 trmB; tRNA (guanine-N7-)-methyltransferase [EC:2.1.1.33]	[R]	General function prediction only	Putative methyltransferase	tRNA (guanine-N(7)-)-methyltransferase OS=Arabidopsis thaliana OX=3702 GN=At5g24840 PE=2 SV=1	PREDICTED: uncharacterized protein LOC100266146 isoform X2 [Vitis vinifera] CBI40004.3 unnamed protein product, partial [Vitis vinifera]
mlm	2023LeafShape_DistalLeafBlockiness	17_138718	15	3861867	15.0843	6.16031	0.12634	C/T,279	C(498,0.892):T(60,0.108)	intergenic	VIT_15s0024g01830;VIT_15s0024g01850	dist=5185;dist=15126	.	.	[Q]	Secondary metabolites biosynthesis, transport and catabolism	Molecular Function: monooxygenase activity (GO:0004497);; Molecular Function: iron ion binding (GO:0005506);; Cellular Component: integral component of membrane (GO:0016021);; Molecular Function: oxidoreductase activity, acting on paired donors, with incorporation or reduction of molecular oxygen (GO:0016705);; Molecular Function: heme binding (GO:0020037);;	K20667|0.0|vvi:100241454|K20667 CYP716A; beta-amyrin 28-monooxygenase [EC:1.14.14.126]	[QI]	--	Cytochrome P450	Beta-amyrin 28-oxidase OS=Panax ginseng OX=4054 PE=2 SV=1	PREDICTED: beta-amyrin 28-oxidase isoform X1 [Vitis vinifera] CAN67793.1 hypothetical protein VITISV_001314 [Vitis vinifera]	[Q]	Secondary metabolites biosynthesis, transport and catabolism	Molecular Function: iron ion binding (GO:0005506);; Cellular Component: integral component of membrane (GO:0016021);; Molecular Function: heme binding (GO:0020037);; Molecular Function: protopanaxadiol 6-hydroxylase activity (GO:0102557);;	K20667|1e-58|vvi:100246475|K20667 CYP716A; beta-amyrin 28-monooxygenase [EC:1.14.14.126]	[QI]	--	Cytochrome P450	Protopanaxadiol 6-hydroxylase OS=Panax ginseng OX=4054 PE=1 SV=1	unnamed protein product, partial [Vitis vinifera]
mlm	2023LeafShape_DistalLeafBlockiness	17_154827	15	14645862	15.9179	6.48654	0.13191	T/C,283	T(526,0.929):C(40,0.071)	intergenic	VIT_15s0048g00530;VIT_15s0048g00540	dist=2061;dist=8946	.	.	--	--	Cellular Component: nucleus (GO:0005634);; Biological Process: multicellular organism development (GO:0007275);; Biological Process: auxin-activated signaling pathway (GO:0009734);; Biological Process: regulation of seed germination (GO:0010029);; Biological Process: regulation of growth (GO:0040008);; Biological Process: positive regulation of leaf senescence (GO:1900057);;	K14488|1e-133|vvi:100260776|K14488 SAUR; SAUR family protein	--	--	Auxin responsive protein	Auxin-responsive protein SAUR36 OS=Arabidopsis thaliana OX=3702 GN=SAUR36 PE=2 SV=1	PREDICTED: auxin-responsive protein SAUR36 [Vitis vinifera] RVW41054.1 Auxin-responsive protein SAUR36 [Vitis vinifera]	--	--	Cellular Component: Golgi membrane (GO:0000139);; Molecular Function: SNAP receptor activity (GO:0005484);; Cellular Component: endoplasmic reticulum membrane (GO:0005789);; Cellular Component: Golgi medial cisterna (GO:0005797);; Cellular Component: cis-Golgi network (GO:0005801);; Biological Process: ER to Golgi vesicle-mediated transport (GO:0006888);; Biological Process: vesicle fusion (GO:00…	K08495|1e-168|vvi:100265981|K08495 GOSR1; golgi SNAP receptor complex member 1	[U]	Intracellular trafficking, secretion, and vesicular transport	Snare region anchored in the vesicle membrane C-terminus	Golgi SNAP receptor complex member 1-2 OS=Arabidopsis thaliana OX=3702 GN=GOS12 PE=1 SV=2	unnamed protein product, partial [Vitis vinifera]
mlm	2023LeafShape_DistalLeafBlockiness	17_154829	15	14645881	15.9179	6.48654	0.13191	A/G,284	A(529,0.931):G(39,0.069)	intergenic	VIT_15s0048g00530;VIT_15s0048g00540	dist=2080;dist=8927	.	.	--	--	Cellular Component: nucleus (GO:0005634);; Biological Process: multicellular organism development (GO:0007275);; Biological Process: auxin-activated signaling pathway (GO:0009734);; Biological Process: regulation of seed germination (GO:0010029);; Biological Process: regulation of growth (GO:0040008);; Biological Process: positive regulation of leaf senescence (GO:1900057);;	K14488|1e-133|vvi:100260776|K14488 SAUR; SAUR family protein	--	--	Auxin responsive protein	Auxin-responsive protein SAUR36 OS=Arabidopsis thaliana OX=3702 GN=SAUR36 PE=2 SV=1	PREDICTED: auxin-responsive protein SAUR36 [Vitis vinifera] RVW41054.1 Auxin-responsive protein SAUR36 [Vitis vinifera]	--	--	Cellular Component: Golgi membrane (GO:0000139);; Molecular Function: SNAP receptor activity (GO:0005484);; Cellular Component: endoplasmic reticulum membrane (GO:0005789);; Cellular Component: Golgi medial cisterna (GO:0005797);; Cellular Component: cis-Golgi network (GO:0005801);; Biological Process: ER to Golgi vesicle-mediated transport (GO:0006888);; Biological Process: vesicle fusion (GO:00…	K08495|1e-168|vvi:100265981|K08495 GOSR1; golgi SNAP receptor complex member 1	[U]	Intracellular trafficking, secretion, and vesicular transport	Snare region anchored in the vesicle membrane C-terminus	Golgi SNAP receptor complex member 1-2 OS=Arabidopsis thaliana OX=3702 GN=GOS12 PE=1 SV=2	unnamed protein product, partial [Vitis vinifera]
mlm	2023LeafShape_DistalLeafBlockiness	17_157933	15	16576194	15.4372	6.30526	0.1276	T/A,286	T(537,0.939):A(35,0.061)	intronic	VIT_15s0048g02390	.	.	.	[C]	Energy production and conversion	Molecular Function: protein serine/threonine kinase activity (GO:0004674);; Molecular Function: ATP binding (GO:0005524);; Cellular Component: plasma membrane (GO:0005886);; Biological Process: cell surface receptor signaling pathway (GO:0007166);; Cellular Component: integral component of membrane (GO:0016021);; Molecular Function: polysaccharide binding (GO:0030247);;	--|0.0|vvi:100262540|hypothetical protein	[T]	Signal transduction mechanisms	Inorganic pyrophosphatase;; Protein tyrosine and serine/threonine kinase;; Protein kinase domain;; Wall-associated receptor kinase galacturonan-binding	Probably inactive receptor-like protein kinase At2g46850 OS=Arabidopsis thaliana OX=3702 GN=At2g46850 PE=3 SV=1	PREDICTED: probably inactive receptor-like protein kinase At2g46850 [Vitis vinifera]
mlm	2023LeafShape_DistalLeafBlockiness	17_157989	15	16597244	14.7489	6.03702	0.12238	G/A,283	G(530,0.936):A(36,0.064)	intronic	VIT_15s0048g02410	.	.	.	--	--	Molecular Function: DNA-binding transcription factor activity (GO:0003700);; Cellular Component: nucleus (GO:0005634);; Biological Process: transcription, DNA-templated (GO:0006351);; Biological Process: regulation of transcription, DNA-templated (GO:0006355);; Biological Process: circadian rhythm (GO:0007623);; Biological Process: response to cold (GO:0009409);; Biological Process: response to s…	K12133|0.0|vvi:100250535|K12133 LHY; MYB-related transcription factor LHY	[O]	Posttranslational modification, protein turnover, chaperones	Myb-like DNA-binding domain	Protein LHY OS=Arabidopsis thaliana OX=3702 GN=LHY PE=1 SV=2	PREDICTED: protein LHY isoform X3 [Vitis vinifera] XP_010661512.1 PREDICTED: protein LHY isoform X3 [Vitis vinifera] XP_019081159.1 PREDICTED: protein LHY isoform X3 [Vitis vinifera] XP_019081160.1 PREDICTED: protein LHY isoform X3 [Vitis vinifera]
mlm	2023LeafShape_DistalLeafBlockiness	17_158457	15	16878025	15.0349	6.15179	0.12358	C/T,287	C(536,0.934):T(38,0.066)	exonic	VIT_15s0048g02740	.	synonymous SNV	VIT_15s0048g02740:transcript:VIT_15s0048g02740.t01:exon13:c.G1179A:p.V393V	[RTKL]	--	Molecular Function: protein serine/threonine kinase activity (GO:0004674);; Molecular Function: ATP binding (GO:0005524);; Cellular Component: nucleus (GO:0005634);; Cellular Component: cytoplasm (GO:0005737);; Biological Process: response to cold (GO:0009409);; Biological Process: response to wounding (GO:0009611);; Biological Process: response to salt stress (GO:0009651);; Biological Process: r…	--|0.0|vvi:100254007|hypothetical protein	[T]	Signal transduction mechanisms	Protein kinase domain;; Protein tyrosine and serine/threonine kinase;; NAF domain;; Kinase-like	CBL-interacting serine/threonine-protein kinase 9 OS=Arabidopsis thaliana OX=3702 GN=CIPK9 PE=1 SV=2	CBL-interacting protein kinase 12 [Vitis vinifera] ACQ83528.1 CBL-interacting protein kinase 12 [Vitis vinifera] QCH00479.1 CBL-interacting protein kinase 12 [Vitis amurensis]
mlm	2023LeafShape_DistalLeafBlockiness	17_158796	15	17125201	14.7254	6.0322	0.12104	G/A,287	G(542,0.944):A(32,0.056)	exonic	VIT_15s0046g00020	.	nonsynonymous SNV	VIT_15s0046g00020:transcript:VIT_15s0046g00020.t01:exon6:c.G2374A:p.V792I	--	--	Molecular Function: ubiquitin-protein transferase activity (GO:0004842);; Cellular Component: plasma membrane (GO:0005886);;	--|0.0|vvi:100248467|hypothetical protein	[S]	Function unknown	U-box domain;; Armadillo/beta-catenin-like repeat;; Armadillo-like;; HEAT repeats;; Kinesin-associated protein (KAP)	U-box domain-containing protein 43 OS=Arabidopsis thaliana OX=3702 GN=PUB43 PE=2 SV=1	PREDICTED: U-box domain-containing protein 43 [Vitis vinifera] XP_010661982.1 PREDICTED: U-box domain-containing protein 43 [Vitis vinifera] CBI40591.3 unnamed protein product, partial [Vitis vinifera]
mlm	2023LeafShape_DistalLeafBlockiness	17_158826	15	17140041	14.7917	6.05784	0.12158	A/G,287	A(542,0.944):G(32,0.056)	UTR5	VIT_15s0046g00050	transcript:VIT_15s0046g00050.t01:c.-36A>G	.	.	--	--	Molecular Function: nucleotide binding (GO:0000166);; Biological Process: mRNA splicing, via spliceosome (GO:0000398);; Molecular Function: RNA binding (GO:0003723);; Cellular Component: spliceosomal complex (GO:0005681);; Biological Process: RNA splicing (GO:0008380);; Cellular Component: nuclear speck (GO:0016607);;	K12893|1e-15|vvi:100255266|K12893 SFRS4_5_6; splicing factor, arginine/serine-rich 4/5/6	[A]	RNA processing and modification	--	Serine/arginine-rich splicing factor RS31 OS=Arabidopsis thaliana OX=3702 GN=RS31 PE=1 SV=2	serine/arginine-rich splicing factor RS31-like isoform X1 [Sesamum indicum]
mlm	2023LeafShape_DistalLeafBlockiness	17_158827	15	17140057	14.7917	6.05784	0.12158	G/A,287	G(542,0.944):A(32,0.056)	UTR5	VIT_15s0046g00050	transcript:VIT_15s0046g00050.t01:c.-20G>A	.	.	--	--	Molecular Function: nucleotide binding (GO:0000166);; Biological Process: mRNA splicing, via spliceosome (GO:0000398);; Molecular Function: RNA binding (GO:0003723);; Cellular Component: spliceosomal complex (GO:0005681);; Biological Process: RNA splicing (GO:0008380);; Cellular Component: nuclear speck (GO:0016607);;	K12893|1e-15|vvi:100255266|K12893 SFRS4_5_6; splicing factor, arginine/serine-rich 4/5/6	[A]	RNA processing and modification	--	Serine/arginine-rich splicing factor RS31 OS=Arabidopsis thaliana OX=3702 GN=RS31 PE=1 SV=2	serine/arginine-rich splicing factor RS31-like isoform X1 [Sesamum indicum]
mlm	2023LeafShape_DistalLeafBlockiness	17_158947	15	17249243	14.4042	5.90644	0.11856	G/T,286	G(499,0.872):T(73,0.128)	intronic	VIT_15s0046g00220	.	.	.	[R]	General function prediction only	Cellular Component: cytoplasm (GO:0005737);; Cellular Component: microtubule (GO:0005874);; Cellular Component: plasma membrane (GO:0005886);;	--|0.0|vvi:100267266|hypothetical protein	[Z]	Cytoskeleton	Tetratricopeptide repeat;; Tetratricopeptide repeat;; Tetratricopeptide repeat;; Tetratricopeptide repeat;; Tetratricopeptide repeat;; MalT-like TPR region;; Tetratricopeptide repeat;; Tetratricopeptide repeat;; Tetratricopeptide repeat;; Soluble NSF attachment protein, SNAP;; TPR repeat;; Uncharacterized protein conserved in bacteria (DUF2225)	Protein KINESIN LIGHT CHAIN-RELATED 1 OS=Arabidopsis thaliana OX=3702 GN=KLCR1 PE=1 SV=1	PREDICTED: protein KINESIN LIGHT CHAIN-RELATED 2 [Vitis vinifera] CBI40572.3 unnamed protein product, partial [Vitis vinifera]
mlm	2023LeafShape_DistalLeafBlockiness	17_159026	15	17295352	14.8134	6.06482	0.12244	C/T,286	C(537,0.939):T(35,0.061)	intergenic	VIT_15s0046g00280;VIT_15s0046g00290	dist=2540;dist=5009	.	.	--	--	Molecular Function: DNA-binding transcription factor activity (GO:0003700);; Biological Process: regulation of transcription, DNA-templated (GO:0006355);; Biological Process: embryo development ending in seed dormancy (GO:0009793);;	--|1e-169|vvi:100262224|hypothetical protein	--	--	--	Uncharacterized protein At4g00950 OS=Arabidopsis thaliana OX=3702 GN=At4g00950 PE=2 SV=1	PREDICTED: uncharacterized protein At4g00950 [Vitis vinifera] CAN71155.1 hypothetical protein VITISV_030317 [Vitis vinifera] CBI40566.3 unnamed protein product, partial [Vitis vinifera] RVW95469.1 Uncharacterized protein CK203_028761 [Vitis vinifera]	--	--	Molecular Function: DNA binding (GO:0003677);; Molecular Function: DNA-binding transcription factor activity (GO:0003700);; Cellular Component: nucleus (GO:0005634);; Biological Process: transcription, DNA-templated (GO:0006351);; Cellular Component: plasmodesma (GO:0009506);; Biological Process: auxin-activated signaling pathway (GO:0009734);;	K14486|0.0|vvi:100265555|K14486 K14486; auxin response factor	--	--	Auxin response factor;; B3 DNA binding domain;; AUX/IAA family	Auxin response factor 11 OS=Arabidopsis thaliana OX=3702 GN=ARF11 PE=2 SV=3	PREDICTED: auxin response factor 18 [Vitis vinifera]
mlm	2023LeafShape_DistalLeafBlockiness	17_159030	15	17296852	14.721	6.03048	0.121	A/T,287	A(540,0.941):T(34,0.059)	intergenic	VIT_15s0046g00280;VIT_15s0046g00290	dist=4040;dist=3509	.	.	--	--	Molecular Function: DNA-binding transcription factor activity (GO:0003700);; Biological Process: regulation of transcription, DNA-templated (GO:0006355);; Biological Process: embryo development ending in seed dormancy (GO:0009793);;	--|1e-169|vvi:100262224|hypothetical protein	--	--	--	Uncharacterized protein At4g00950 OS=Arabidopsis thaliana OX=3702 GN=At4g00950 PE=2 SV=1	PREDICTED: uncharacterized protein At4g00950 [Vitis vinifera] CAN71155.1 hypothetical protein VITISV_030317 [Vitis vinifera] CBI40566.3 unnamed protein product, partial [Vitis vinifera] RVW95469.1 Uncharacterized protein CK203_028761 [Vitis vinifera]	--	--	Molecular Function: DNA binding (GO:0003677);; Molecular Function: DNA-binding transcription factor activity (GO:0003700);; Cellular Component: nucleus (GO:0005634);; Biological Process: transcription, DNA-templated (GO:0006351);; Cellular Component: plasmodesma (GO:0009506);; Biological Process: auxin-activated signaling pathway (GO:0009734);;	K14486|0.0|vvi:100265555|K14486 K14486; auxin response factor	--	--	Auxin response factor;; B3 DNA binding domain;; AUX/IAA family	Auxin response factor 11 OS=Arabidopsis thaliana OX=3702 GN=ARF11 PE=2 SV=3	PREDICTED: auxin response factor 18 [Vitis vinifera]
mlm	2023LeafShape_DistalLeafBlockiness	17_159031	15	17296854	14.7435	6.03919	0.12118	A/G,287	A(542,0.944):G(32,0.056)	intergenic	VIT_15s0046g00280;VIT_15s0046g00290	dist=4042;dist=3507	.	.	--	--	Molecular Function: DNA-binding transcription factor activity (GO:0003700);; Biological Process: regulation of transcription, DNA-templated (GO:0006355);; Biological Process: embryo development ending in seed dormancy (GO:0009793);;	--|1e-169|vvi:100262224|hypothetical protein	--	--	--	Uncharacterized protein At4g00950 OS=Arabidopsis thaliana OX=3702 GN=At4g00950 PE=2 SV=1	PREDICTED: uncharacterized protein At4g00950 [Vitis vinifera] CAN71155.1 hypothetical protein VITISV_030317 [Vitis vinifera] CBI40566.3 unnamed protein product, partial [Vitis vinifera] RVW95469.1 Uncharacterized protein CK203_028761 [Vitis vinifera]	--	--	Molecular Function: DNA binding (GO:0003677);; Molecular Function: DNA-binding transcription factor activity (GO:0003700);; Cellular Component: nucleus (GO:0005634);; Biological Process: transcription, DNA-templated (GO:0006351);; Cellular Component: plasmodesma (GO:0009506);; Biological Process: auxin-activated signaling pathway (GO:0009734);;	K14486|0.0|vvi:100265555|K14486 K14486; auxin response factor	--	--	Auxin response factor;; B3 DNA binding domain;; AUX/IAA family	Auxin response factor 11 OS=Arabidopsis thaliana OX=3702 GN=ARF11 PE=2 SV=3	PREDICTED: auxin response factor 18 [Vitis vinifera]
mlm	2023LeafShape_DistalLeafBlockiness	17_159144	15	17371346	14.8355	6.07189	0.12231	A/T,284	A(534,0.940):T(34,0.060)	upstream	VIT_15s0046g00370	dist=446	.	.	--	--	--	--|0.0|vvi:100250210|hypothetical protein	[S]	Function unknown	Uncharacterized conserved protein (DUF2043)	UV-stimulated scaffold protein A homolog OS=Arabidopsis thaliana OX=3702 GN=At3g61800 PE=3 SV=1	PREDICTED: UV-stimulated scaffold protein A homolog [Vitis vinifera] RVW95499.1 UV-stimulated scaffold protein A-like [Vitis vinifera]
mlm	2023LeafShape_DistalLeafBlockiness	17_159727	15	18033774	14.7205	6.03029	0.12099	G/T,287	G(543,0.946):T(31,0.054)	intronic	VIT_15s0046g00980	.	.	.	--	--	Molecular Function: ion channel activity (GO:0005216);; Cellular Component: plasma membrane (GO:0005886);; Cellular Component: integral component of plasma membrane (GO:0005887);; Molecular Function: cAMP binding (GO:0030552);; Molecular Function: cGMP binding (GO:0030553);; Biological Process: regulation of membrane potential (GO:0042391);;	K05391|0.0|vvi:100260148|K05391 CNGC; cyclic nucleotide gated channel, plant	[PT]	--	Ion transport protein;; Cyclic nucleotide-binding domain	Cyclic nucleotide-gated ion channel 1 OS=Arabidopsis thaliana OX=3702 GN=CNGC1 PE=1 SV=1	unnamed protein product, partial [Vitis vinifera]
mlm	2023LeafShape_DistalLeafBlockiness	17_161435	15	19082387	14.8223	6.06678	0.12216	C/T,284	C(533,0.938):T(35,0.062)	intronic	VIT_15s0046g02280	.	.	.	[O]	Posttranslational modification, protein turnover, chaperones	Molecular Function: ATP binding (GO:0005524);; Biological Process: protein ubiquitination (GO:0016567);; Molecular Function: transferase activity (GO:0016740);;	K10576|1e-138|vvi:100244806|K10576 UBE2H; ubiquitin-conjugating enzyme E2 H [EC:2.3.2.23]	[O]	Posttranslational modification, protein turnover, chaperones	Ubiquitin-conjugating enzyme	Ubiquitin-conjugating enzyme E2-23 kDa OS=Triticum aestivum OX=4565 GN=UBC4 PE=1 SV=1	PREDICTED: ubiquitin-conjugating enzyme E2-23 kDa [Vitis vinifera] XP_010661801.1 PREDICTED: ubiquitin-conjugating enzyme E2-23 kDa [Vitis vinifera] CAN74060.1 hypothetical protein VITISV_024680 [Vitis vinifera] CBI40397.3 unnamed protein product, partial [Vitis vinifera]
mlm	2023LeafShape_DistalLeafBlockiness	17_161436	15	19082388	14.8223	6.06678	0.12216	C/T,284	C(533,0.938):T(35,0.062)	intronic	VIT_15s0046g02280	.	.	.	[O]	Posttranslational modification, protein turnover, chaperones	Molecular Function: ATP binding (GO:0005524);; Biological Process: protein ubiquitination (GO:0016567);; Molecular Function: transferase activity (GO:0016740);;	K10576|1e-138|vvi:100244806|K10576 UBE2H; ubiquitin-conjugating enzyme E2 H [EC:2.3.2.23]	[O]	Posttranslational modification, protein turnover, chaperones	Ubiquitin-conjugating enzyme	Ubiquitin-conjugating enzyme E2-23 kDa OS=Triticum aestivum OX=4565 GN=UBC4 PE=1 SV=1	PREDICTED: ubiquitin-conjugating enzyme E2-23 kDa [Vitis vinifera] XP_010661801.1 PREDICTED: ubiquitin-conjugating enzyme E2-23 kDa [Vitis vinifera] CAN74060.1 hypothetical protein VITISV_024680 [Vitis vinifera] CBI40397.3 unnamed protein product, partial [Vitis vinifera]
mlm	2023LeafShape_DistalLeafBlockiness	17_162117	15	19542733	16.9506	6.61973	0.23135	A/G,174	A(325,0.934):G(23,0.066)	exonic	VIT_15s0046g02820	.	nonsynonymous SNV	VIT_15s0046g02820:transcript:VIT_15s0046g02820.t01:exon1:c.A365G:p.E122G	[S]	Function unknown	Molecular Function: ATP binding (GO:0005524);; Biological Process: defense response (GO:0006952);; Molecular Function: ADP binding (GO:0043531);;	--|0.0|vvi:100265369|hypothetical protein	[T]	Signal transduction mechanisms	NB-ARC domain;; Rx N-terminal domain	Inactive disease susceptibility protein LOV1 OS=Arabidopsis thaliana OX=3702 GN=LOV1 PE=3 SV=1	PREDICTED: uncharacterized protein LOC100265369 [Vitis vinifera]
mlm	2023LeafShape_DistalLeafBlockiness	17_162185	15	19577133	14.9514	6.10142	0.12721	C/A,274	C(507,0.925):A(41,0.075)	exonic	VIT_15s0046g02850	.	nonsynonymous SNV	VIT_15s0046g02850:transcript:VIT_15s0046g02850.t01:exon2:c.C132A:p.D44E	[RTKL]	--	--	--|0.0|vvi:104881914|hypothetical protein	[T]	Signal transduction mechanisms	Protein kinase domain;; Protein tyrosine and serine/threonine kinase;; Ankyrin repeats (3 copies);; Ankyrin repeat;; Ankyrin repeats (many copies);; Ankyrin repeats (many copies);; Ankyrin repeat	Integrin-linked protein kinase 1 OS=Arabidopsis thaliana OX=3702 GN=ILK1 PE=1 SV=1	unnamed protein product, partial [Vitis vinifera]
mlm	2023LeafShape_DistalLeafBlockiness	17_162329	15	19659037	14.7313	6.03023	0.12206	C/T,284	C(532,0.937):T(36,0.063)	exonic	VIT_15s0046g02990	.	synonymous SNV	VIT_15s0046g02990:transcript:VIT_15s0046g02990.t01:exon1:c.G318A:p.V106V	--	--	Cellular Component: extracellular region (GO:0005576);;	--|1e-144|vvi:100243164|hypothetical protein	--	--	--	Putative ripening-related protein 1 OS=Oryza sativa subsp. japonica OX=39947 GN=Os04g0364800 PE=3 SV=2	hypothetical protein VITISV_026714 [Vitis vinifera]
mlm	2023LeafShape_DistalLeafBlockiness	17_162331	15	19662077	14.8125	6.06445	0.12304	C/T,286	C(535,0.935):T(37,0.065)	intergenic	VIT_15s0046g02990;VIT_15s0046g03000	dist=2705;dist=1147	.	.	--	--	Cellular Component: extracellular region (GO:0005576);;	--|1e-144|vvi:100243164|hypothetical protein	--	--	--	Putative ripening-related protein 1 OS=Oryza sativa subsp. japonica OX=39947 GN=Os04g0364800 PE=3 SV=2	hypothetical protein VITISV_026714 [Vitis vinifera]	--	--	Cellular Component: extracellular region (GO:0005576);;	--|1e-136|vvi:100243164|hypothetical protein	--	--	--	Putative ripening-related protein 2 OS=Oryza sativa subsp. japonica OX=39947 GN=Os02g0637000 PE=3 SV=1	hypothetical protein VITISV_009241 [Vitis vinifera] RVW32225.1 putative ripening-related protein 2 [Vitis vinifera]
mlm	2023LeafShape_DistalLeafBlockiness	17_162346	15	19664434	14.7512	6.04217	0.12125	T/C,287	T(535,0.932):C(39,0.068)	upstream;downstream	VIT_15s0046g03000;VIT_15s0046g03010	dist=633;dist=609	.	.	--	--	Cellular Component: extracellular region (GO:0005576);;	--|1e-136|vvi:100243164|hypothetical protein	--	--	--	Putative ripening-related protein 2 OS=Oryza sativa subsp. japonica OX=39947 GN=Os02g0637000 PE=3 SV=1	hypothetical protein VITISV_009241 [Vitis vinifera] RVW32225.1 putative ripening-related protein 2 [Vitis vinifera]	--	--	Cellular Component: extracellular region (GO:0005576);;	--|1e-145|vvi:100253410|hypothetical protein	--	--	--	Putative ripening-related protein 1 OS=Oryza sativa subsp. japonica OX=39947 GN=Os04g0364800 PE=3 SV=2	putative ripening-related protein 2 [Vitis vinifera]
mlm	2023LeafShape_DistalLeafBlockiness	17_162929	15	20073623	15.5151	6.33211	0.12821	T/C,282	T(526,0.933):C(38,0.067)	downstream	VIT_15s0046g03500;VIT_15s0046g03510;VIT_15s0046g03520	dist=744	.	.	--	--	Cellular Component: cytoplasm (GO:0005737);; Biological Process: metal ion transport (GO:0030001);; Molecular Function: transition metal ion binding (GO:0046914);; Biological Process: cellular transition metal ion homeostasis (GO:0046916);;	--|1e-84|vvi:100255094|hypothetical protein	--	--	--	Heavy metal-associated isoprenylated plant protein 47 OS=Arabidopsis thaliana OX=3702 GN=HIPP47 PE=3 SV=1	PREDICTED: heavy metal-associated isoprenylated plant protein 47 [Vitis vinifera] RVW27901.1 Heavy metal-associated isoprenylated plant protein 46 [Vitis vinifera] RVW75222.1 Heavy metal-associated isoprenylated plant protein 46 [Vitis vinifera]	--	--	--	--	--	--	--	--	unnamed protein product, partial [Vitis vinifera]	[R]	General function prediction only	Molecular Function: phosphomannomutase activity (GO:0004615);; Cellular Component: cytosol (GO:0005829);; Biological Process: mannose metabolic process (GO:0006013);; Biological Process: protein N-linked glycosylation (GO:0006487);; Biological Process: GDP-mannose biosynthetic process (GO:0009298);; Biological Process: protein targeting to ER (GO:0045047);;	K17497|0.0|vvi:100260186|K17497 PMM; phosphomannomutase [EC:5.4.2.8]	[I]	Lipid transport and metabolism	Eukaryotic phosphomannomutase;; haloacid dehalogenase-like hydrolase	Phosphomannomutase OS=Glycine max OX=3847 PE=2 SV=1	PREDICTED: phosphomannomutase [Vitis vinifera] XP_019080941.1 PREDICTED: phosphomannomutase [Vitis vinifera] CBI40303.3 unnamed protein product, partial [Vitis vinifera]
mlm	2023LeafShape_DistalLeafBlockiness	17_222110	16	282483	16.4129	6.49753	0.22384	G/A,195	G(370,0.949):A(20,0.051)	intergenic	VIT_16s0039g00560;VIT_16s0039g00570	dist=2341;dist=1434	.	.	--	--	Cellular Component: mitochondrial inner membrane (GO:0005743);; Biological Process: ATP synthesis coupled proton transport (GO:0015986);; Molecular Function: proton-transporting ATP synthase activity, rotational mechanism (GO:0046933);;	K02137|3e-23|vvi:100241422|K02137 ATPeF0O; F-type H+-transporting ATPase subunit O	--	--	--	ATP synthase subunit O, mitochondrial OS=Ipomoea batatas OX=4120 PE=1 SV=1	unnamed protein product, partial [Vitis vinifera]	--	--	Molecular Function: transferase activity, transferring acyl groups other than amino-acyl groups (GO:0016747);;	K19861|0.0|vvi:100261281|K19861 BEBT; benzyl alcohol O-benzoyltransferase [EC:2.3.1.196 2.3.1.232]	--	--	Transferase family	Benzyl alcohol O-benzoyltransferase OS=Nicotiana tabacum OX=4097 GN=HSR201 PE=1 SV=1	PREDICTED: benzyl alcohol O-benzoyltransferase [Vitis vinifera] CBI26419.3 unnamed protein product, partial [Vitis vinifera] RVW67163.1 Benzyl alcohol O-benzoyltransferase [Vitis vinifera]
mlm	2023LeafShape_DistalLeafBlockiness	17_222111	16	282484	16.4136	6.50115	0.22386	C/T,196	C(372,0.949):T(20,0.051)	intergenic	VIT_16s0039g00560;VIT_16s0039g00570	dist=2342;dist=1433	.	.	--	--	Cellular Component: mitochondrial inner membrane (GO:0005743);; Biological Process: ATP synthesis coupled proton transport (GO:0015986);; Molecular Function: proton-transporting ATP synthase activity, rotational mechanism (GO:0046933);;	K02137|3e-23|vvi:100241422|K02137 ATPeF0O; F-type H+-transporting ATPase subunit O	--	--	--	ATP synthase subunit O, mitochondrial OS=Ipomoea batatas OX=4120 PE=1 SV=1	unnamed protein product, partial [Vitis vinifera]	--	--	Molecular Function: transferase activity, transferring acyl groups other than amino-acyl groups (GO:0016747);;	K19861|0.0|vvi:100261281|K19861 BEBT; benzyl alcohol O-benzoyltransferase [EC:2.3.1.196 2.3.1.232]	--	--	Transferase family	Benzyl alcohol O-benzoyltransferase OS=Nicotiana tabacum OX=4097 GN=HSR201 PE=1 SV=1	PREDICTED: benzyl alcohol O-benzoyltransferase [Vitis vinifera] CBI26419.3 unnamed protein product, partial [Vitis vinifera] RVW67163.1 Benzyl alcohol O-benzoyltransferase [Vitis vinifera]
mlm	2023LeafShape_DistalLeafBlockiness	17_237578	16	10715108	14.7867	6.03503	0.12686	T/G,270	T(496,0.919):G(44,0.081)	intronic	VIT_16s0022g00060	.	.	.	[D]	Cell cycle control, cell division, chromosome partitioning	Cellular Component: condensin complex (GO:0000796);; Molecular Function: transporter activity (GO:0005215);; Molecular Function: ATP binding (GO:0005524);; Cellular Component: nucleus (GO:0005634);; Biological Process: mitotic cell cycle (GO:0007067);; Biological Process: chromosome condensation (GO:0030261);; Biological Process: cell division (GO:0051301);; Biological Process: meiotic cell cycle…	K06674|0.0|vvi:100245029|K06674 SMC2; structural maintenance of chromosome 2	[BD]	--	RecF/RecN/SMC N terminal domain;; SMC proteins Flexible Hinge Domain;; AAA domain;; AAA domain, putative AbiEii toxin, Type IV TA system	Structural maintenance of chromosomes protein 2-1 OS=Arabidopsis thaliana OX=3702 GN=SMC2-1 PE=2 SV=2	PREDICTED: structural maintenance of chromosomes protein 2-1 [Vitis vinifera]
mlm	2023LeafShape_DistalLeafBlockiness	17_237587	16	10715392	14.7838	6.03703	0.12638	A/G,273	A(503,0.921):G(43,0.079)	intronic	VIT_16s0022g00060	.	.	.	[D]	Cell cycle control, cell division, chromosome partitioning	Cellular Component: condensin complex (GO:0000796);; Molecular Function: transporter activity (GO:0005215);; Molecular Function: ATP binding (GO:0005524);; Cellular Component: nucleus (GO:0005634);; Biological Process: mitotic cell cycle (GO:0007067);; Biological Process: chromosome condensation (GO:0030261);; Biological Process: cell division (GO:0051301);; Biological Process: meiotic cell cycle…	K06674|0.0|vvi:100245029|K06674 SMC2; structural maintenance of chromosome 2	[BD]	--	RecF/RecN/SMC N terminal domain;; SMC proteins Flexible Hinge Domain;; AAA domain;; AAA domain, putative AbiEii toxin, Type IV TA system	Structural maintenance of chromosomes protein 2-1 OS=Arabidopsis thaliana OX=3702 GN=SMC2-1 PE=2 SV=2	PREDICTED: structural maintenance of chromosomes protein 2-1 [Vitis vinifera]
mlm	2023LeafShape_DistalLeafBlockiness	17_237777	16	10763606	15.0735	6.14826	0.12697	G/A,274	G(494,0.901):A(54,0.099)	intergenic	VIT_16s0022g00090;VIT_16s0022g00130	dist=18067;dist=105477	.	.	--	--	--	--	--	--	--	--	unnamed protein product, partial [Vitis vinifera]	--	--	--	--	--	--	--	--	--
mlm	2023LeafShape_DistalLeafBlockiness	17_238302	16	10967177	14.7815	5.88472	0.16347	A/G,187	A(348,0.930):G(26,0.070)	intergenic	VIT_16s0022g00160;VIT_16s0022g00180	dist=1257;dist=30232	.	.	--	--	Molecular Function: structural constituent of ribosome (GO:0003735);; Cellular Component: mitochondrion (GO:0005739);; Cellular Component: ribosome (GO:0005840);; Biological Process: translation (GO:0006412);;	--|5e-36|vvi:ViviM_p034|hypothetical protein	--	--	--	Ribosomal protein S14, mitochondrial OS=Oenothera berteroana OX=3950 GN=RPS14 PE=3 SV=2	unnamed protein product, partial [Vitis vinifera]	[D]	Cell cycle control, cell division, chromosome partitioning	Molecular Function: transporter activity (GO:0005215);; Molecular Function: ATP binding (GO:0005524);; Cellular Component: nucleus (GO:0005634);; Cellular Component: chromosome (GO:0005694);; Biological Process: mitotic cell cycle (GO:0007067);; Biological Process: chromosome condensation (GO:0030261);; Biological Process: cell division (GO:0051301);; Biological Process: meiotic cell cycle (GO:00…	K06674|2e-27|vvi:100245029|K06674 SMC2; structural maintenance of chromosome 2	[BD]	--	--	Structural maintenance of chromosomes protein 2-2 OS=Arabidopsis thaliana OX=3702 GN=SMC2-2 PE=2 SV=1	unnamed protein product, partial [Vitis vinifera]
mlm	2023LeafShape_DistalLeafBlockiness	17_238304	16	10967190	14.7682	5.88286	0.16272	T/C,188	T(349,0.928):C(27,0.072)	intergenic	VIT_16s0022g00160;VIT_16s0022g00180	dist=1270;dist=30219	.	.	--	--	Molecular Function: structural constituent of ribosome (GO:0003735);; Cellular Component: mitochondrion (GO:0005739);; Cellular Component: ribosome (GO:0005840);; Biological Process: translation (GO:0006412);;	--|5e-36|vvi:ViviM_p034|hypothetical protein	--	--	--	Ribosomal protein S14, mitochondrial OS=Oenothera berteroana OX=3950 GN=RPS14 PE=3 SV=2	unnamed protein product, partial [Vitis vinifera]	[D]	Cell cycle control, cell division, chromosome partitioning	Molecular Function: transporter activity (GO:0005215);; Molecular Function: ATP binding (GO:0005524);; Cellular Component: nucleus (GO:0005634);; Cellular Component: chromosome (GO:0005694);; Biological Process: mitotic cell cycle (GO:0007067);; Biological Process: chromosome condensation (GO:0030261);; Biological Process: cell division (GO:0051301);; Biological Process: meiotic cell cycle (GO:00…	K06674|2e-27|vvi:100245029|K06674 SMC2; structural maintenance of chromosome 2	[BD]	--	--	Structural maintenance of chromosomes protein 2-2 OS=Arabidopsis thaliana OX=3702 GN=SMC2-2 PE=2 SV=1	unnamed protein product, partial [Vitis vinifera]
mlm	2023LeafShape_DistalLeafBlockiness	17_549657	18	9134425	15.0976	6.15262	0.13979	G/A,270	G(511,0.946):A(29,0.054)	intergenic	VIT_18s0001g10860;VIT_18s0001g10870	dist=3863;dist=13360	.	.	--	--	Molecular Function: phospholipase activity (GO:0004620);; Cellular Component: cytoplasm (GO:0005737);; Biological Process: lipid metabolic process (GO:0006629);; Biological Process: plant-type hypersensitive response (GO:0009626);; Cellular Component: membrane (GO:0016020);; Biological Process: lipid catabolic process (GO:0016042);; Molecular Function: lipase activity (GO:0016298);; Biological Pr…	--|2e-22|vvi:100267749|hypothetical protein	[I]	Lipid transport and metabolism	--	Patatin-like protein 2 OS=Arabidopsis thaliana OX=3702 GN=PLP2 PE=1 SV=1	unnamed protein product, partial [Vitis vinifera]	[R]	General function prediction only	Molecular Function: phospholipase activity (GO:0004620);; Cellular Component: cytoplasm (GO:0005737);; Biological Process: lipid metabolic process (GO:0006629);; Biological Process: plant-type hypersensitive response (GO:0009626);; Cellular Component: membrane (GO:0016020);; Biological Process: lipid catabolic process (GO:0016042);; Molecular Function: lipase activity (GO:0016298);; Biological Pr…	--|0.0|vvi:109121419|hypothetical protein	[I]	Lipid transport and metabolism	Patatin-like phospholipase	Patatin-like protein 2 OS=Arabidopsis thaliana OX=3702 GN=PLP2 PE=1 SV=1	PREDICTED: patatin-like protein 2 [Vitis vinifera] CBI19548.3 unnamed protein product, partial [Vitis vinifera]
mlm	2023LeafShape_DistalLeafBlockiness	17_549660	18	9134462	15.3135	6.23523	0.14179	G/A,270	G(467,0.865):A(73,0.135)	intergenic	VIT_18s0001g10860;VIT_18s0001g10870	dist=3900;dist=13323	.	.	--	--	Molecular Function: phospholipase activity (GO:0004620);; Cellular Component: cytoplasm (GO:0005737);; Biological Process: lipid metabolic process (GO:0006629);; Biological Process: plant-type hypersensitive response (GO:0009626);; Cellular Component: membrane (GO:0016020);; Biological Process: lipid catabolic process (GO:0016042);; Molecular Function: lipase activity (GO:0016298);; Biological Pr…	--|2e-22|vvi:100267749|hypothetical protein	[I]	Lipid transport and metabolism	--	Patatin-like protein 2 OS=Arabidopsis thaliana OX=3702 GN=PLP2 PE=1 SV=1	unnamed protein product, partial [Vitis vinifera]	[R]	General function prediction only	Molecular Function: phospholipase activity (GO:0004620);; Cellular Component: cytoplasm (GO:0005737);; Biological Process: lipid metabolic process (GO:0006629);; Biological Process: plant-type hypersensitive response (GO:0009626);; Cellular Component: membrane (GO:0016020);; Biological Process: lipid catabolic process (GO:0016042);; Molecular Function: lipase activity (GO:0016298);; Biological Pr…	--|0.0|vvi:109121419|hypothetical protein	[I]	Lipid transport and metabolism	Patatin-like phospholipase	Patatin-like protein 2 OS=Arabidopsis thaliana OX=3702 GN=PLP2 PE=1 SV=1	PREDICTED: patatin-like protein 2 [Vitis vinifera] CBI19548.3 unnamed protein product, partial [Vitis vinifera]
mlm	2023LeafShape_DistalLeafBlockiness	17_554406	18	12278405	14.2729	5.85285	0.1187	A/G,284	A(38,0.067):G(530,0.933)	intergenic	VIT_18s0001g14270;VIT_18s0001g14280	dist=1808;dist=3266	.	.	--	--	Cellular Component: extracellular region (GO:0005576);; Biological Process: defense response (GO:0006952);; Cellular Component: plant-type cell wall (GO:0009505);; Biological Process: response to abscisic acid (GO:0009737);; Biological Process: response to gibberellin (GO:0009739);; Biological Process: response to brassinosteroid (GO:0009741);;	--|1e-72|vvi:100266028|hypothetical protein	--	--	Gibberellin regulated protein	Snakin-2 OS=Solanum tuberosum OX=4113 GN=SN2 PE=1 SV=1	PREDICTED: snakin-2 [Vitis vinifera] CBI19861.3 unnamed protein product, partial [Vitis vinifera]	[U]	Intracellular trafficking, secretion, and vesicular transport	Cellular Component: endoplasmic reticulum membrane (GO:0005789);; Biological Process: protein retention in ER lumen (GO:0006621);; Biological Process: protein transport (GO:0015031);; Cellular Component: integral component of membrane (GO:0016021);; Biological Process: vesicle-mediated transport (GO:0016192);; Molecular Function: ER retention sequence binding (GO:0046923);;	--|0.0|vvi:100243720|hypothetical protein	[U]	Intracellular trafficking, secretion, and vesicular transport	ER lumen protein retaining receptor	ER lumen protein-retaining receptor OS=Petunia hybrida OX=4102 GN=ERD2 PE=2 SV=1	PREDICTED: putative ER lumen protein-retaining receptor C28H8.4 isoform X1 [Vitis vinifera] CAN77333.1 hypothetical protein VITISV_020827 [Vitis vinifera] CBI19862.3 unnamed protein product, partial [Vitis vinifera]
mlm	2023LeafShape_DistalLeafBlockiness	17_564767	18	20040054	14.8202	6.06742	0.12211	A/G,286	A(529,0.925):G(43,0.075)	intergenic	VIT_18s0072g00760;VIT_18s0072g00770	dist=8945;dist=1716	.	.	--	--	Molecular Function: catalytic activity (GO:0003824);; Cellular Component: plasma membrane (GO:0005886);; Biological Process: signal transduction (GO:0007165);; Cellular Component: extrinsic component of membrane (GO:0019898);; Molecular Function: metal ion binding (GO:0046872);;	--|2e-44|vvi:100256888|hypothetical protein	[V]	Defense mechanisms	Lanthionine synthetase C-like protein	LanC-like protein GCL2 OS=Arabidopsis thaliana OX=3702 GN=GCL2 PE=2 SV=1	LanC-like protein GCL2 [Vitis vinifera]	[G]	Carbohydrate transport and metabolism	Cellular Component: cytoplasm (GO:0005737);; Biological Process: carbohydrate metabolic process (GO:0005975);; Molecular Function: fructose 1,6-bisphosphate 1-phosphatase activity (GO:0042132);; Molecular Function: metal ion binding (GO:0046872);;	K03841|0.0|vvi:100264087|K03841 FBP; fructose-1,6-bisphosphatase I [EC:3.1.3.11]	[G]	Carbohydrate transport and metabolism	Fructose-1-6-bisphosphatase, N-terminal domain;; Fructose-1-6-bisphosphatase, C-terminal domain	Fructose-1,6-bisphosphatase, cytosolic OS=Solanum tuberosum OX=4113 PE=2 SV=1	PREDICTED: fructose-1,6-bisphosphatase, cytosolic [Vitis vinifera] CBI18195.3 unnamed protein product, partial [Vitis vinifera]
mlm	2023LeafShape_DistalLeafBlockiness	17_566548	18	21150810	15.3125	6.25879	0.12586	C/T,287	C(396,0.690):T(178,0.310)	intergenic	VIT_18s0072g01260;VIT_18s0075g00010	dist=56017;dist=4192	.	.	--	--	--	--|9e-47|vvi:100261816|hypothetical protein	--	--	--	--	TMV resistance protein N [Vitis vinifera]	--	--	Molecular Function: ATP binding (GO:0005524);; Cellular Component: cytoplasm (GO:0005737);; Biological Process: signal transduction (GO:0007165);; Biological Process: plant-type hypersensitive response (GO:0009626);; Molecular Function: ADP binding (GO:0043531);;	--|2e-59|vvi:100261816|hypothetical protein	--	--	Leucine Rich repeats (2 copies);; Leucine rich repeat;; Leucine Rich Repeat	TMV resistance protein N OS=Nicotiana glutinosa OX=35889 GN=N PE=1 SV=1	unnamed protein product, partial [Vitis vinifera]
mlm	2023LeafShape_DistalLeafBlockiness	17_569197	18	23250727	14.8727	5.8333	0.17967	A/C,167	A(26,0.078):C(308,0.922)	intergenic	VIT_18s0117g00130;VIT_18s0117g00140	dist=44827;dist=1320	.	.	--	--	Molecular Function: serine-type endopeptidase activity (GO:0004252);; Cellular Component: extracellular region (GO:0005576);;	--|7e-73|vvi:100240925|hypothetical protein	--	--	Peptidase inhibitor I9	Subtilisin-like protease SBT3.11 OS=Arabidopsis thaliana OX=3702 GN=SBT3.11 PE=2 SV=1	hypothetical protein VITISV_004265 [Vitis vinifera] CBI18527.3 unnamed protein product, partial [Vitis vinifera]	--	--	Molecular Function: DNA-binding transcription factor activity (GO:0003700);; Cellular Component: nucleus (GO:0005634);; Molecular Function: zinc ion binding (GO:0008270);; Biological Process: red, far-red light phototransduction (GO:0009585);; Biological Process: far-red light signaling pathway (GO:0010018);; Biological Process: positive regulation of circadian rhythm (GO:0042753);; Biological Pr…	--|0.0|vvi:100855073|hypothetical protein	--	--	FAR1 DNA-binding domain;; Arabidopsis phospholipase-like protein (PEARLI 4)	Protein FAR1-RELATED SEQUENCE 12 OS=Arabidopsis thaliana OX=3702 GN=FRS12 PE=2 SV=1	PREDICTED: uncharacterized protein LOC100855073 isoform X1 [Vitis vinifera]
mlm	2023LeafShape_DistalLeafBlockiness	17_569200	18	23250750	14.9394	5.86912	0.17958	G/C,170	G(28,0.082):C(312,0.918)	intergenic	VIT_18s0117g00130;VIT_18s0117g00140	dist=44850;dist=1297	.	.	--	--	Molecular Function: serine-type endopeptidase activity (GO:0004252);; Cellular Component: extracellular region (GO:0005576);;	--|7e-73|vvi:100240925|hypothetical protein	--	--	Peptidase inhibitor I9	Subtilisin-like protease SBT3.11 OS=Arabidopsis thaliana OX=3702 GN=SBT3.11 PE=2 SV=1	hypothetical protein VITISV_004265 [Vitis vinifera] CBI18527.3 unnamed protein product, partial [Vitis vinifera]	--	--	Molecular Function: DNA-binding transcription factor activity (GO:0003700);; Cellular Component: nucleus (GO:0005634);; Molecular Function: zinc ion binding (GO:0008270);; Biological Process: red, far-red light phototransduction (GO:0009585);; Biological Process: far-red light signaling pathway (GO:0010018);; Biological Process: positive regulation of circadian rhythm (GO:0042753);; Biological Pr…	--|0.0|vvi:100855073|hypothetical protein	--	--	FAR1 DNA-binding domain;; Arabidopsis phospholipase-like protein (PEARLI 4)	Protein FAR1-RELATED SEQUENCE 12 OS=Arabidopsis thaliana OX=3702 GN=FRS12 PE=2 SV=1	PREDICTED: uncharacterized protein LOC100855073 isoform X1 [Vitis vinifera]
mlm	2023LeafShape_DistalLeafBlockiness	17_571908	18	25289415	14.6074	5.98372	0.1206	G/T,285	G(540,0.947):T(30,0.053)	upstream	VIT_18s0041g00770	dist=618	.	.	--	--	--	--	--	--	--	--	unnamed protein product, partial [Vitis vinifera]
mlm	2023LeafShape_DistalLeafBlockiness	17_573457	18	26675556	14.9854	5.95613	0.19852	A/G,185	A(344,0.930):G(26,0.070)	intergenic	VIT_18s0041g01780;VIT_18s0041g01790	dist=24687;dist=9942	.	.	--	--	Molecular Function: endopeptidase activity (GO:0004175);; Molecular Function: aspartic-type endopeptidase activity (GO:0004190);; Cellular Component: vacuole (GO:0005773);; Cellular Component: cytosol (GO:0005829);; Biological Process: proteolysis (GO:0006508);; Biological Process: lipid metabolic process (GO:0006629);; Cellular Component: plasmodesma (GO:0009506);; Biological Process: response t…	K08245|9e-55|vvi:100261280|K08245 E3.4.23.40; phytepsin [EC:3.4.23.40]	[O]	Posttranslational modification, protein turnover, chaperones	Eukaryotic aspartyl protease;; Saposin-like type B, region 2	Aspartic proteinase A1 OS=Arabidopsis thaliana OX=3702 GN=APA1 PE=1 SV=1	unnamed protein product, partial [Vitis vinifera]	[S]	Function unknown	--	--|0.0|vvi:100256747|hypothetical protein	--	--	Leucine rich repeat;; Leucine Rich repeats (2 copies)	Disease resistance-like protein DSC1 OS=Arabidopsis thaliana OX=3702 GN=DSC1 PE=1 SV=1	PREDICTED: TMV resistance protein N [Vitis vinifera]
mlm	2023LeafShape_DistalLeafBlockiness	17_439712	19	11033237	15.109	5.86739	0.19941	C/T,148	C(280,0.946):T(16,0.054)	downstream	VIT_19s0015g01990	dist=144	.	.	--	--	--	--|2e-09|vvi:100255089|hypothetical protein	--	--	--	--	unnamed protein product, partial [Vitis vinifera]
mlm	2023LeafShape_DistalLeafBlockiness	17_439713	19	11033249	15.0999	5.85434	0.19936	A/C,147	A(278,0.946):C(16,0.054)	downstream	VIT_19s0015g01990	dist=132	.	.	--	--	--	--|2e-09|vvi:100255089|hypothetical protein	--	--	--	--	unnamed protein product, partial [Vitis vinifera]

## Sheet: 2024
#Model	Trait	MarkerName	Chr	Pos	Pvalue	log10P	MarkerR2	Count	Allele(MAF)	Func.refGene	Gene.refGene	GeneDetail.refGene	ExonicFunc.refGene	AAChange.refGene	COG_class	COG_class_annotation	GO_annotation	KEGG_annotation	KOG_class	KOG_class_annotation	Pfam_annotation	Swissprot_annotation	nr_annotation	COG_class	COG_class_annotation	GO_annotation	KEGG_annotation	KOG_class	KOG_class_annotation	Pfam_annotation	Swissprot_annotation	nr_annotation
mlm	2024LeafShape_DistalLeafBlockiness	17_69406	2	14556857	16.0746	6.50397	0.14646	A/C,260	A(459,0.883):C(61,0.117)	intergenic	VIT_02s0033g00510;VIT_02s0033g00520	dist=70158;dist=1521	.	.	--	--	Biological Process: pattern recognition receptor signaling pathway (GO:0002221);; Molecular Function: protein kinase activity (GO:0004672);; Molecular Function: protein serine/threonine kinase activity (GO:0004674);; Molecular Function: transmembrane receptor protein serine/threonine kinase activity (GO:0004675);; Molecular Function: ATP binding (GO:0005524);; Cellular Component: plasma membrane …	--|1e-22|vvi:100249446|hypothetical protein	[T]	Signal transduction mechanisms	--	Serine/threonine-protein kinase PBS1 OS=Arabidopsis thaliana OX=3702 GN=PBS1 PE=1 SV=1	hypothetical protein VITISV_007615 [Vitis vinifera]	--	--	Molecular Function: ATP binding (GO:0005524);; Cellular Component: plasma membrane (GO:0005886);; Biological Process: defense response (GO:0006952);; Biological Process: signal transduction (GO:0007165);; Molecular Function: ADP binding (GO:0043531);;	K13459|0.0|vvi:100246578|K13459 RPS2; disease resistance protein RPS2	[T]	Signal transduction mechanisms	NB-ARC domain	Probable disease resistance protein At4g27220 OS=Arabidopsis thaliana OX=3702 GN=At4g27220 PE=2 SV=1	unnamed protein product, partial [Vitis vinifera]
mlm	2024LeafShape_DistalLeafBlockiness	17_496161	5	677639	20.0932	7.46601	0.33012	C/A,140	C(252,0.900):A(28,0.100)	intergenic	VIT_05s0077g00870;VIT_05s0077g00880	dist=3138;dist=3817	.	.	--	--	Cellular Component: extracellular region (GO:0005576);; Biological Process: lipid catabolic process (GO:0016042);; Molecular Function: hydrolase activity, acting on ester bonds (GO:0016788);;	--|0.0|vvi:100251646|hypothetical protein	--	--	GDSL-like Lipase/Acylhydrolase	GDSL esterase/lipase At4g16230 OS=Arabidopsis thaliana OX=3702 GN=At4g16230 PE=3 SV=2	unnamed protein product, partial [Vitis vinifera]	[P]	Inorganic ion transport and metabolism	Molecular Function: peroxidase activity (GO:0004601);; Cellular Component: extracellular region (GO:0005576);; Biological Process: response to oxidative stress (GO:0006979);; Cellular Component: plant-type cell wall (GO:0009505);; Biological Process: plant-type cell wall organization (GO:0009664);; Molecular Function: heme binding (GO:0020037);; Biological Process: hydrogen peroxide catabolic pro…	K00430|0.0|vvi:100261865|K00430 E1.11.1.7; peroxidase [EC:1.11.1.7]	--	--	Peroxidase	Peroxidase 29 OS=Arabidopsis thaliana OX=3702 GN=PER29 PE=2 SV=2	PREDICTED: peroxidase 29 [Vitis vinifera] CBI22873.3 unnamed protein product, partial [Vitis vinifera]
mlm	2024LeafShape_DistalLeafBlockiness	17_517410	5	14017520	14.6295	5.96993	0.12537	A/C,263	A(488,0.928):C(38,0.072)	intergenic	VIT_05s0029g00030;VIT_05s0029g00040	dist=56630;dist=10982	.	.	[J]	Translation, ribosomal structure and biogenesis	Molecular Function: translation elongation factor activity (GO:0003746);; Molecular Function: GTPase activity (GO:0003924);; Molecular Function: ATP binding (GO:0005524);; Molecular Function: GTP binding (GO:0005525);; Cellular Component: cell wall (GO:0005618);; Cellular Component: mitochondrion (GO:0005739);; Molecular Function: zinc ion binding (GO:0008270);; Biological Process: response to ca…	K02358|3e-46|vvi:104879774|K02358 tuf; elongation factor Tu	[J]	Translation, ribosomal structure and biogenesis	Elongation factor Tu GTP binding domain	Elongation factor Tu, mitochondrial OS=Arabidopsis thaliana OX=3702 GN=TUFA PE=1 SV=1	hypothetical protein VITISV_006448 [Vitis vinifera]	--	--	Molecular Function: cyclin-dependent protein serine/threonine kinase inhibitor activity (GO:0004861);; Cellular Component: nucleus (GO:0005634);; Biological Process: cell cycle arrest (GO:0007050);;	--|0.0|vvi:100245147|hypothetical protein	--	--	Cyclin-dependent kinase inhibitor	Cyclin-dependent kinase inhibitor 5 OS=Oryza sativa subsp. japonica OX=39947 GN=KRP5 PE=2 SV=1	PREDICTED: cyclin-dependent kinase inhibitor 5 [Vitis vinifera]
mlm	2024LeafShape_DistalLeafBlockiness	17_519455	5	15022674	15.7585	6.41032	0.13979	G/A,273	G(512,0.938):A(34,0.062)	exonic	VIT_05s0029g00400	.	synonymous SNV	VIT_05s0029g00400:transcript:VIT_05s0029g00400.t01:exon17:c.C3960T:p.S1320S	[Z]	Cytoskeleton	Molecular Function: microtubule motor activity (GO:0003777);; Molecular Function: ATP binding (GO:0005524);; Cellular Component: kinesin complex (GO:0005871);; Cellular Component: microtubule (GO:0005874);; Biological Process: microtubule-based movement (GO:0007018);; Biological Process: male meiosis cytokinesis (GO:0007112);; Cellular Component: phragmoplast (GO:0009524);; Biological Process: mi…	K10400|0.0|vvi:100264192|K10400 KIF15; kinesin family member 15	--	--	Kinesin motor domain;; Microtubule binding	Kinesin-like protein KIN-12B OS=Arabidopsis thaliana OX=3702 GN=KIN12B PE=1 SV=1	PREDICTED: kinesin-like protein KIN-12B [Vitis vinifera]
mlm	2024LeafShape_DistalLeafBlockiness	17_522801	5	16974036	14.3141	5.78005	0.15835	A/T,227	A(426,0.938):T(28,0.062)	intergenic	VIT_05s0029g01120;VIT_05s0029g01130	dist=7166;dist=1482	.	.	[R]	General function prediction only	Cellular Component: nucleus (GO:0005634);; Biological Process: mitotic cell cycle (GO:0007067);; Biological Process: protein ubiquitination (GO:0016567);; Molecular Function: kinase binding (GO:0019900);; Cellular Component: mitotic checkpoint complex (GO:0033597);; Biological Process: cell division (GO:0051301);; Molecular Function: ubiquitin-protein transferase activator activity (GO:0097027);;…	K03363|0.0|vvi:100247018|K03363 CDC20; cell division cycle 20, cofactor of APC complex	[DO]	--	WD domain, G-beta repeat;; Anaphase-promoting complex subunit 4 WD40 domain;; Eukaryotic translation initiation factor eIF2A	Cell division cycle 20.2, cofactor of APC complex OS=Arabidopsis thaliana OX=3702 GN=CDC20-2 PE=1 SV=1	unnamed protein product, partial [Vitis vinifera]	--	--	Molecular Function: RNA binding (GO:0003723);; Molecular Function: endonuclease activity (GO:0004519);; Molecular Function: zinc ion binding (GO:0008270);; Biological Process: RNA modification (GO:0009451);; Cellular Component: intracellular membrane-bounded organelle (GO:0043231);;	--|0.0|vvi:100245116|hypothetical protein	[R]	General function prediction only	PPR repeat;; PPR repeat family;; DYW family of nucleic acid deaminases;; PPR repeat;; Pentatricopeptide repeat domain;; Pentacotripeptide-repeat region of PRORP	Pentatricopeptide repeat-containing protein At1g04840 OS=Arabidopsis thaliana OX=3702 GN=PCMP-H64 PE=2 SV=1	PREDICTED: pentatricopeptide repeat-containing protein At1g04840 [Vitis vinifera]
mlm	2024LeafShape_DistalLeafBlockiness	17_524107	5	17568593	15.1806	5.94673	0.21779	G/A,171	G(309,0.904):A(33,0.096)	intergenic	VIT_05s0029g01440;VIT_05s0029g01450	dist=7115;dist=1101	.	.	[RTKL]	--	Molecular Function: protein serine/threonine kinase activity (GO:0004674);; Molecular Function: ATP binding (GO:0005524);; Cellular Component: plasma membrane (GO:0005886);; Cellular Component: integral component of membrane (GO:0016021);;	K04730|1e-158|vvi:100258860|K04730 IRAK1; interleukin-1 receptor-associated kinase 1 [EC:2.7.11.1]	--	--	Protein tyrosine and serine/threonine kinase;; Protein kinase domain	Probable LRR receptor-like serine/threonine-protein kinase At3g47570 OS=Arabidopsis thaliana OX=3702 GN=At3g47570 PE=2 SV=1	putative LRR receptor-like serine/threonine-protein kinase [Vitis vinifera]	--	--	--	--	--	--	--	--	unnamed protein product, partial [Vitis vinifera]
mlm	2024LeafShape_DistalLeafBlockiness	17_181136	7	13460305	15.4365	6.19997	0.15617	C/T,220	C(418,0.950):T(22,0.050)	intergenic	VIT_07s0095g00720;VIT_07s0095g00730	dist=6766;dist=12832	.	.	--	--	Molecular Function: ATP binding (GO:0005524);; Cellular Component: cytoplasm (GO:0005737);; Biological Process: protein folding (GO:0006457);; Biological Process: response to stress (GO:0006950);;	K04079|6e-10|vvi:100246843|K04079 HSP90A; molecular chaperone HtpG	[O]	Posttranslational modification, protein turnover, chaperones	--	Heat shock cognate protein 80 OS=Solanum lycopersicum OX=4081 GN=HSC80 PE=2 SV=1	hypothetical protein VITISV_011024 [Vitis vinifera]	--	--	--	--|1e-151|vvi:100246803|hypothetical protein	[A]	RNA processing and modification	SAM domain (Sterile alpha motif);; SAM domain (Sterile alpha motif)	--	PREDICTED: ankyrin repeat and SAM domain-containing protein 6 [Vitis vinifera] CBI18337.3 unnamed protein product, partial [Vitis vinifera]
mlm	2024LeafShape_DistalLeafBlockiness	17_191620	7	20488832	17.2796	6.96581	0.14913	G/A,261	G(493,0.944):A(29,0.056)	upstream	VIT_07s0130g00200	dist=158	.	.	--	--	Cellular Component: extracellular region (GO:0005576);; Biological Process: lipid catabolic process (GO:0016042);; Molecular Function: hydrolase activity, acting on ester bonds (GO:0016788);;	--|0.0|vvi:100251018|hypothetical protein	--	--	GDSL-like Lipase/Acylhydrolase	GDSL esterase/lipase At5g08460 OS=Arabidopsis thaliana OX=3702 GN=At5g08460 PE=2 SV=1	unnamed protein product, partial [Vitis vinifera]
mlm	2024LeafShape_DistalLeafBlockiness	17_259408	8	3791085	15.4919	6.03453	0.24398	A/T,156	A(277,0.888):T(35,0.112)	intergenic	VIT_08s0032g00500;VIT_08s0032g00510	dist=8386;dist=2115	.	.	--	--	--	--	--	--	--	--	unnamed protein product, partial [Vitis vinifera]	--	--	Biological Process: catabolic process (GO:0009056);; Molecular Function: hydrolase activity (GO:0016787);; Molecular Function: carboxylic ester hydrolase activity (GO:0052689);;	--|0.0|vvi:100266829|hypothetical protein	[V]	Defense mechanisms	alpha/beta hydrolase fold;; Carboxylesterase family	Probable carboxylesterase 15 OS=Arabidopsis thaliana OX=3702 GN=CXE15 PE=2 SV=1	PREDICTED: probable carboxylesterase 15 [Vitis vinifera] CAN65352.1 hypothetical protein VITISV_004582 [Vitis vinifera]
mlm	2024LeafShape_DistalLeafBlockiness	17_259409	8	3791103	15.7982	6.1512	0.24446	T/C,157	T(277,0.882):C(37,0.118)	intergenic	VIT_08s0032g00500;VIT_08s0032g00510	dist=8404;dist=2097	.	.	--	--	--	--	--	--	--	--	unnamed protein product, partial [Vitis vinifera]	--	--	Biological Process: catabolic process (GO:0009056);; Molecular Function: hydrolase activity (GO:0016787);; Molecular Function: carboxylic ester hydrolase activity (GO:0052689);;	--|0.0|vvi:100266829|hypothetical protein	[V]	Defense mechanisms	alpha/beta hydrolase fold;; Carboxylesterase family	Probable carboxylesterase 15 OS=Arabidopsis thaliana OX=3702 GN=CXE15 PE=2 SV=1	PREDICTED: probable carboxylesterase 15 [Vitis vinifera] CAN65352.1 hypothetical protein VITISV_004582 [Vitis vinifera]
mlm	2024LeafShape_DistalLeafBlockiness	17_259410	8	3791106	15.4887	6.03799	0.24201	C/A,157	C(279,0.889):A(35,0.111)	intergenic	VIT_08s0032g00500;VIT_08s0032g00510	dist=8407;dist=2094	.	.	--	--	--	--	--	--	--	--	unnamed protein product, partial [Vitis vinifera]	--	--	Biological Process: catabolic process (GO:0009056);; Molecular Function: hydrolase activity (GO:0016787);; Molecular Function: carboxylic ester hydrolase activity (GO:0052689);;	--|0.0|vvi:100266829|hypothetical protein	[V]	Defense mechanisms	alpha/beta hydrolase fold;; Carboxylesterase family	Probable carboxylesterase 15 OS=Arabidopsis thaliana OX=3702 GN=CXE15 PE=2 SV=1	PREDICTED: probable carboxylesterase 15 [Vitis vinifera] CAN65352.1 hypothetical protein VITISV_004582 [Vitis vinifera]
mlm	2024LeafShape_DistalLeafBlockiness	17_280922	8	18638259	14.7259	6.02231	0.12429	T/G,278	T(524,0.942):G(32,0.058)	exonic	VIT_08s0007g04690	.	synonymous SNV	VIT_08s0007g04690:transcript:VIT_08s0007g04690.t01:exon3:c.A1392C:p.T464T	[R]	General function prediction only	Cellular Component: nucleus (GO:0005634);; Molecular Function: methyltransferase activity (GO:0008168);; Biological Process: vegetative to reproductive phase transition of meristem (GO:0010228);; Molecular Function: histone binding (GO:0042393);; Cellular Component: Set1C/COMPASS complex (GO:0048188);;	K14556|0.0|vvi:100250257|K14556 DIP2; U3 small nucleolar RNA-associated protein 12	[A]	RNA processing and modification	WD domain, G-beta repeat;; Dip2/Utp12 Family;; Anaphase-promoting complex subunit 4 WD40 domain;; Nucleoporin Nup120/160;; Cytolethal distending toxin A/C domain	COMPASS-like H3K4 histone methylase component WDR5A OS=Arabidopsis thaliana OX=3702 GN=WDR5A PE=1 SV=1	PREDICTED: WD repeat-containing protein 3 [Vitis vinifera]
mlm	2024LeafShape_DistalLeafBlockiness	17_330358	9	5399692	14.5395	5.93375	0.13596	C/T,266	C(483,0.908):T(49,0.092)	exonic	VIT_09s0002g05650	.	synonymous SNV	VIT_09s0002g05650:transcript:VIT_09s0002g05650.t01:exon1:c.G834A:p.G278G	--	--	--	--|0.0|vvi:100244611|hypothetical protein	--	--	Protein of unknown function (DUF2921)	--	Retrovirus-related Pol polyprotein from transposon RE1 [Vitis vinifera]
mlm	2024LeafShape_DistalLeafBlockiness	17_355499	9	22610909	19.1594	7.69618	0.16015	A/C,277	A(467,0.843):C(87,0.157)	intronic	VIT_09s0054g01600	.	.	.	--	--	Molecular Function: DNA binding (GO:0003677);; Molecular Function: RNA binding (GO:0003723);; Molecular Function: mRNA binding (GO:0003729);; Molecular Function: endonuclease activity (GO:0004519);; Molecular Function: endoribonuclease activity (GO:0004521);; Molecular Function: calmodulin binding (GO:0005516);; Cellular Component: nucleus (GO:0005634);; Cellular Component: cytoplasm (GO:0005737)…	K20102|0.0|vvi:100249606|K20102 YTHDF; YTH domain-containing family protein	[R]	General function prediction only	YT521-B-like domain	30-kDa cleavage and polyadenylation specificity factor 30 OS=Arabidopsis thaliana OX=3702 GN=CPSF30 PE=1 SV=1	unnamed protein product, partial [Vitis vinifera]
mlm	2024LeafShape_DistalLeafBlockiness	17_355504	9	22611144	14.6904	6.00417	0.12238	A/C,277	A(466,0.841):C(88,0.159)	intronic	VIT_09s0054g01600	.	.	.	--	--	Molecular Function: DNA binding (GO:0003677);; Molecular Function: RNA binding (GO:0003723);; Molecular Function: mRNA binding (GO:0003729);; Molecular Function: endonuclease activity (GO:0004519);; Molecular Function: endoribonuclease activity (GO:0004521);; Molecular Function: calmodulin binding (GO:0005516);; Cellular Component: nucleus (GO:0005634);; Cellular Component: cytoplasm (GO:0005737)…	K20102|0.0|vvi:100249606|K20102 YTHDF; YTH domain-containing family protein	[R]	General function prediction only	YT521-B-like domain	30-kDa cleavage and polyadenylation specificity factor 30 OS=Arabidopsis thaliana OX=3702 GN=CPSF30 PE=1 SV=1	unnamed protein product, partial [Vitis vinifera]
mlm	2024LeafShape_DistalLeafBlockiness	17_34465	10	7598937	14.9478	6.09029	0.12664	T/A,266	T(497,0.934):A(35,0.066)	intronic	VIT_10s0003g04390	.	.	.	[V]	Defense mechanisms	Cellular Component: plant-type vacuole (GO:0000325);; Molecular Function: ATP binding (GO:0005524);; Cellular Component: vacuole (GO:0005773);; Cellular Component: vacuolar membrane (GO:0005774);; Molecular Function: xenobiotic transmembrane transporting ATPase activity (GO:0008559);; Cellular Component: integral component of membrane (GO:0016021);; Molecular Function: ATPase activity, coupled to…	K05665|0.0|vvi:100251535|K05665 ABCC1; ATP-binding cassette, subfamily C (CFTR/MRP), member 1 [EC:7.6.2.3]	[Q]	Secondary metabolites biosynthesis, transport and catabolism	ABC transporter transmembrane region;; ABC transporter;; 50S ribosome-binding GTPase	ABC transporter C family member 2 OS=Arabidopsis thaliana OX=3702 GN=ABCC2 PE=1 SV=2	PREDICTED: ABC transporter C family member 2 [Vitis vinifera] XP_010655706.1 PREDICTED: ABC transporter C family member 2 [Vitis vinifera] CBI30977.3 unnamed protein product, partial [Vitis vinifera]
mlm	2024LeafShape_DistalLeafBlockiness	17_40895	10	11440265	16.4668	6.36395	0.23047	C/T,159	C(300,0.943):T(18,0.057)	intergenic	VIT_10s0092g00180;VIT_10s0092g00200	dist=12401;dist=65887	.	.	[O]	Posttranslational modification, protein turnover, chaperones	Molecular Function: serine-type endopeptidase activity (GO:0004252);; Cellular Component: cytosol (GO:0005829);; Molecular Function: peptidase activity (GO:0008233);; Cellular Component: chloroplast (GO:0009507);; Biological Process: photoinhibition (GO:0010205);;	K22686|2e-44|vvi:100255257|K22686 NMA111; pro-apoptotic serine protease NMA111 [EC:3.4.21.-]	[R]	General function prediction only	--	Protease Do-like 7 OS=Arabidopsis thaliana OX=3702 GN=DEGP7 PE=2 SV=1	unnamed protein product, partial [Vitis vinifera]	--	--	Cellular Component: Golgi membrane (GO:0000139);; Biological Process: carbohydrate transport (GO:0008643);; Biological Process: nucleotide-sugar transmembrane transport (GO:0015780);; Cellular Component: integral component of membrane (GO:0016021);;	--|0.0|vvi:100263209|hypothetical protein	[GOU]	--	Triose-phosphate Transporter family	GDP-mannose transporter GONST3 OS=Arabidopsis thaliana OX=3702 GN=GONST3 PE=2 SV=1	unnamed protein product, partial [Vitis vinifera]
mlm	2024LeafShape_DistalLeafBlockiness	17_50591	10	17912557	15.5031	6.29331	0.14011	T/G,260	T(372,0.715):G(148,0.285)	exonic	VIT_10s0071g01120	.	nonsynonymous SNV	VIT_10s0071g01120:transcript:VIT_10s0071g01120.t01:exon1:c.T59G:p.V20G	--	--	Biological Process: carbohydrate metabolic process (GO:0005975);; Molecular Function: raffinose alpha-galactosidase activity (GO:0052692);;	K07407|0.0|vvi:100261154|K07407 E3.2.1.22B; alpha-galactosidase [EC:3.2.1.22]	[G]	Carbohydrate transport and metabolism	Alpha galactosidase A;; Alpha galactosidase C-terminal beta sandwich domain;; Alpha galactosidase A C-terminal beta sandwich domain;; Melibiase	Alpha-galactosidase OS=Coffea arabica OX=13443 PE=1 SV=1	PREDICTED: alpha-galactosidase [Vitis vinifera] CBI35341.3 unnamed protein product, partial [Vitis vinifera]
mlm	2024LeafShape_DistalLeafBlockiness	17_105644	11	1521982	14.2465	5.84658	0.11737	C/A,287	C(523,0.911):A(51,0.089)	exonic	VIT_11s0016g01880	.	nonsynonymous SNV	VIT_11s0016g01880:transcript:VIT_11s0016g01880.t01:exon8:c.G880T:p.A294S	--	--	Cellular Component: chloroplast (GO:0009507);; Biological Process: carotenoid biosynthetic process (GO:0016117);; Molecular Function: oxidoreductase activity, acting on paired donors, with incorporation or reduction of molecular oxygen (GO:0016705);; Molecular Function: isomerase activity (GO:0016853);;	K06444|0.0|vvi:100259482|K06444 lcyE; lycopene epsilon-cyclase [EC:5.5.1.18]	--	--	Lycopene cyclase protein	Lycopene epsilon cyclase, chloroplastic OS=Solanum lycopersicum OX=4081 GN=CRTL-E-1 PE=2 SV=1	unnamed protein product, partial [Vitis vinifera]
mlm	2024LeafShape_DistalLeafBlockiness	17_121796	11	12566974	16.0355	6.50671	0.14003	C/T,269	C(505,0.939):T(33,0.061)	intergenic	VIT_11s0078g00310;VIT_11s0078g00380	dist=24218;dist=21741	.	.	[G]	Carbohydrate transport and metabolism	Cellular Component: chloroplast (GO:0009507);; Biological Process: amylopectin biosynthetic process (GO:0010021);; Cellular Component: chloroplast isoamylase complex (GO:0010368);; Molecular Function: isoamylase activity (GO:0019156);; Biological Process: starch biosynthetic process (GO:0019252);;	K01214|0.0|vvi:100261768|K01214 ISA; isoamylase [EC:3.2.1.68]	[G]	Carbohydrate transport and metabolism	Alpha amylase, catalytic domain	Isoamylase 1, chloroplastic OS=Arabidopsis thaliana OX=3702 GN=ISA1 PE=1 SV=1	PREDICTED: isoamylase 1, chloroplastic [Vitis vinifera]	[G]	Carbohydrate transport and metabolism	Cellular Component: chloroplast (GO:0009507);; Biological Process: amylopectin biosynthetic process (GO:0010021);; Cellular Component: chloroplast isoamylase complex (GO:0010368);; Molecular Function: isoamylase activity (GO:0019156);; Biological Process: starch biosynthetic process (GO:0019252);;	K01214|0.0|vvi:100261768|K01214 ISA; isoamylase [EC:3.2.1.68]	[G]	Carbohydrate transport and metabolism	Carbohydrate-binding module 48 (Isoamylase N-terminal domain)	Isoamylase 1, chloroplastic OS=Arabidopsis thaliana OX=3702 GN=ISA1 PE=1 SV=1	unnamed protein product, partial [Vitis vinifera]
mlm	2024LeafShape_DistalLeafBlockiness	17_299590	12	8687053	16.8258	6.83112	0.14005	G/A,282	G(527,0.934):A(37,0.066)	intergenic	VIT_12s0178g00200;VIT_12s0057g00010	dist=6352;dist=39410	.	.	[Z]	Cytoskeleton	Molecular Function: ATP binding (GO:0005524);; Cellular Component: cytoplasm (GO:0005737);; Cellular Component: cytoskeleton (GO:0005856);;	K10355|0.0|vvi:100246825|K10355 ACTF; actin, other eukaryote	[Z]	Cytoskeleton	Actin	Actin-101 OS=Solanum tuberosum OX=4113 GN=AC101 PE=3 SV=1	PREDICTED: actin-101 isoform X1 [Vitis vinifera] XP_010657405.1 PREDICTED: actin-101 isoform X1 [Vitis vinifera] XP_019079135.1 PREDICTED: actin-101 isoform X1 [Vitis vinifera] RVW12848.1 Actin-101 [Vitis vinifera]	--	--	Molecular Function: diacylglycerol kinase activity (GO:0004143);; Molecular Function: ATP binding (GO:0005524);; Biological Process: defense response (GO:0006952);; Biological Process: protein kinase C-activating G-protein coupled receptor signaling pathway (GO:0007205);;	K00901|0.0|vvi:100254527|K00901 dgkA; diacylglycerol kinase (ATP) [EC:2.7.1.107]	[IT]	--	Diacylglycerol kinase accessory domain;; Diacylglycerol kinase catalytic domain	Diacylglycerol kinase 5 OS=Arabidopsis thaliana OX=3702 GN=DGK5 PE=2 SV=1	unnamed protein product, partial [Vitis vinifera]
mlm	2024LeafShape_DistalLeafBlockiness	17_483079	13	15734231	16.2607	6.32723	0.19419	G/A,162	G(298,0.920):A(26,0.080)	exonic	VIT_13s0047g00210	.	synonymous SNV	VIT_13s0047g00210:transcript:VIT_13s0047g00210.t01:exon1:c.C99T:p.A33A	[R]	General function prediction only	Biological Process: defense response to oomycetes (GO:0002229);; Biological Process: response to oomycetes (GO:0002239);; Biological Process: response to bacterium (GO:0009617);; Biological Process: response to fungus (GO:0009620);; Biological Process: response to salicylic acid (GO:0009751);; Biological Process: flavonoid biosynthetic process (GO:0009813);; Molecular Function: flavone synthase a…	--|0.0|vvi:100254096|hypothetical protein	[QR]	--	2OG-Fe(II) oxygenase superfamily;; non-haem dioxygenase in morphine synthesis N-terminal	Protein DOWNY MILDEW RESISTANCE 6 OS=Arabidopsis thaliana OX=3702 GN=DMR6 PE=1 SV=1	PREDICTED: protein DOWNY MILDEW RESISTANCE 6 [Vitis vinifera] XP_019079980.1 PREDICTED: protein DOWNY MILDEW RESISTANCE 6 [Vitis vinifera] CBI29158.3 unnamed protein product, partial [Vitis vinifera]
mlm	2024LeafShape_DistalLeafBlockiness	17_622668	14	29595489	14.6926	6.01525	0.12203	T/G,283	T(529,0.935):G(37,0.065)	intronic	VIT_14s0108g00950	.	.	.	--	--	--	K17822|0.0|vvi:100264659|K17822 DCUN1D1_2; DCN1-like protein 1/2	[S]	Function unknown	Cullin binding	--	PREDICTED: uncharacterized protein LOC100264659 [Vitis vinifera] CBI22231.3 unnamed protein product, partial [Vitis vinifera]
mlm	2024LeafShape_DistalLeafBlockiness	17_144398	15	7838932	14.5281	5.9246	0.15956	C/T,264	C(491,0.930):T(37,0.070)	intergenic	VIT_15s0107g00040;VIT_15s0107g00050	dist=39233;dist=4738	.	.	--	--	Cellular Component: nucleus (GO:0005634);; Cellular Component: cytoplasm (GO:0005737);; Cellular Component: vacuole (GO:0005773);; Biological Process: proteolysis (GO:0006508);; Cellular Component: chloroplast (GO:0009507);; Biological Process: protein homotetramerization (GO:0051289);; Molecular Function: serine-type aminopeptidase activity (GO:0070009);;	K01303|2e-33|vvi:100242540|K01303 APEH; acylaminoacyl-peptidase [EC:3.4.19.1]	[O]	Posttranslational modification, protein turnover, chaperones	--	Acylamino-acid-releasing enzyme OS=Arabidopsis thaliana OX=3702 GN=AARE PE=1 SV=1	unnamed protein product, partial [Vitis vinifera]	--	--	--	--|2e-16|vvi:100263609|hypothetical protein	--	--	--	--	unnamed protein product, partial [Vitis vinifera]
mlm	2024LeafShape_DistalLeafBlockiness	17_144400	15	7839208	14.552	5.93215	0.15989	G/A,263	G(489,0.930):A(37,0.070)	intergenic	VIT_15s0107g00040;VIT_15s0107g00050	dist=39509;dist=4462	.	.	--	--	Cellular Component: nucleus (GO:0005634);; Cellular Component: cytoplasm (GO:0005737);; Cellular Component: vacuole (GO:0005773);; Biological Process: proteolysis (GO:0006508);; Cellular Component: chloroplast (GO:0009507);; Biological Process: protein homotetramerization (GO:0051289);; Molecular Function: serine-type aminopeptidase activity (GO:0070009);;	K01303|2e-33|vvi:100242540|K01303 APEH; acylaminoacyl-peptidase [EC:3.4.19.1]	[O]	Posttranslational modification, protein turnover, chaperones	--	Acylamino-acid-releasing enzyme OS=Arabidopsis thaliana OX=3702 GN=AARE PE=1 SV=1	unnamed protein product, partial [Vitis vinifera]	--	--	--	--|2e-16|vvi:100263609|hypothetical protein	--	--	--	--	unnamed protein product, partial [Vitis vinifera]
mlm	2024LeafShape_DistalLeafBlockiness	17_144401	15	7839257	14.518	5.92234	0.15943	C/T,265	C(492,0.928):T(38,0.072)	intergenic	VIT_15s0107g00040;VIT_15s0107g00050	dist=39558;dist=4413	.	.	--	--	Cellular Component: nucleus (GO:0005634);; Cellular Component: cytoplasm (GO:0005737);; Cellular Component: vacuole (GO:0005773);; Biological Process: proteolysis (GO:0006508);; Cellular Component: chloroplast (GO:0009507);; Biological Process: protein homotetramerization (GO:0051289);; Molecular Function: serine-type aminopeptidase activity (GO:0070009);;	K01303|2e-33|vvi:100242540|K01303 APEH; acylaminoacyl-peptidase [EC:3.4.19.1]	[O]	Posttranslational modification, protein turnover, chaperones	--	Acylamino-acid-releasing enzyme OS=Arabidopsis thaliana OX=3702 GN=AARE PE=1 SV=1	unnamed protein product, partial [Vitis vinifera]	--	--	--	--|2e-16|vvi:100263609|hypothetical protein	--	--	--	--	unnamed protein product, partial [Vitis vinifera]
mlm	2024LeafShape_DistalLeafBlockiness	17_154827	15	14645862	14.4842	5.93468	0.12029	T/C,283	T(526,0.929):C(40,0.071)	intergenic	VIT_15s0048g00530;VIT_15s0048g00540	dist=2061;dist=8946	.	.	--	--	Cellular Component: nucleus (GO:0005634);; Biological Process: multicellular organism development (GO:0007275);; Biological Process: auxin-activated signaling pathway (GO:0009734);; Biological Process: regulation of seed germination (GO:0010029);; Biological Process: regulation of growth (GO:0040008);; Biological Process: positive regulation of leaf senescence (GO:1900057);;	K14488|1e-133|vvi:100260776|K14488 SAUR; SAUR family protein	--	--	Auxin responsive protein	Auxin-responsive protein SAUR36 OS=Arabidopsis thaliana OX=3702 GN=SAUR36 PE=2 SV=1	PREDICTED: auxin-responsive protein SAUR36 [Vitis vinifera] RVW41054.1 Auxin-responsive protein SAUR36 [Vitis vinifera]	--	--	Cellular Component: Golgi membrane (GO:0000139);; Molecular Function: SNAP receptor activity (GO:0005484);; Cellular Component: endoplasmic reticulum membrane (GO:0005789);; Cellular Component: Golgi medial cisterna (GO:0005797);; Cellular Component: cis-Golgi network (GO:0005801);; Biological Process: ER to Golgi vesicle-mediated transport (GO:0006888);; Biological Process: vesicle fusion (GO:00…	K08495|1e-168|vvi:100265981|K08495 GOSR1; golgi SNAP receptor complex member 1	[U]	Intracellular trafficking, secretion, and vesicular transport	Snare region anchored in the vesicle membrane C-terminus	Golgi SNAP receptor complex member 1-2 OS=Arabidopsis thaliana OX=3702 GN=GOS12 PE=1 SV=2	unnamed protein product, partial [Vitis vinifera]
mlm	2024LeafShape_DistalLeafBlockiness	17_154829	15	14645881	14.4842	5.93468	0.12029	A/G,284	A(529,0.931):G(39,0.069)	intergenic	VIT_15s0048g00530;VIT_15s0048g00540	dist=2080;dist=8927	.	.	--	--	Cellular Component: nucleus (GO:0005634);; Biological Process: multicellular organism development (GO:0007275);; Biological Process: auxin-activated signaling pathway (GO:0009734);; Biological Process: regulation of seed germination (GO:0010029);; Biological Process: regulation of growth (GO:0040008);; Biological Process: positive regulation of leaf senescence (GO:1900057);;	K14488|1e-133|vvi:100260776|K14488 SAUR; SAUR family protein	--	--	Auxin responsive protein	Auxin-responsive protein SAUR36 OS=Arabidopsis thaliana OX=3702 GN=SAUR36 PE=2 SV=1	PREDICTED: auxin-responsive protein SAUR36 [Vitis vinifera] RVW41054.1 Auxin-responsive protein SAUR36 [Vitis vinifera]	--	--	Cellular Component: Golgi membrane (GO:0000139);; Molecular Function: SNAP receptor activity (GO:0005484);; Cellular Component: endoplasmic reticulum membrane (GO:0005789);; Cellular Component: Golgi medial cisterna (GO:0005797);; Cellular Component: cis-Golgi network (GO:0005801);; Biological Process: ER to Golgi vesicle-mediated transport (GO:0006888);; Biological Process: vesicle fusion (GO:00…	K08495|1e-168|vvi:100265981|K08495 GOSR1; golgi SNAP receptor complex member 1	[U]	Intracellular trafficking, secretion, and vesicular transport	Snare region anchored in the vesicle membrane C-terminus	Golgi SNAP receptor complex member 1-2 OS=Arabidopsis thaliana OX=3702 GN=GOS12 PE=1 SV=2	unnamed protein product, partial [Vitis vinifera]
mlm	2024LeafShape_DistalLeafBlockiness	17_232533	16	7709372	14.6118	5.92676	0.1351	C/T,244	C(458,0.939):T(30,0.061)	intergenic	VIT_16s0013g01310;VIT_16s0013g01320	dist=43577;dist=25271	.	.	--	--	Molecular Function: protein serine/threonine kinase activity (GO:0004674);; Molecular Function: ATP binding (GO:0005524);; Cellular Component: plasma membrane (GO:0005886);; Cellular Component: integral component of membrane (GO:0016021);;	--|1e-148|vvi:100247801|hypothetical protein	[T]	Signal transduction mechanisms	Protein kinase domain;; Protein tyrosine and serine/threonine kinase	Rust resistance kinase Lr10 OS=Triticum aestivum OX=4565 GN=LRK10 PE=2 SV=1	Rust resistance kinase Lr10 [Vitis vinifera]	[RTKL]	--	Molecular Function: protein serine/threonine kinase activity (GO:0004674);; Molecular Function: ATP binding (GO:0005524);; Cellular Component: plasma membrane (GO:0005886);; Cellular Component: integral component of membrane (GO:0016021);;	--|0.0|vvi:100247587|hypothetical protein	[T]	Signal transduction mechanisms	Protein kinase domain;; Protein tyrosine and serine/threonine kinase;; Wall-associated receptor kinase galacturonan-binding	Rust resistance kinase Lr10 OS=Triticum aestivum OX=4565 GN=LRK10 PE=2 SV=1	PREDICTED: rust resistance kinase Lr10-like [Vitis vinifera]
mlm	2024LeafShape_DistalLeafBlockiness	17_248606	16	18114109	14.2558	5.83508	0.12386	G/A,275	G(510,0.927):A(40,0.073)	intronic	VIT_16s0050g01230	.	.	.	--	--	Cellular Component: cytoplasm (GO:0005737);; Biological Process: metal ion transport (GO:0030001);; Molecular Function: transition metal ion binding (GO:0046914);; Biological Process: cellular transition metal ion homeostasis (GO:0046916);;	--|1e-17|vvi:109124243|hypothetical protein	--	--	--	Heavy metal-associated isoprenylated plant protein 12 OS=Arabidopsis thaliana OX=3702 GN=HIPP12 PE=3 SV=1	unnamed protein product, partial [Vitis vinifera]
mlm	2024LeafShape_DistalLeafBlockiness	17_535111	18	44517	14.1737	5.81031	0.11811	C/T,279	C(520,0.932):T(38,0.068)	intergenic	VIT_18s0122g00010;VIT_18s0122g00040	dist=16898;dist=23286	.	.	--	--	Molecular Function: ATP transmembrane transporter activity (GO:0005347);; Cellular Component: mitochondrial inner membrane (GO:0005743);; Cellular Component: vacuolar membrane (GO:0005774);; Cellular Component: peroxisome (GO:0005777);; Cellular Component: integral component of peroxisomal membrane (GO:0005779);; Biological Process: mitochondrial transport (GO:0006839);; Cellular Component: glyox…	K13354|0.0|vvi:100254704|K13354 SLC25A17; solute carrier family 25 (peroxisomal adenine nucleotide transporter), member 17	[C]	Energy production and conversion	Mitochondrial carrier protein	Peroxisomal nicotinamide adenine dinucleotide carrier OS=Arabidopsis thaliana OX=3702 GN=PXN PE=1 SV=1	PREDICTED: peroxisomal nicotinamide adenine dinucleotide carrier isoform X1 [Vitis vinifera] CBI40811.3 unnamed protein product, partial [Vitis vinifera]	--	--	--	K01610|2e-07|vvi:100854135|K01610 E4.1.1.49; phosphoenolpyruvate carboxykinase (ATP) [EC:4.1.1.49]	--	--	--	--	unnamed protein product, partial [Vitis vinifera]
mlm	2024LeafShape_DistalLeafBlockiness	17_568917	18	23032723	17.328	6.85242	0.19791	C/A,205	C(381,0.929):A(29,0.071)	intergenic	VIT_18s0075g01100;VIT_18s0117g00010	dist=1329;dist=36629	.	.	--	--	--	--|5e-39|vvi:100257606|hypothetical protein	[J]	Translation, ribosomal structure and biogenesis	--	--	unnamed protein product, partial [Vitis vinifera]	--	--	Biological Process: proton transmembrane transport (GO:0015992);; Cellular Component: vacuolar proton-transporting V-type ATPase complex (GO:0016471);; Molecular Function: ATPase activity, coupled to transmembrane movement of substances (GO:0016820);;	K02152|8e-71|vvi:100855246|K02152 ATPeV1G; V-type H+-transporting ATPase subunit G	[C]	Energy production and conversion	Vacuolar (H+)-ATPase G subunit	V-type proton ATPase subunit G 1 OS=Nicotiana tabacum OX=4097 GN=VATG1 PE=3 SV=1	PREDICTED: V-type proton ATPase subunit G 1 [Vitis vinifera] XP_010665274.1 PREDICTED: V-type proton ATPase subunit G 1 [Vitis vinifera] XP_010665276.1 PREDICTED: V-type proton ATPase subunit G 1 [Vitis vinifera] CBI18531.3 unnamed protein product, partial [Vitis vinifera]
mlm	2024LeafShape_DistalLeafBlockiness	17_576482	18	28679084	15.3775	6.2163	0.13935	T/C,248	T(429,0.865):C(67,0.135)	intergenic	VIT_18s0089g00830;VIT_18s0089g00860	dist=21382;dist=7001	.	.	--	--	--	--	--	--	--	--	--	--	--	Molecular Function: zinc ion binding (GO:0008270);; Cellular Component: integral component of membrane (GO:0016021);; Biological Process: protein ubiquitination (GO:0016567);; Molecular Function: transferase activity (GO:0016740);;	K19039|1e-166|vvi:100251770|K19039 ATL7_58_59; E3 ubiquitin-protein ligase ATL7/58/59 [EC:2.3.2.27]	[O]	Posttranslational modification, protein turnover, chaperones	Ring finger domain;; RING-H2 zinc finger domain;; RING-like zinc finger;; Zinc finger, C3HC4 type (RING finger);; RING-type zinc-finger;; Zinc finger, C3HC4 type (RING finger);; Anaphase-promoting complex subunit 11 RING-H2 finger	RING-H2 finger protein ATL7 OS=Arabidopsis thaliana OX=3702 GN=ATL7 PE=2 SV=1	PREDICTED: RING-H2 finger protein ATL7 [Vitis vinifera] CBI16994.3 unnamed protein product, partial [Vitis vinifera] RVW31802.1 RING-H2 finger protein ATL7 [Vitis vinifera]
mlm	2024LeafShape_DistalLeafBlockiness	17_576488	18	28679336	15.3775	6.2163	0.13935	A/G,248	A(430,0.867):G(66,0.133)	intergenic	VIT_18s0089g00830;VIT_18s0089g00860	dist=21634;dist=6749	.	.	--	--	--	--	--	--	--	--	--	--	--	Molecular Function: zinc ion binding (GO:0008270);; Cellular Component: integral component of membrane (GO:0016021);; Biological Process: protein ubiquitination (GO:0016567);; Molecular Function: transferase activity (GO:0016740);;	K19039|1e-166|vvi:100251770|K19039 ATL7_58_59; E3 ubiquitin-protein ligase ATL7/58/59 [EC:2.3.2.27]	[O]	Posttranslational modification, protein turnover, chaperones	Ring finger domain;; RING-H2 zinc finger domain;; RING-like zinc finger;; Zinc finger, C3HC4 type (RING finger);; RING-type zinc-finger;; Zinc finger, C3HC4 type (RING finger);; Anaphase-promoting complex subunit 11 RING-H2 finger	RING-H2 finger protein ATL7 OS=Arabidopsis thaliana OX=3702 GN=ATL7 PE=2 SV=1	PREDICTED: RING-H2 finger protein ATL7 [Vitis vinifera] CBI16994.3 unnamed protein product, partial [Vitis vinifera] RVW31802.1 RING-H2 finger protein ATL7 [Vitis vinifera]
mlm	2024LeafShape_DistalLeafBlockiness	17_425174	19	2001735	14.1596	5.81023	0.11675	A/G,285	A(530,0.930):G(40,0.070)	intronic	VIT_19s0014g01810	.	.	.	--	--	--	--|0.0|vvi:100265827|hypothetical protein	--	--	TAF RNA Polymerase I subunit A	--	unnamed protein product, partial [Vitis vinifera]
mlm	2024LeafShape_DistalLeafBlockiness	17_454154	19	20304885	14.8962	6.04032	0.1402	C/A,240	C(445,0.927):A(35,0.073)	intergenic	VIT_19s0027g00910;VIT_19s0027g00920	dist=14812;dist=20487	.	.	--	--	Molecular Function: DNA binding (GO:0003677);; Molecular Function: DNA-binding transcription factor activity (GO:0003700);; Cellular Component: nucleus (GO:0005634);; Biological Process: trehalose biosynthetic process (GO:0005992);; Biological Process: transcription, DNA-templated (GO:0006351);; Biological Process: proline biosynthetic process (GO:0006561);; Biological Process: anthocyanin-contai…	--|0.0|vvi:100243956|hypothetical protein	--	--	No apical meristem (NAM) protein	Transcription factor JUNGBRUNNEN 1 OS=Arabidopsis thaliana OX=3702 GN=JUB1 PE=1 SV=1	unnamed protein product, partial [Vitis vinifera]	--	--	Molecular Function: DNA binding (GO:0003677);; Molecular Function: DNA-binding transcription factor activity (GO:0003700);; Cellular Component: nucleus (GO:0005634);; Biological Process: trehalose biosynthetic process (GO:0005992);; Biological Process: transcription, DNA-templated (GO:0006351);; Biological Process: proline biosynthetic process (GO:0006561);; Biological Process: anthocyanin-contai…	--|7e-44|vvi:100852878|hypothetical protein	--	--	--	Transcription factor JUNGBRUNNEN 1 OS=Arabidopsis thaliana OX=3702 GN=JUB1 PE=1 SV=1	PREDICTED: transcription factor JUNGBRUNNEN 1, partial [Vitis vinifera]

## Sheet: both year
#Model	Trait	MarkerName	Chr	Pos	Pvalue	log10P	MarkerR2	Count	Allele(MAF)	Func.refGene	Gene.refGene	GeneDetail.refGene	ExonicFunc.refGene	AAChange.refGene	COG_class	COG_class_annotation	GO_annotation	KEGG_annotation	KOG_class	KOG_class_annotation	Pfam_annotation	Swissprot_annotation	nr_annotation	COG_class	COG_class_annotation	GO_annotation	KEGG_annotation	KOG_class	KOG_class_annotation	Pfam_annotation	Swissprot_annotation	nr_annotation
mlm	2023LeafShape_DistalLeafBlockiness	17_105644	11	1521982	16.94	6.8819	0.13924	C/A,287	C(523,0.911):A(51,0.089)	exonic	VIT_11s0016g01880	.	nonsynonymous SNV	VIT_11s0016g01880:transcript:VIT_11s0016g01880.t01:exon8:c.G880T:p.A294S	--	--	Cellular Component: chloroplast (GO:0009507);; Biological Process: carotenoid biosynthetic process (GO:0016117);; Molecular Function: oxidoreductase activity, acting on paired donors, with incorporation or reduction of molecular oxygen (GO:0016705);; Molecular Function: isomerase activity (GO:0016853);;	K06444|0.0|vvi:100259482|K06444 lcyE; lycopene epsilon-cyclase [EC:5.5.1.18]	--	--	Lycopene cyclase protein	Lycopene epsilon cyclase, chloroplastic OS=Solanum lycopersicum OX=4081 GN=CRTL-E-1 PE=2 SV=1	unnamed protein product, partial [Vitis vinifera]
mlm	2024LeafShape_DistalLeafBlockiness	17_105644	11	1521982	14.2465	5.84658	0.11737	C/A,287	C(523,0.911):A(51,0.089)	exonic	VIT_11s0016g01880	.	nonsynonymous SNV	VIT_11s0016g01880:transcript:VIT_11s0016g01880.t01:exon8:c.G880T:p.A294S	--	--	Cellular Component: chloroplast (GO:0009507);; Biological Process: carotenoid biosynthetic process (GO:0016117);; Molecular Function: oxidoreductase activity, acting on paired donors, with incorporation or reduction of molecular oxygen (GO:0016705);; Molecular Function: isomerase activity (GO:0016853);;	K06444|0.0|vvi:100259482|K06444 lcyE; lycopene epsilon-cyclase [EC:5.5.1.18]	--	--	Lycopene cyclase protein	Lycopene epsilon cyclase, chloroplastic OS=Solanum lycopersicum OX=4081 GN=CRTL-E-1 PE=2 SV=1	unnamed protein product, partial [Vitis vinifera]
mlm	2023LeafShape_DistalLeafBlockiness	17_154827	15	14645862	15.9179	6.48654	0.13191	T/C,283	T(526,0.929):C(40,0.071)	intergenic	VIT_15s0048g00530;VIT_15s0048g00540	dist=2061;dist=8946	.	.	--	--	Cellular Component: nucleus (GO:0005634);; Biological Process: multicellular organism development (GO:0007275);; Biological Process: auxin-activated signaling pathway (GO:0009734);; Biological Process: regulation of seed germination (GO:0010029);; Biological Process: regulation of growth (GO:0040008);; Biological Process: positive regulation of leaf senescence (GO:1900057);;	K14488|1e-133|vvi:100260776|K14488 SAUR; SAUR family protein	--	--	Auxin responsive protein	Auxin-responsive protein SAUR36 OS=Arabidopsis thaliana OX=3702 GN=SAUR36 PE=2 SV=1	PREDICTED: auxin-responsive protein SAUR36 [Vitis vinifera] RVW41054.1 Auxin-responsive protein SAUR36 [Vitis vinifera]	--	--	Cellular Component: Golgi membrane (GO:0000139);; Molecular Function: SNAP receptor activity (GO:0005484);; Cellular Component: endoplasmic reticulum membrane (GO:0005789);; Cellular Component: Golgi medial cisterna (GO:0005797);; Cellular Component: cis-Golgi network (GO:0005801);; Biological Process: ER to Golgi vesicle-mediated transport (GO:0006888);; Biological Process: vesicle fusion (GO:00…	K08495|1e-168|vvi:100265981|K08495 GOSR1; golgi SNAP receptor complex member 1	[U]	Intracellular trafficking, secretion, and vesicular transport	Snare region anchored in the vesicle membrane C-terminus	Golgi SNAP receptor complex member 1-2 OS=Arabidopsis thaliana OX=3702 GN=GOS12 PE=1 SV=2	unnamed protein product, partial [Vitis vinifera]
mlm	2024LeafShape_DistalLeafBlockiness	17_154827	15	14645862	14.4842	5.93468	0.12029	T/C,283	T(526,0.929):C(40,0.071)	intergenic	VIT_15s0048g00530;VIT_15s0048g00540	dist=2061;dist=8946	.	.	--	--	Cellular Component: nucleus (GO:0005634);; Biological Process: multicellular organism development (GO:0007275);; Biological Process: auxin-activated signaling pathway (GO:0009734);; Biological Process: regulation of seed germination (GO:0010029);; Biological Process: regulation of growth (GO:0040008);; Biological Process: positive regulation of leaf senescence (GO:1900057);;	K14488|1e-133|vvi:100260776|K14488 SAUR; SAUR family protein	--	--	Auxin responsive protein	Auxin-responsive protein SAUR36 OS=Arabidopsis thaliana OX=3702 GN=SAUR36 PE=2 SV=1	PREDICTED: auxin-responsive protein SAUR36 [Vitis vinifera] RVW41054.1 Auxin-responsive protein SAUR36 [Vitis vinifera]	--	--	Cellular Component: Golgi membrane (GO:0000139);; Molecular Function: SNAP receptor activity (GO:0005484);; Cellular Component: endoplasmic reticulum membrane (GO:0005789);; Cellular Component: Golgi medial cisterna (GO:0005797);; Cellular Component: cis-Golgi network (GO:0005801);; Biological Process: ER to Golgi vesicle-mediated transport (GO:0006888);; Biological Process: vesicle fusion (GO:00…	K08495|1e-168|vvi:100265981|K08495 GOSR1; golgi SNAP receptor complex member 1	[U]	Intracellular trafficking, secretion, and vesicular transport	Snare region anchored in the vesicle membrane C-terminus	Golgi SNAP receptor complex member 1-2 OS=Arabidopsis thaliana OX=3702 GN=GOS12 PE=1 SV=2	unnamed protein product, partial [Vitis vinifera]
mlm	2023LeafShape_DistalLeafBlockiness	17_154829	15	14645881	15.9179	6.48654	0.13191	A/G,284	A(529,0.931):G(39,0.069)	intergenic	VIT_15s0048g00530;VIT_15s0048g00540	dist=2080;dist=8927	.	.	--	--	Cellular Component: nucleus (GO:0005634);; Biological Process: multicellular organism development (GO:0007275);; Biological Process: auxin-activated signaling pathway (GO:0009734);; Biological Process: regulation of seed germination (GO:0010029);; Biological Process: regulation of growth (GO:0040008);; Biological Process: positive regulation of leaf senescence (GO:1900057);;	K14488|1e-133|vvi:100260776|K14488 SAUR; SAUR family protein	--	--	Auxin responsive protein	Auxin-responsive protein SAUR36 OS=Arabidopsis thaliana OX=3702 GN=SAUR36 PE=2 SV=1	PREDICTED: auxin-responsive protein SAUR36 [Vitis vinifera] RVW41054.1 Auxin-responsive protein SAUR36 [Vitis vinifera]	--	--	Cellular Component: Golgi membrane (GO:0000139);; Molecular Function: SNAP receptor activity (GO:0005484);; Cellular Component: endoplasmic reticulum membrane (GO:0005789);; Cellular Component: Golgi medial cisterna (GO:0005797);; Cellular Component: cis-Golgi network (GO:0005801);; Biological Process: ER to Golgi vesicle-mediated transport (GO:0006888);; Biological Process: vesicle fusion (GO:00…	K08495|1e-168|vvi:100265981|K08495 GOSR1; golgi SNAP receptor complex member 1	[U]	Intracellular trafficking, secretion, and vesicular transport	Snare region anchored in the vesicle membrane C-terminus	Golgi SNAP receptor complex member 1-2 OS=Arabidopsis thaliana OX=3702 GN=GOS12 PE=1 SV=2	unnamed protein product, partial [Vitis vinifera]
mlm	2024LeafShape_DistalLeafBlockiness	17_154829	15	14645881	14.4842	5.93468	0.12029	A/G,284	A(529,0.931):G(39,0.069)	intergenic	VIT_15s0048g00530;VIT_15s0048g00540	dist=2080;dist=8927	.	.	--	--	Cellular Component: nucleus (GO:0005634);; Biological Process: multicellular organism development (GO:0007275);; Biological Process: auxin-activated signaling pathway (GO:0009734);; Biological Process: regulation of seed germination (GO:0010029);; Biological Process: regulation of growth (GO:0040008);; Biological Process: positive regulation of leaf senescence (GO:1900057);;	K14488|1e-133|vvi:100260776|K14488 SAUR; SAUR family protein	--	--	Auxin responsive protein	Auxin-responsive protein SAUR36 OS=Arabidopsis thaliana OX=3702 GN=SAUR36 PE=2 SV=1	PREDICTED: auxin-responsive protein SAUR36 [Vitis vinifera] RVW41054.1 Auxin-responsive protein SAUR36 [Vitis vinifera]	--	--	Cellular Component: Golgi membrane (GO:0000139);; Molecular Function: SNAP receptor activity (GO:0005484);; Cellular Component: endoplasmic reticulum membrane (GO:0005789);; Cellular Component: Golgi medial cisterna (GO:0005797);; Cellular Component: cis-Golgi network (GO:0005801);; Biological Process: ER to Golgi vesicle-mediated transport (GO:0006888);; Biological Process: vesicle fusion (GO:00…	K08495|1e-168|vvi:100265981|K08495 GOSR1; golgi SNAP receptor complex member 1	[U]	Intracellular trafficking, secretion, and vesicular transport	Snare region anchored in the vesicle membrane C-terminus	Golgi SNAP receptor complex member 1-2 OS=Arabidopsis thaliana OX=3702 GN=GOS12 PE=1 SV=2	unnamed protein product, partial [Vitis vinifera]
mlm	2023LeafShape_DistalLeafBlockiness	17_191620	7	20488832	20.4256	8.12766	0.17978	G/A,261	G(493,0.944):A(29,0.056)	upstream	VIT_07s0130g00200	dist=158	.	.	--	--	Cellular Component: extracellular region (GO:0005576);; Biological Process: lipid catabolic process (GO:0016042);; Molecular Function: hydrolase activity, acting on ester bonds (GO:0016788);;	--|0.0|vvi:100251018|hypothetical protein	--	--	GDSL-like Lipase/Acylhydrolase	GDSL esterase/lipase At5g08460 OS=Arabidopsis thaliana OX=3702 GN=At5g08460 PE=2 SV=1	unnamed protein product, partial [Vitis vinifera]
mlm	2024LeafShape_DistalLeafBlockiness	17_191620	7	20488832	17.2796	6.96581	0.14913	G/A,261	G(493,0.944):A(29,0.056)	upstream	VIT_07s0130g00200	dist=158	.	.	--	--	Cellular Component: extracellular region (GO:0005576);; Biological Process: lipid catabolic process (GO:0016042);; Molecular Function: hydrolase activity, acting on ester bonds (GO:0016788);;	--|0.0|vvi:100251018|hypothetical protein	--	--	GDSL-like Lipase/Acylhydrolase	GDSL esterase/lipase At5g08460 OS=Arabidopsis thaliana OX=3702 GN=At5g08460 PE=2 SV=1	unnamed protein product, partial [Vitis vinifera]
mlm	2023LeafShape_DistalLeafBlockiness	17_299590	12	8687053	18.5337	7.47623	0.15412	G/A,282	G(527,0.934):A(37,0.066)	intergenic	VIT_12s0178g00200;VIT_12s0057g00010	dist=6352;dist=39410	.	.	[Z]	Cytoskeleton	Molecular Function: ATP binding (GO:0005524);; Cellular Component: cytoplasm (GO:0005737);; Cellular Component: cytoskeleton (GO:0005856);;	K10355|0.0|vvi:100246825|K10355 ACTF; actin, other eukaryote	[Z]	Cytoskeleton	Actin	Actin-101 OS=Solanum tuberosum OX=4113 GN=AC101 PE=3 SV=1	PREDICTED: actin-101 isoform X1 [Vitis vinifera] XP_010657405.1 PREDICTED: actin-101 isoform X1 [Vitis vinifera] XP_019079135.1 PREDICTED: actin-101 isoform X1 [Vitis vinifera] RVW12848.1 Actin-101 [Vitis vinifera]	--	--	Molecular Function: diacylglycerol kinase activity (GO:0004143);; Molecular Function: ATP binding (GO:0005524);; Biological Process: defense response (GO:0006952);; Biological Process: protein kinase C-activating G-protein coupled receptor signaling pathway (GO:0007205);;	K00901|0.0|vvi:100254527|K00901 dgkA; diacylglycerol kinase (ATP) [EC:2.7.1.107]	[IT]	--	Diacylglycerol kinase accessory domain;; Diacylglycerol kinase catalytic domain	Diacylglycerol kinase 5 OS=Arabidopsis thaliana OX=3702 GN=DGK5 PE=2 SV=1	unnamed protein product, partial [Vitis vinifera]
mlm	2024LeafShape_DistalLeafBlockiness	17_299590	12	8687053	16.8258	6.83112	0.14005	G/A,282	G(527,0.934):A(37,0.066)	intergenic	VIT_12s0178g00200;VIT_12s0057g00010	dist=6352;dist=39410	.	.	[Z]	Cytoskeleton	Molecular Function: ATP binding (GO:0005524);; Cellular Component: cytoplasm (GO:0005737);; Cellular Component: cytoskeleton (GO:0005856);;	K10355|0.0|vvi:100246825|K10355 ACTF; actin, other eukaryote	[Z]	Cytoskeleton	Actin	Actin-101 OS=Solanum tuberosum OX=4113 GN=AC101 PE=3 SV=1	PREDICTED: actin-101 isoform X1 [Vitis vinifera] XP_010657405.1 PREDICTED: actin-101 isoform X1 [Vitis vinifera] XP_019079135.1 PREDICTED: actin-101 isoform X1 [Vitis vinifera] RVW12848.1 Actin-101 [Vitis vinifera]	--	--	Molecular Function: diacylglycerol kinase activity (GO:0004143);; Molecular Function: ATP binding (GO:0005524);; Biological Process: defense response (GO:0006952);; Biological Process: protein kinase C-activating G-protein coupled receptor signaling pathway (GO:0007205);;	K00901|0.0|vvi:100254527|K00901 dgkA; diacylglycerol kinase (ATP) [EC:2.7.1.107]	[IT]	--	Diacylglycerol kinase accessory domain;; Diacylglycerol kinase catalytic domain	Diacylglycerol kinase 5 OS=Arabidopsis thaliana OX=3702 GN=DGK5 PE=2 SV=1	unnamed protein product, partial [Vitis vinifera]
mlm	2023LeafShape_DistalLeafBlockiness	17_330358	9	5399692	15.8475	6.43342	0.15241	C/T,266	C(483,0.908):T(49,0.092)	exonic	VIT_09s0002g05650	.	synonymous SNV	VIT_09s0002g05650:transcript:VIT_09s0002g05650.t01:exon1:c.G834A:p.G278G	--	--	--	--|0.0|vvi:100244611|hypothetical protein	--	--	Protein of unknown function (DUF2921)	--	Retrovirus-related Pol polyprotein from transposon RE1 [Vitis vinifera]
mlm	2024LeafShape_DistalLeafBlockiness	17_330358	9	5399692	14.5395	5.93375	0.13596	C/T,266	C(483,0.908):T(49,0.092)	exonic	VIT_09s0002g05650	.	synonymous SNV	VIT_09s0002g05650:transcript:VIT_09s0002g05650.t01:exon1:c.G834A:p.G278G	--	--	--	--|0.0|vvi:100244611|hypothetical protein	--	--	Protein of unknown function (DUF2921)	--	Retrovirus-related Pol polyprotein from transposon RE1 [Vitis vinifera]
mlm	2023LeafShape_DistalLeafBlockiness	17_496161	5	677639	24.2901	8.78728	0.33548	C/A,140	C(252,0.900):A(28,0.100)	intergenic	VIT_05s0077g00870;VIT_05s0077g00880	dist=3138;dist=3817	.	.	--	--	Cellular Component: extracellular region (GO:0005576);; Biological Process: lipid catabolic process (GO:0016042);; Molecular Function: hydrolase activity, acting on ester bonds (GO:0016788);;	--|0.0|vvi:100251646|hypothetical protein	--	--	GDSL-like Lipase/Acylhydrolase	GDSL esterase/lipase At4g16230 OS=Arabidopsis thaliana OX=3702 GN=At4g16230 PE=3 SV=2	unnamed protein product, partial [Vitis vinifera]	[P]	Inorganic ion transport and metabolism	Molecular Function: peroxidase activity (GO:0004601);; Cellular Component: extracellular region (GO:0005576);; Biological Process: response to oxidative stress (GO:0006979);; Cellular Component: plant-type cell wall (GO:0009505);; Biological Process: plant-type cell wall organization (GO:0009664);; Molecular Function: heme binding (GO:0020037);; Biological Process: hydrogen peroxide catabolic pro…	K00430|0.0|vvi:100261865|K00430 E1.11.1.7; peroxidase [EC:1.11.1.7]	--	--	Peroxidase	Peroxidase 29 OS=Arabidopsis thaliana OX=3702 GN=PER29 PE=2 SV=2	PREDICTED: peroxidase 29 [Vitis vinifera] CBI22873.3 unnamed protein product, partial [Vitis vinifera]
mlm	2024LeafShape_DistalLeafBlockiness	17_496161	5	677639	20.0932	7.46601	0.33012	C/A,140	C(252,0.900):A(28,0.100)	intergenic	VIT_05s0077g00870;VIT_05s0077g00880	dist=3138;dist=3817	.	.	--	--	Cellular Component: extracellular region (GO:0005576);; Biological Process: lipid catabolic process (GO:0016042);; Molecular Function: hydrolase activity, acting on ester bonds (GO:0016788);;	--|0.0|vvi:100251646|hypothetical protein	--	--	GDSL-like Lipase/Acylhydrolase	GDSL esterase/lipase At4g16230 OS=Arabidopsis thaliana OX=3702 GN=At4g16230 PE=3 SV=2	unnamed protein product, partial [Vitis vinifera]	[P]	Inorganic ion transport and metabolism	Molecular Function: peroxidase activity (GO:0004601);; Cellular Component: extracellular region (GO:0005576);; Biological Process: response to oxidative stress (GO:0006979);; Cellular Component: plant-type cell wall (GO:0009505);; Biological Process: plant-type cell wall organization (GO:0009664);; Molecular Function: heme binding (GO:0020037);; Biological Process: hydrogen peroxide catabolic pro…	K00430|0.0|vvi:100261865|K00430 E1.11.1.7; peroxidase [EC:1.11.1.7]	--	--	Peroxidase	Peroxidase 29 OS=Arabidopsis thaliana OX=3702 GN=PER29 PE=2 SV=2	PREDICTED: peroxidase 29 [Vitis vinifera] CBI22873.3 unnamed protein product, partial [Vitis vinifera]
mlm	2023LeafShape_DistalLeafBlockiness	17_517410	5	14017520	18.1603	7.30683	0.15665	A/C,263	A(488,0.928):C(38,0.072)	intergenic	VIT_05s0029g00030;VIT_05s0029g00040	dist=56630;dist=10982	.	.	[J]	Translation, ribosomal structure and biogenesis	Molecular Function: translation elongation factor activity (GO:0003746);; Molecular Function: GTPase activity (GO:0003924);; Molecular Function: ATP binding (GO:0005524);; Molecular Function: GTP binding (GO:0005525);; Cellular Component: cell wall (GO:0005618);; Cellular Component: mitochondrion (GO:0005739);; Molecular Function: zinc ion binding (GO:0008270);; Biological Process: response to ca…	K02358|3e-46|vvi:104879774|K02358 tuf; elongation factor Tu	[J]	Translation, ribosomal structure and biogenesis	Elongation factor Tu GTP binding domain	Elongation factor Tu, mitochondrial OS=Arabidopsis thaliana OX=3702 GN=TUFA PE=1 SV=1	hypothetical protein VITISV_006448 [Vitis vinifera]	--	--	Molecular Function: cyclin-dependent protein serine/threonine kinase inhibitor activity (GO:0004861);; Cellular Component: nucleus (GO:0005634);; Biological Process: cell cycle arrest (GO:0007050);;	--|0.0|vvi:100245147|hypothetical protein	--	--	Cyclin-dependent kinase inhibitor	Cyclin-dependent kinase inhibitor 5 OS=Oryza sativa subsp. japonica OX=39947 GN=KRP5 PE=2 SV=1	PREDICTED: cyclin-dependent kinase inhibitor 5 [Vitis vinifera]
mlm	2024LeafShape_DistalLeafBlockiness	17_517410	5	14017520	14.6295	5.96993	0.12537	A/C,263	A(488,0.928):C(38,0.072)	intergenic	VIT_05s0029g00030;VIT_05s0029g00040	dist=56630;dist=10982	.	.	[J]	Translation, ribosomal structure and biogenesis	Molecular Function: translation elongation factor activity (GO:0003746);; Molecular Function: GTPase activity (GO:0003924);; Molecular Function: ATP binding (GO:0005524);; Molecular Function: GTP binding (GO:0005525);; Cellular Component: cell wall (GO:0005618);; Cellular Component: mitochondrion (GO:0005739);; Molecular Function: zinc ion binding (GO:0008270);; Biological Process: response to ca…	K02358|3e-46|vvi:104879774|K02358 tuf; elongation factor Tu	[J]	Translation, ribosomal structure and biogenesis	Elongation factor Tu GTP binding domain	Elongation factor Tu, mitochondrial OS=Arabidopsis thaliana OX=3702 GN=TUFA PE=1 SV=1	hypothetical protein VITISV_006448 [Vitis vinifera]	--	--	Molecular Function: cyclin-dependent protein serine/threonine kinase inhibitor activity (GO:0004861);; Cellular Component: nucleus (GO:0005634);; Biological Process: cell cycle arrest (GO:0007050);;	--|0.0|vvi:100245147|hypothetical protein	--	--	Cyclin-dependent kinase inhibitor	Cyclin-dependent kinase inhibitor 5 OS=Oryza sativa subsp. japonica OX=39947 GN=KRP5 PE=2 SV=1	PREDICTED: cyclin-dependent kinase inhibitor 5 [Vitis vinifera]
