# Supplementary material for: Mining of Candidate Genes Associated with Leaf Shape Traits in Grapes
Source: Int J Mol Sci. 2024 Nov 11;25(22):12101. doi: 10.3390/ijms252212101 (PMC11593594; doi:10.3390/ijms252212101)
Supplement: Supplementary file 1 [file ijms-25-12101-s001.zip › Table S3.xls]

## Sheet: 2023
#Model	Trait	MarkerName	Chr	Pos	Pvalue	log10P	MarkerR2	Count	Allele(MAF)	Func.refGene	Gene.refGene	GeneDetail.refGene	ExonicFunc.refGene	AAChange.refGene	COG_class	COG_class_annotation	GO_annotation	KEGG_annotation	KOG_class	KOG_class_annotation	Pfam_annotation	Swissprot_annotation	nr_annotation	COG_class	COG_class_annotation	GO_annotation	KEGG_annotation	KOG_class	KOG_class_annotation	Pfam_annotation	Swissprot_annotation	nr_annotation
mlm	2023LeafShape_Perimeter	17_376580	1	14294561	16.8682	6.85276	0.1394	C/T,286	C(530,0.927):T(42,0.073)	intergenic	VIT_01s0182g00160;VIT_01s0010g00010	dist=45273;dist=8268	.	.	--	--	Biological Process: protein glycosylation (GO:0006486);; Molecular Function: galactoside 2-alpha-L-fucosyltransferase activity (GO:0008107);; Cellular Component: integral component of membrane (GO:0016021);; Cellular Component: Golgi cisterna membrane (GO:0032580);; Biological Process: cell wall biogenesis (GO:0042546);; Biological Process: cell wall organization (GO:0071555);;	K13681|0.0|vvi:100243671|K13681 FUT; xyloglucan fucosyltransferase [EC:2.4.1.-]	--	--	Xyloglucan fucosyltransferase	Galactoside 2-alpha-L-fucosyltransferase OS=Pisum sativum OX=3888 GN=FT1 PE=2 SV=1	PREDICTED: galactoside 2-alpha-L-fucosyltransferase [Vitis vinifera] RVW77971.1 Galactoside 2-alpha-L-fucosyltransferase [Vitis vinifera]	--	--	--	--	--	--	--	--	unnamed protein product, partial [Vitis vinifera]
mlm	2023LeafShape_Perimeter	17_376582	1	14294597	16.7716	6.81596	0.1386	G/T,286	G(531,0.928):T(41,0.072)	intergenic	VIT_01s0182g00160;VIT_01s0010g00010	dist=45309;dist=8232	.	.	--	--	Biological Process: protein glycosylation (GO:0006486);; Molecular Function: galactoside 2-alpha-L-fucosyltransferase activity (GO:0008107);; Cellular Component: integral component of membrane (GO:0016021);; Cellular Component: Golgi cisterna membrane (GO:0032580);; Biological Process: cell wall biogenesis (GO:0042546);; Biological Process: cell wall organization (GO:0071555);;	K13681|0.0|vvi:100243671|K13681 FUT; xyloglucan fucosyltransferase [EC:2.4.1.-]	--	--	Xyloglucan fucosyltransferase	Galactoside 2-alpha-L-fucosyltransferase OS=Pisum sativum OX=3888 GN=FT1 PE=2 SV=1	PREDICTED: galactoside 2-alpha-L-fucosyltransferase [Vitis vinifera] RVW77971.1 Galactoside 2-alpha-L-fucosyltransferase [Vitis vinifera]	--	--	--	--	--	--	--	--	unnamed protein product, partial [Vitis vinifera]
mlm	2023LeafShape_Perimeter	17_381720	1	17684184	16.0227	6.52833	0.13293	T/C,285	T(539,0.946):C(31,0.054)	intronic	VIT_01s0010g01480	.	.	.	[U]	Intracellular trafficking, secretion, and vesicular transport	Molecular Function: GTPase activator activity (GO:0005096);; Cellular Component: cytoplasm (GO:0005737);; Molecular Function: metal ion binding (GO:0046872);;	K12489|0.0|vvi:100261572|K12489 ACAP; Arf-GAP with coiled-coil, ANK repeat and PH domain-containing protein	[T]	Signal transduction mechanisms	Putative GTPase activating protein for Arf;; BAR domain of APPL family;; PH domain;; BAR domain;; Pleckstrin homology domain	ADP-ribosylation factor GTPase-activating protein AGD4 OS=Arabidopsis thaliana OX=3702 GN=AGD4 PE=2 SV=2	PREDICTED: ADP-ribosylation factor GTPase-activating protein AGD4 isoform X2 [Vitis vinifera]
mlm	2023LeafShape_Perimeter	17_381724	1	17684215	16.0298	6.53106	0.13299	G/A,285	G(538,0.944):A(32,0.056)	intronic	VIT_01s0010g01480	.	.	.	[U]	Intracellular trafficking, secretion, and vesicular transport	Molecular Function: GTPase activator activity (GO:0005096);; Cellular Component: cytoplasm (GO:0005737);; Molecular Function: metal ion binding (GO:0046872);;	K12489|0.0|vvi:100261572|K12489 ACAP; Arf-GAP with coiled-coil, ANK repeat and PH domain-containing protein	[T]	Signal transduction mechanisms	Putative GTPase activating protein for Arf;; BAR domain of APPL family;; PH domain;; BAR domain;; Pleckstrin homology domain	ADP-ribosylation factor GTPase-activating protein AGD4 OS=Arabidopsis thaliana OX=3702 GN=AGD4 PE=2 SV=2	PREDICTED: ADP-ribosylation factor GTPase-activating protein AGD4 isoform X2 [Vitis vinifera]
mlm	2023LeafShape_Perimeter	17_381725	1	17684228	16.684	6.7717	0.13911	G/A,278	G(505,0.908):A(51,0.092)	intronic	VIT_01s0010g01480	.	.	.	[U]	Intracellular trafficking, secretion, and vesicular transport	Molecular Function: GTPase activator activity (GO:0005096);; Cellular Component: cytoplasm (GO:0005737);; Molecular Function: metal ion binding (GO:0046872);;	K12489|0.0|vvi:100261572|K12489 ACAP; Arf-GAP with coiled-coil, ANK repeat and PH domain-containing protein	[T]	Signal transduction mechanisms	Putative GTPase activating protein for Arf;; BAR domain of APPL family;; PH domain;; BAR domain;; Pleckstrin homology domain	ADP-ribosylation factor GTPase-activating protein AGD4 OS=Arabidopsis thaliana OX=3702 GN=AGD4 PE=2 SV=2	PREDICTED: ADP-ribosylation factor GTPase-activating protein AGD4 isoform X2 [Vitis vinifera]
mlm	2023LeafShape_Perimeter	17_382526	1	18155488	16.3542	6.65506	0.13587	G/A,284	G(480,0.845):A(88,0.155)	intergenic	VIT_01s0010g01740;VIT_01s0010g01760	dist=15315;dist=8063	.	.	--	--	Cellular Component: plant-type vacuole membrane (GO:0009705);; Cellular Component: integral component of membrane (GO:0016021);; Biological Process: viral replication complex formation and maintenance (GO:0046786);;	--|0.0|vvi:100266794|hypothetical protein	--	--	Protein of unknown function (DUF1084)	Tobamovirus multiplication protein 3 OS=Nicotiana tabacum OX=4097 GN=TOM3 PE=1 SV=1	PREDICTED: tobamovirus multiplication protein 3 [Vitis vinifera] CBI27483.3 unnamed protein product, partial [Vitis vinifera]	--	--	Cellular Component: plasma membrane (GO:0005886);; Biological Process: abscisic acid-activated signaling pathway (GO:0009738);;	--|0.0|vvi:100251322|hypothetical protein	--	--	Remorin, C-terminal region	Remorin 4.1 OS=Oryza sativa subsp. japonica OX=39947 GN=REM4.1 PE=1 SV=1	PREDICTED: uncharacterized protein LOC100251322 isoform X2 [Vitis vinifera] CBI27484.3 unnamed protein product, partial [Vitis vinifera]
mlm	2023LeafShape_Perimeter	17_386670	1	21116780	16.3108	6.61498	0.14167	T/A,269	T(505,0.939):A(33,0.061)	downstream	VIT_01s0010g03760	dist=962	.	.	[O]	Posttranslational modification, protein turnover, chaperones	Cellular Component: integral component of membrane (GO:0016021);;	--|0.0|vvi:104877364|hypothetical protein	--	--	Domain of unknown function (DUF3444);; DnaJ domain	Chaperone protein dnaJ 49 OS=Arabidopsis thaliana OX=3702 GN=ATJ49 PE=2 SV=2	PREDICTED: uncharacterized protein LOC104877364 [Vitis vinifera] XP_010656028.1 PREDICTED: uncharacterized protein LOC104877364 [Vitis vinifera]
mlm	2023LeafShape_Perimeter	17_387204	1	21442129	16.1577	6.57998	0.13336	A/G,285	A(538,0.944):G(32,0.056)	intronic	VIT_01s0010g03920	.	.	.	--	--	--	--|0.0|vvi:100248973|hypothetical protein	--	--	Protein of unknown function (DUF1664)	--	PREDICTED: uncharacterized protein LOC100248973 [Vitis vinifera]
mlm	2023LeafShape_Perimeter	17_65601	2	11139577	16.3062	6.62255	0.13842	C/T,276	C(496,0.899):T(56,0.101)	intergenic	VIT_02s0012g02970;VIT_02s0012g03040	dist=64744;dist=415404	.	.	--	--	--	--	--	--	--	--	hypothetical protein CK203_054975 [Vitis vinifera]	[L]	Replication, recombination and repair	--	K11269|0.0|vvi:100244400|K11269 CTF18; chromosome transmission fidelity protein 18	[DL]	--	--	--	unnamed protein product, partial [Vitis vinifera]
mlm	2023LeafShape_Perimeter	17_70467	2	15388709	16.0304	6.5029	0.1401	G/A,267	G(498,0.933):A(36,0.067)	intergenic	VIT_02s0033g00750;VIT_02s0033g00770	dist=1533;dist=59900	.	.	--	--	Molecular Function: microtubule motor activity (GO:0003777);; Molecular Function: ATP binding (GO:0005524);; Cellular Component: kinesin complex (GO:0005871);; Cellular Component: microtubule (GO:0005874);; Biological Process: microtubule-based movement (GO:0007018);; Molecular Function: ATPase activity (GO:0016887);;	--|3e-43|vvi:109124366|hypothetical protein	[Z]	Cytoskeleton	--	Kinesin-like protein KIN-14I OS=Arabidopsis thaliana OX=3702 GN=KIN14I PE=2 SV=1	unnamed protein product, partial [Vitis vinifera]	[R]	General function prediction only	Biological Process: cyanide catabolic process (GO:0019500);; Molecular Function: cyanoalanine nitrilase activity (GO:0047427);; Molecular Function: 3-cyanoalanine hydratase activity (GO:0047558);; Biological Process: detoxification of nitrogen compound (GO:0051410);;	K13035|0.0|vvi:100253338|K13035 NIT4; beta-cyano-L-alanine hydratase/nitrilase [EC:3.5.5.4 4.2.1.65]	[E]	Amino acid transport and metabolism	Carbon-nitrogen hydrolase	Bifunctional nitrilase/nitrile hydratase NIT4B OS=Lupinus angustifolius OX=3871 GN=NIT4B PE=1 SV=1	Bifunctional nitrilase/nitrile hydratase NIT4B [Vitis vinifera]
mlm	2023LeafShape_Perimeter	17_70916	2	15999442	16.1021	6.5282	0.15173	C/T,267	C(492,0.921):T(42,0.079)	intergenic	VIT_02s0033g01000;VIT_02s0033g01010	dist=16000;dist=41254	.	.	--	--	Molecular Function: transferase activity, transferring acyl groups other than amino-acyl groups (GO:0016747);;	K19861|0.0|vvi:100243166|K19861 BEBT; benzyl alcohol O-benzoyltransferase [EC:2.3.1.196 2.3.1.232]	--	--	Transferase family	Methanol O-anthraniloyltransferase OS=Vitis labrusca OX=103355 GN=AMAT PE=1 SV=1	PREDICTED: methanol O-anthraniloyltransferase [Vitis vinifera] CBI37440.3 unnamed protein product, partial [Vitis vinifera] RVW29688.1 Methanol O-anthraniloyltransferase [Vitis vinifera] RVW93735.1 Methanol O-anthraniloyltransferase [Vitis vinifera]	--	--	Molecular Function: structural constituent of ribosome (GO:0003735);; Biological Process: translation (GO:0006412);; Cellular Component: chloroplast (GO:0009507);; Cellular Component: small ribosomal subunit (GO:0015935);; Molecular Function: rRNA binding (GO:0019843);;	--	--	--	--	30S ribosomal protein S12, chloroplastic OS=Chloranthus spicatus OX=13006 GN=rps12 PE=3 SV=1	unnamed protein product, partial [Vitis vinifera]
mlm	2023LeafShape_Perimeter	17_70917	2	15999452	15.9182	6.45653	0.15024	C/A,265	C(484,0.913):A(46,0.087)	intergenic	VIT_02s0033g01000;VIT_02s0033g01010	dist=16010;dist=41244	.	.	--	--	Molecular Function: transferase activity, transferring acyl groups other than amino-acyl groups (GO:0016747);;	K19861|0.0|vvi:100243166|K19861 BEBT; benzyl alcohol O-benzoyltransferase [EC:2.3.1.196 2.3.1.232]	--	--	Transferase family	Methanol O-anthraniloyltransferase OS=Vitis labrusca OX=103355 GN=AMAT PE=1 SV=1	PREDICTED: methanol O-anthraniloyltransferase [Vitis vinifera] CBI37440.3 unnamed protein product, partial [Vitis vinifera] RVW29688.1 Methanol O-anthraniloyltransferase [Vitis vinifera] RVW93735.1 Methanol O-anthraniloyltransferase [Vitis vinifera]	--	--	Molecular Function: structural constituent of ribosome (GO:0003735);; Biological Process: translation (GO:0006412);; Cellular Component: chloroplast (GO:0009507);; Cellular Component: small ribosomal subunit (GO:0015935);; Molecular Function: rRNA binding (GO:0019843);;	--	--	--	--	30S ribosomal protein S12, chloroplastic OS=Chloranthus spicatus OX=13006 GN=rps12 PE=3 SV=1	unnamed protein product, partial [Vitis vinifera]
mlm	2023LeafShape_Perimeter	17_81649	3	4504866	16.2513	6.61574	0.13403	G/A,285	G(540,0.947):A(30,0.053)	intronic	VIT_03s0063g01070	.	.	.	[B]	Chromatin structure and dynamics	--	K15223|3e-71|vvi:109122344|K15223 UAF30; upstream activation factor subunit UAF30	[K]	Transcription	SWIB/MDM2 domain	--	unnamed protein product, partial [Vitis vinifera]
mlm	2023LeafShape_Perimeter	17_88448	3	9327393	16.6375	6.33317	0.24155	A/G,139	A(263,0.946):G(15,0.054)	intergenic	VIT_03s0088g01080;VIT_03s0088g01090	dist=13264;dist=12763	.	.	--	--	--	--	--	--	--	--	unnamed protein product, partial [Vitis vinifera]	--	--	--	K19041|0.0|vvi:104878839|K19041 RNF38_44; E3 ubiquitin-protein ligase RNF38/44 [EC:2.3.2.27]	[O]	Posttranslational modification, protein turnover, chaperones	Ring finger domain;; RING-H2 zinc finger domain;; Zinc finger, C3HC4 type (RING finger);; Zinc finger, C3HC4 type (RING finger);; Zinc finger, C3HC4 type (RING finger)	Probable E3 ubiquitin-protein ligase ZFP1 OS=Oryza sativa subsp. japonica OX=39947 GN=ZFP1 PE=1 SV=1	PREDICTED: RING finger protein 44 [Vitis vinifera]
mlm	2023LeafShape_Perimeter	17_393422	4	2806931	15.4568	6.20002	0.14509	T/C,220	T(409,0.930):C(31,0.070)	intergenic	VIT_04s0008g03390;VIT_04s0008g03400	dist=11465;dist=11310	.	.	--	--	--	--|2e-12|vvi:100263718|hypothetical protein	--	--	--	--	unnamed protein product, partial [Vitis vinifera]	--	--	Molecular Function: DNA-binding transcription factor activity (GO:0003700);; Cellular Component: nucleus (GO:0005634);; Biological Process: transcription, DNA-templated (GO:0006351);; Biological Process: ethylene-activated signaling pathway (GO:0009873);; Molecular Function: sequence-specific DNA binding (GO:0043565);; Biological Process: positive regulation of transcription, DNA-templated (GO:00…	K09286|1e-175|vvi:100268038|K09286 EREBP; EREBP-like factor	--	--	AP2 domain	Dehydration-responsive element-binding protein 3 OS=Arabidopsis thaliana OX=3702 GN=DREB3 PE=2 SV=1	PREDICTED: ethylene-responsive transcription factor TINY-like [Vitis vinifera] RVW17326.1 Dehydration-responsive element-binding protein 3 [Vitis vinifera] QBC35954.1 CBF6 [Vitis vinifera] QBC36018.1 C-repeat factor 6 [Vitis vinifera]
mlm	2023LeafShape_Perimeter	17_498285	5	2331962	16.2385	6.60744	0.13745	G/A,282	G(513,0.910):A(51,0.090)	intergenic	VIT_05s0020g00410;VIT_05s0020g00420	dist=9475;dist=8708	.	.	--	--	--	K19525|0.0|vvi:100258011|K19525 VPS13A_C; vacuolar protein sorting-associated protein 13A/C	[U]	Intracellular trafficking, secretion, and vesicular transport	Vacuolar sorting-associated protein 13, N-terminal;; Repeating coiled region of VPS13;; N-terminal region of Chorein or VPS13;; Vacuolar protein sorting-associated protein 62;; SHR-binding domain of vacuolar-sorting associated protein 13;; Vacuolar-sorting-associated 13 protein C-terminal;; Integral peroxisomal membrane peroxin;; C2 domain	--	PREDICTED: uncharacterized protein LOC100258011 isoform X1 [Vitis vinifera] XP_019075468.1 PREDICTED: uncharacterized protein LOC100258011 isoform X1 [Vitis vinifera]	--	--	Molecular Function: polygalacturonase activity (GO:0004650);; Cellular Component: extracellular region (GO:0005576);; Cellular Component: cell wall (GO:0005618);; Biological Process: carbohydrate metabolic process (GO:0005975);; Biological Process: cell wall organization (GO:0071555);;	--|0.0|vvi:100263206|hypothetical protein	--	--	Glycosyl hydrolases family 28;; Pectate lyase superfamily protein	Polygalacturonase At1g48100 OS=Arabidopsis thaliana OX=3702 GN=At1g48100 PE=2 SV=1	PREDICTED: polygalacturonase At1g48100 [Vitis vinifera] RVW55669.1 Polygalacturonase [Vitis vinifera]
mlm	2023LeafShape_Perimeter	17_510770	5	9938702	16.3086	6.63937	0.1362	G/A,286	G(512,0.895):A(60,0.105)	exonic	VIT_05s0049g02270	.	synonymous SNV	VIT_05s0049g02270:transcript:VIT_05s0049g02270.t01:exon1:c.G180A:p.K60K	[J]	Translation, ribosomal structure and biogenesis	Molecular Function: damaged DNA binding (GO:0003684);; Molecular Function: mRNA binding (GO:0003729);; Molecular Function: structural constituent of ribosome (GO:0003735);; Cellular Component: nucleus (GO:0005634);; Biological Process: DNA repair (GO:0006281);; Biological Process: translation (GO:0006412);; Molecular Function: oxidized purine nucleobase lesion DNA N-glycosylase activity (GO:00085…	K02985|9e-35|vvi:100259512|K02985 RP-S3e; small subunit ribosomal protein S3e	[J]	Translation, ribosomal structure and biogenesis	Ribosomal protein S3, C-terminal domain	40S ribosomal protein S3-2 OS=Arabidopsis thaliana OX=3702 GN=RPS3B PE=1 SV=1	unnamed protein product, partial [Vitis vinifera]
mlm	2023LeafShape_Perimeter	17_525146	5	18333378	14.4307	5.84655	0.14267	C/G,239	C(407,0.851):G(71,0.149)	intergenic	VIT_05s0062g00160;VIT_05s0062g00200	dist=11467;dist=27978	.	.	--	--	--	--|2e-12|vvi:100264154|hypothetical protein	--	--	--	--	hypothetical protein VITISV_036711 [Vitis vinifera] CBI40823.3 unnamed protein product, partial [Vitis vinifera]	--	--	Molecular Function: RNA binding (GO:0003723);; Molecular Function: endonuclease activity (GO:0004519);; Cellular Component: mitochondrion (GO:0005739);; Biological Process: RNA modification (GO:0009451);; Cellular Component: intracellular membrane-bounded organelle (GO:0043231);;	--|3e-40|vvi:109122677|hypothetical protein	[R]	General function prediction only	--	Pentatricopeptide repeat-containing protein At1g26460, mitochondrial OS=Arabidopsis thaliana OX=3702 GN=At1g26460 PE=1 SV=1	PREDICTED: pentatricopeptide repeat-containing protein At1g26460, mitochondrial-like [Vitis vinifera]
mlm	2023LeafShape_Perimeter	17_528925	5	20785493	16.2649	6.59944	0.14112	G/A,270	G(506,0.937):A(34,0.063)	intronic	VIT_05s0124g00250	.	.	.	[R]	General function prediction only	Cellular Component: nucleus (GO:0005634);; Biological Process: regulation of transcription, DNA-templated (GO:0006355);; Molecular Function: zinc ion binding (GO:0008270);; Molecular Function: histone methyltransferase activity (H3-K4 specific) (GO:0042800);; Biological Process: histone H3-K4 methylation (GO:0051568);;	--|0.0|vvi:100263501|hypothetical protein	[BK]	--	PHD-zinc-finger like domain;; PHD-like zinc-binding domain;; SET domain;; PWWP domain;; F/Y rich C-terminus;; F/Y-rich N-terminus;; PHD-finger	Histone-lysine N-methyltransferase ATX2 OS=Arabidopsis thaliana OX=3702 GN=ATX2 PE=2 SV=1	PREDICTED: histone-lysine N-methyltransferase ATX1 [Vitis vinifera] XP_010650471.1 PREDICTED: histone-lysine N-methyltransferase ATX1 [Vitis vinifera] XP_019075551.1 PREDICTED: histone-lysine N-methyltransferase ATX1 [Vitis vinifera]
mlm	2023LeafShape_Perimeter	17_534778	5	24845172	18.0915	7.31828	0.14902	T/G,287	T(542,0.944):G(32,0.056)	exonic	VIT_05s0094g01570	.	synonymous SNV	VIT_05s0094g01570:transcript:VIT_05s0094g01570.t01:exon11:c.A1086C:p.L362L	--	--	Cellular Component: plasma membrane (GO:0005886);; Biological Process: defense response (GO:0006952);; Biological Process: response to biotic stimulus (GO:0009607);; Cellular Component: integral component of membrane (GO:0016021);;	K08472|0.0|vvi:100233053|K08472 MLO; mlo protein	--	--	Mlo family	MLO-like protein 1 OS=Arabidopsis thaliana OX=3702 GN=MLO1 PE=1 SV=1	mildew resistance locus o 15 [Vitis vinifera] CBI24772.3 unnamed protein product, partial [Vitis vinifera]
mlm	2023LeafShape_Perimeter	17_214445	6	16750905	16.121	6.56083	0.13526	C/T,282	C(514,0.911):T(50,0.089)	intergenic	VIT_06s0009g03470;VIT_06s0009g03510	dist=7216;dist=11989	.	.	--	--	--	--|1e-150|vvi:100261894|hypothetical protein	--	--	Domain of unknown function (DUF4228)	--	PREDICTED: uncharacterized protein LOC100261894 [Vitis vinifera] CBI24236.3 unnamed protein product, partial [Vitis vinifera]	--	--	Molecular Function: RNA binding (GO:0003723);; Molecular Function: endonuclease activity (GO:0004519);; Cellular Component: mitochondrion (GO:0005739);; Biological Process: RNA modification (GO:0009451);; Biological Process: mitochondrial translation (GO:0032543);;	--|0.0|vvi:100244765|hypothetical protein	[R]	General function prediction only	PPR repeat family;; PPR repeat;; PPR repeat;; Pentatricopeptide repeat domain;; Pentacotripeptide-repeat region of PRORP;; Mitochondrial 28S ribosomal protein S27;; Mitochondrial ATPase expression	Pentatricopeptide repeat-containing protein At5g01110 OS=Arabidopsis thaliana OX=3702 GN=At5g01110 PE=2 SV=1	PREDICTED: pentatricopeptide repeat-containing protein At5g01110 [Vitis vinifera] XP_010651512.1 PREDICTED: pentatricopeptide repeat-containing protein At5g01110 [Vitis vinifera] XP_019076362.1 PREDICTED: pentatricopeptide repeat-containing protein At5g01110 [Vitis vinifera] XP_019076363.1 PREDICTED: pentatricopeptide repeat-containing protein At5g01110 [Vitis vinifera] XP_019076364.1 PREDICTED: …
mlm	2023LeafShape_Perimeter	17_169158	7	4227591	17.5853	7.12496	0.1451	T/A,286	T(513,0.897):A(59,0.103)	intergenic	VIT_07s0005g01740;VIT_07s0005g01750	dist=3324;dist=2214	.	.	--	--	--	--|0.0|vvi:100258835|hypothetical protein	--	--	--	--	PREDICTED: uncharacterized protein LOC100258835 isoform X2 [Vitis vinifera]	--	--	--	--|0.0|vvi:104879799|hypothetical protein	--	--	--	--	PREDICTED: uncharacterized protein LOC104879799 isoform X2 [Vitis vinifera] CBI36974.3 unnamed protein product, partial [Vitis vinifera]
mlm	2023LeafShape_Perimeter	17_170718	7	5359923	16.9464	6.60474	0.21112	C/T,175	C(313,0.894):T(37,0.106)	intergenic	VIT_07s0005g02850;VIT_07s0005g02910	dist=116412;dist=97760	.	.	--	--	--	K22611|7e-17|vvi:100262646|K22611 SART3; squamous cell carcinoma antigen recognized by T-cells 3	[A]	RNA processing and modification	--	--	unnamed protein product, partial [Vitis vinifera]	--	--	--	--|2e-54|vvi:104879814|hypothetical protein	--	--	--	--	unnamed protein product, partial [Vitis vinifera]
mlm	2023LeafShape_Perimeter	17_275401	8	14930388	17.0243	6.91396	0.14023	C/A,287	C(524,0.913):A(50,0.087)	intronic	VIT_08s0007g00730	.	.	.	[R]	General function prediction only	Cellular Component: cytoplasm (GO:0005737);; Cellular Component: cytoskeleton (GO:0005856);; Cellular Component: motile cilium (GO:0031514);;	K14554|0.0|vvi:100266615|K14554 UTP21; U3 small nucleolar RNA-associated protein 21	[R]	General function prediction only	Utp21 specific WD40 associated putative domain;; WD domain, G-beta repeat;; Anaphase-promoting complex subunit 4 WD40 domain	Dynein assembly factor with WDR repeat domains 1 OS=Chlamydomonas reinhardtii OX=3055 GN=DAW1 PE=1 SV=1	PREDICTED: U3 small nucleolar RNA-associated protein 21 homolog [Vitis vinifera] XP_010654252.1 PREDICTED: U3 small nucleolar RNA-associated protein 21 homolog [Vitis vinifera] CBI30523.3 unnamed protein product, partial [Vitis vinifera]
mlm	2023LeafShape_Perimeter	17_275404	8	14930712	16.9661	6.89181	0.13975	C/T,287	C(522,0.909):T(52,0.091)	intronic	VIT_08s0007g00730	.	.	.	[R]	General function prediction only	Cellular Component: cytoplasm (GO:0005737);; Cellular Component: cytoskeleton (GO:0005856);; Cellular Component: motile cilium (GO:0031514);;	K14554|0.0|vvi:100266615|K14554 UTP21; U3 small nucleolar RNA-associated protein 21	[R]	General function prediction only	Utp21 specific WD40 associated putative domain;; WD domain, G-beta repeat;; Anaphase-promoting complex subunit 4 WD40 domain	Dynein assembly factor with WDR repeat domains 1 OS=Chlamydomonas reinhardtii OX=3055 GN=DAW1 PE=1 SV=1	PREDICTED: U3 small nucleolar RNA-associated protein 21 homolog [Vitis vinifera] XP_010654252.1 PREDICTED: U3 small nucleolar RNA-associated protein 21 homolog [Vitis vinifera] CBI30523.3 unnamed protein product, partial [Vitis vinifera]
mlm	2023LeafShape_Perimeter	17_324972	9	1794092	17.6434	7.14693	0.14625	G/C,286	G(214,0.374):C(358,0.626)	intergenic	VIT_09s0002g02020;VIT_09s0002g02030	dist=2063;dist=3585	.	.	--	--	--	--|0.0|vvi:104880213|hypothetical protein	--	--	F-box-like;; F-box domain	FBD-associated F-box protein At5g56370 OS=Arabidopsis thaliana OX=3702 GN=At5g56370 PE=2 SV=1	PREDICTED: putative F-box/LRR-repeat protein At5g02700 [Vitis vinifera]	--	--	--	--|1e-124|vvi:104880211|hypothetical protein	[S]	Function unknown	Eukaryotic protein of unknown function (DUF866)	--	PREDICTED: UPF0587 protein [Vitis vinifera] CBI35935.3 unnamed protein product, partial [Vitis vinifera] RVW51958.1 hypothetical protein CK203_068092 [Vitis vinifera] RVX17000.1 hypothetical protein CK203_003166 [Vitis vinifera]
mlm	2023LeafShape_Perimeter	17_349522	9	18262776	15.1923	6.19219	0.13236	G/A,273	G(512,0.938):A(34,0.062)	intergenic	VIT_09s0018g01290;VIT_09s0018g01300	dist=21306;dist=3127	.	.	--	--	--	--	--	--	--	--	unnamed protein product, partial [Vitis vinifera]	--	--	--	--|0.0|vvi:104880381|hypothetical protein	--	--	Transcriptional regulator of RNA polII, SAGA, subunit	--	PREDICTED: uncharacterized protein LOC104880381 [Vitis vinifera]
mlm	2023LeafShape_Perimeter	17_354614	9	21997054	16.8279	6.82822	0.13983	A/G,281	A(470,0.836):G(92,0.164)	intronic	VIT_09s0054g01120	.	.	.	[I]	Lipid transport and metabolism	Biological Process: tetracyclic triterpenoid biosynthetic process (GO:0010686);; Molecular Function: cycloartenol synthase activity (GO:0016871);;	K01853|0.0|vvi:100247898|K01853 CAS1; cycloartenol synthase [EC:5.4.99.8]	[I]	Lipid transport and metabolism	Squalene-hopene cyclase C-terminal domain;; Squalene-hopene cyclase N-terminal domain;; Prenyltransferase and squalene oxidase repeat	Cycloartenol synthase OS=Betula platyphylla OX=78630 GN=CASBPX1 PE=1 SV=1	PREDICTED: cycloartenol synthase [Vitis vinifera]
mlm	2023LeafShape_Perimeter	17_354616	9	21997255	16.7247	6.78904	0.13897	A/G,281	A(469,0.835):G(93,0.165)	intronic	VIT_09s0054g01120	.	.	.	[I]	Lipid transport and metabolism	Biological Process: tetracyclic triterpenoid biosynthetic process (GO:0010686);; Molecular Function: cycloartenol synthase activity (GO:0016871);;	K01853|0.0|vvi:100247898|K01853 CAS1; cycloartenol synthase [EC:5.4.99.8]	[I]	Lipid transport and metabolism	Squalene-hopene cyclase C-terminal domain;; Squalene-hopene cyclase N-terminal domain;; Prenyltransferase and squalene oxidase repeat	Cycloartenol synthase OS=Betula platyphylla OX=78630 GN=CASBPX1 PE=1 SV=1	PREDICTED: cycloartenol synthase [Vitis vinifera]
mlm	2023LeafShape_Perimeter	17_26383	10	2195568	15.9673	6.38637	0.15736	C/A,218	C(395,0.906):A(41,0.094)	intergenic	VIT_10s0003g00940;VIT_10s0003g00960	dist=5487;dist=141982	.	.	--	--	--	--	--	--	--	--	Retrovirus-related Pol polyprotein from transposon RE1 [Vitis vinifera]	[E]	Amino acid transport and metabolism	Biological Process: lipid catabolic process (GO:0016042);; Molecular Function: hydrolase activity, acting on ester bonds (GO:0016788);;	--|1e-180|vvi:100259939|hypothetical protein	[I]	Lipid transport and metabolism	GDSL-like Lipase/Acylhydrolase;; GDSL-like Lipase/Acylhydrolase family	GDSL esterase/lipase At5g45920 OS=Arabidopsis thaliana OX=3702 GN=At5g45920 PE=2 SV=1	PREDICTED: GDSL esterase/lipase At5g45920 [Vitis vinifera] XP_010655493.1 PREDICTED: GDSL esterase/lipase At5g45920 [Vitis vinifera] CBI30659.3 unnamed protein product, partial [Vitis vinifera]
mlm	2023LeafShape_Perimeter	17_28514	10	3443371	16.3441	6.56724	0.16628	G/T,240	G(448,0.933):T(32,0.067)	exonic	VIT_10s0003g01920	.	nonsynonymous SNV	VIT_10s0003g01920:transcript:VIT_10s0003g01920.t01:exon9:c.G776T:p.S259I	[RTKL]	--	Molecular Function: protein serine/threonine kinase activity (GO:0004674);; Molecular Function: ATP binding (GO:0005524);; Cellular Component: plasma membrane (GO:0005886);; Cellular Component: integral component of membrane (GO:0016021);;	--|0.0|vvi:104880495|hypothetical protein	--	--	Protein tyrosine and serine/threonine kinase;; Protein kinase domain;; Malectin domain;; Leucine rich repeat;; Leucine Rich repeats (2 copies);; Leucine Rich Repeat	Probable LRR receptor-like serine/threonine-protein kinase At1g07650 OS=Arabidopsis thaliana OX=3702 GN=At1g07650 PE=1 SV=1	PREDICTED: probable LRR receptor-like serine/threonine-protein kinase At1g07650 isoform X1 [Vitis vinifera]
mlm	2023LeafShape_Perimeter	17_28516	10	3443408	16.3441	6.56724	0.16628	T/G,240	T(448,0.933):G(32,0.067)	intronic	VIT_10s0003g01920	.	.	.	[RTKL]	--	Molecular Function: protein serine/threonine kinase activity (GO:0004674);; Molecular Function: ATP binding (GO:0005524);; Cellular Component: plasma membrane (GO:0005886);; Cellular Component: integral component of membrane (GO:0016021);;	--|0.0|vvi:104880495|hypothetical protein	--	--	Protein tyrosine and serine/threonine kinase;; Protein kinase domain;; Malectin domain;; Leucine rich repeat;; Leucine Rich repeats (2 copies);; Leucine Rich Repeat	Probable LRR receptor-like serine/threonine-protein kinase At1g07650 OS=Arabidopsis thaliana OX=3702 GN=At1g07650 PE=1 SV=1	PREDICTED: probable LRR receptor-like serine/threonine-protein kinase At1g07650 isoform X1 [Vitis vinifera]
mlm	2023LeafShape_Perimeter	17_29274	10	3982986	16.1019	6.55527	0.13598	A/C,282	A(476,0.844):C(88,0.156)	intronic	VIT_10s0003g02210	.	.	.	--	--	Molecular Function: RNA binding (GO:0003723);; Molecular Function: endonuclease activity (GO:0004519);; Biological Process: RNA modification (GO:0009451);; Cellular Component: chloroplast (GO:0009507);; Cellular Component: intracellular membrane-bounded organelle (GO:0043231);;	--|0.0|vvi:100257195|hypothetical protein	--	--	--	Pentatricopeptide repeat-containing protein At4g18975, chloroplastic OS=Arabidopsis thaliana OX=3702 GN=At4g18975 PE=2 SV=2	PREDICTED: pentatricopeptide repeat-containing protein At4g18975, chloroplastic isoform X1 [Vitis vinifera] XP_010655602.1 PREDICTED: pentatricopeptide repeat-containing protein At4g18975, chloroplastic isoform X1 [Vitis vinifera] CBI30774.3 unnamed protein product, partial [Vitis vinifera]
mlm	2023LeafShape_Perimeter	17_37238	10	9205710	16.1263	6.56965	0.13368	T/C,286	T(543,0.949):C(29,0.051)	intergenic	VIT_10s0003g05120;VIT_10s0003g05130	dist=14498;dist=73204	.	.	--	--	Molecular Function: ATP binding (GO:0005524);; Cellular Component: chloroplast (GO:0009507);; Cellular Component: plastoglobule (GO:0010287);;	--|2e-56|vvi:100254250|hypothetical protein	--	--	--	Uncharacterized protein At1g26090, chloroplastic OS=Arabidopsis thaliana OX=3702 GN=At1g26090 PE=1 SV=1	unnamed protein product, partial [Vitis vinifera]	[RTKL]	--	Molecular Function: protein serine/threonine kinase activity (GO:0004674);; Molecular Function: calcium ion binding (GO:0005509);; Molecular Function: ATP binding (GO:0005524);; Biological Process: cell surface receptor signaling pathway (GO:0007166);; Cellular Component: integral component of membrane (GO:0016021);; Molecular Function: polysaccharide binding (GO:0030247);;	--|0.0|vvi:100266176|hypothetical protein	--	--	Protein kinase domain;; Protein tyrosine and serine/threonine kinase;; Calcium-binding EGF domain;; Wall-associated receptor kinase galacturonan-binding;; EGF-like domain	Wall-associated receptor kinase 5 OS=Arabidopsis thaliana OX=3702 GN=WAK5 PE=2 SV=1	unnamed protein product, partial [Vitis vinifera]
mlm	2023LeafShape_Perimeter	17_43712	10	13065592	16.0949	6.55928	0.13257	C/T,287	C(529,0.922):T(45,0.078)	upstream	VIT_10s0042g00240	dist=266	.	.	--	--	--	--|1e-127|vvi:100263454|hypothetical protein	--	--	--	--	unnamed protein product, partial [Vitis vinifera]
mlm	2023LeafShape_Perimeter	17_113789	11	6974348	17.5432	7.109	0.14497	C/T,286	C(522,0.913):T(50,0.087)	intergenic	VIT_11s0149g00100;VIT_11s0149g00120	dist=43636;dist=3396	.	.	[L]	Replication, recombination and repair	Molecular Function: RNA binding (GO:0003723);; Molecular Function: helicase activity (GO:0004386);; Molecular Function: ribonuclease III activity (GO:0004525);; Molecular Function: ATP binding (GO:0005524);; Cellular Component: nucleus (GO:0005634);; Cellular Component: cytoplasm (GO:0005737);; Biological Process: DNA-templated transcription, termination (GO:0006353);; Biological Process: virus i…	K11592|1e-127|vvi:100243116|K11592 DICER1; endoribonuclease Dicer [EC:3.1.26.-]	[A]	RNA processing and modification	DEAD/DEAH box helicase;; Type III restriction enzyme, res subunit	Dicer-like protein 4 OS=Arabidopsis thaliana OX=3702 GN=DCL4 PE=1 SV=2	PREDICTED: dicer-like protein 4 isoform X2 [Vitis vinifera]	[K]	Transcription	Molecular Function: RNA binding (GO:0003723);; Molecular Function: helicase activity (GO:0004386);; Molecular Function: ribonuclease III activity (GO:0004525);; Molecular Function: ATP binding (GO:0005524);; Cellular Component: nucleus (GO:0005634);; Cellular Component: cytoplasm (GO:0005737);; Biological Process: DNA-templated transcription, termination (GO:0006353);; Biological Process: virus i…	K11592|0.0|vvi:100243116|K11592 DICER1; endoribonuclease Dicer [EC:3.1.26.-]	[A]	RNA processing and modification	Ribonuclease III domain;; Ribonuclease-III-like;; Dicer dimerisation domain;; Helicase conserved C-terminal domain;; Double-stranded RNA binding motif;; double strand RNA binding domain from DEAD END PROTEIN 1;; PAZ domain	Dicer-like protein 4 OS=Arabidopsis thaliana OX=3702 GN=DCL4 PE=1 SV=2	unnamed protein product, partial [Vitis vinifera]
mlm	2023LeafShape_Perimeter	17_113792	11	6974418	16.3553	6.65547	0.1369	G/A,285	G(509,0.893):A(61,0.107)	intergenic	VIT_11s0149g00100;VIT_11s0149g00120	dist=43706;dist=3326	.	.	[L]	Replication, recombination and repair	Molecular Function: RNA binding (GO:0003723);; Molecular Function: helicase activity (GO:0004386);; Molecular Function: ribonuclease III activity (GO:0004525);; Molecular Function: ATP binding (GO:0005524);; Cellular Component: nucleus (GO:0005634);; Cellular Component: cytoplasm (GO:0005737);; Biological Process: DNA-templated transcription, termination (GO:0006353);; Biological Process: virus i…	K11592|1e-127|vvi:100243116|K11592 DICER1; endoribonuclease Dicer [EC:3.1.26.-]	[A]	RNA processing and modification	DEAD/DEAH box helicase;; Type III restriction enzyme, res subunit	Dicer-like protein 4 OS=Arabidopsis thaliana OX=3702 GN=DCL4 PE=1 SV=2	PREDICTED: dicer-like protein 4 isoform X2 [Vitis vinifera]	[K]	Transcription	Molecular Function: RNA binding (GO:0003723);; Molecular Function: helicase activity (GO:0004386);; Molecular Function: ribonuclease III activity (GO:0004525);; Molecular Function: ATP binding (GO:0005524);; Cellular Component: nucleus (GO:0005634);; Cellular Component: cytoplasm (GO:0005737);; Biological Process: DNA-templated transcription, termination (GO:0006353);; Biological Process: virus i…	K11592|0.0|vvi:100243116|K11592 DICER1; endoribonuclease Dicer [EC:3.1.26.-]	[A]	RNA processing and modification	Ribonuclease III domain;; Ribonuclease-III-like;; Dicer dimerisation domain;; Helicase conserved C-terminal domain;; Double-stranded RNA binding motif;; double strand RNA binding domain from DEAD END PROTEIN 1;; PAZ domain	Dicer-like protein 4 OS=Arabidopsis thaliana OX=3702 GN=DCL4 PE=1 SV=2	unnamed protein product, partial [Vitis vinifera]
mlm	2023LeafShape_Perimeter	17_122346	11	12858732	16.116	6.56231	0.13512	C/T,284	C(534,0.940):T(34,0.060)	intergenic	VIT_11s0078g00460;VIT_11s0078g00480	dist=19817;dist=1677	.	.	--	--	Molecular Function: single-stranded RNA binding (GO:0003727);; Molecular Function: mRNA binding (GO:0003729);; Cellular Component: vacuole (GO:0005773);; Cellular Component: cytosol (GO:0005829);; Biological Process: response to osmotic stress (GO:0006970);; Biological Process: response to salt stress (GO:0009651);; Biological Process: drought recovery (GO:0009819);; Biological Process: defense r…	K17943|0.0|vvi:100254662|K17943 PUM; pumilio RNA-binding family	[J]	Translation, ribosomal structure and biogenesis	--	Pumilio homolog 5 OS=Arabidopsis thaliana OX=3702 GN=APUM5 PE=1 SV=2	Pumilio-like 5 [Vitis vinifera]	[KAD]	--	--	K09422|0.0|vvi:100244550|K09422 MYBP; transcription factor MYB, plant	[K]	Transcription	Myb-like DNA-binding domain;; Myb-like DNA-binding domain	Transcription factor MYB93 OS=Arabidopsis thaliana OX=3702 GN=MYB93 PE=1 SV=1	PREDICTED: myb-related protein Myb4 [Vitis vinifera] CBI40674.3 unnamed protein product, partial [Vitis vinifera]
mlm	2023LeafShape_Perimeter	17_127725	11	16505667	16.0804	6.55374	0.13245	T/C,287	T(538,0.937):C(36,0.063)	intronic	VIT_11s0103g00490	.	.	.	--	--	--	--|0.0|vvi:100262683|hypothetical protein	--	--	Core-2/I-Branching enzyme	--	PREDICTED: uncharacterized protein LOC100262683 [Vitis vinifera] XP_010656772.1 PREDICTED: uncharacterized protein LOC100262683 [Vitis vinifera] XP_010656774.1 PREDICTED: uncharacterized protein LOC100262683 [Vitis vinifera] XP_010656775.1 PREDICTED: uncharacterized protein LOC100262683 [Vitis vinifera]
mlm	2023LeafShape_Perimeter	17_302384	12	10334366	16.0657	6.52559	0.14027	C/T,273	C(504,0.923):T(42,0.077)	intergenic	VIT_12s0057g01550;VIT_12s0057g01560	dist=22309;dist=2716	.	.	--	--	--	--|9e-82|vvi:100252893|hypothetical protein	--	--	--	--	unnamed protein product, partial [Vitis vinifera]	--	--	Cellular Component: plasma membrane (GO:0005886);; Biological Process: glycerophospholipid metabolic process (GO:0006650);; Molecular Function: O-acyltransferase activity (GO:0008374);; Biological Process: phospholipid biosynthetic process (GO:0008654);; Cellular Component: integral component of membrane (GO:0016021);; Molecular Function: transferase activity, transferring acyl groups (GO:0016746…	K13511|1e-23|vvi:100854298|K13511 TAZ; monolysocardiolipin acyltransferase [EC:2.3.1.-]	[I]	Lipid transport and metabolism	--	N-acylphosphatidylethanolamine synthase OS=Arabidopsis thaliana OX=3702 GN=At1g78690 PE=2 SV=1	unnamed protein product, partial [Vitis vinifera]
mlm	2023LeafShape_Perimeter	17_302385	12	10334395	16.0676	6.52078	0.14026	G/A,270	G(498,0.922):A(42,0.078)	intergenic	VIT_12s0057g01550;VIT_12s0057g01560	dist=22338;dist=2687	.	.	--	--	--	--|9e-82|vvi:100252893|hypothetical protein	--	--	--	--	unnamed protein product, partial [Vitis vinifera]	--	--	Cellular Component: plasma membrane (GO:0005886);; Biological Process: glycerophospholipid metabolic process (GO:0006650);; Molecular Function: O-acyltransferase activity (GO:0008374);; Biological Process: phospholipid biosynthetic process (GO:0008654);; Cellular Component: integral component of membrane (GO:0016021);; Molecular Function: transferase activity, transferring acyl groups (GO:0016746…	K13511|1e-23|vvi:100854298|K13511 TAZ; monolysocardiolipin acyltransferase [EC:2.3.1.-]	[I]	Lipid transport and metabolism	--	N-acylphosphatidylethanolamine synthase OS=Arabidopsis thaliana OX=3702 GN=At1g78690 PE=2 SV=1	unnamed protein product, partial [Vitis vinifera]
mlm	2023LeafShape_Perimeter	17_306798	12	13162989	16.9617	6.6147	0.19999	C/A,175	C(322,0.920):A(28,0.080)	intergenic	VIT_12s0055g00380;VIT_12s0055g00390	dist=38908;dist=27037	.	.	--	--	--	--|1e-54|vvi:100262380|hypothetical protein	--	--	--	--	PREDICTED: uncharacterized protein LOC100262380 [Vitis vinifera] CAN68849.1 hypothetical protein VITISV_032676 [Vitis vinifera] CBI20001.3 unnamed protein product, partial [Vitis vinifera] RVW42049.1 hypothetical protein CK203_093291 [Vitis vinifera] RVX02448.1 hypothetical protein CK203_031089 [Vitis vinifera]	--	--	Biological Process: protein deneddylation (GO:0000338);; Molecular Function: metalloendopeptidase activity (GO:0004222);; Cellular Component: nucleus (GO:0005634);; Cellular Component: cytoplasm (GO:0005737);; Biological Process: multicellular organism development (GO:0007275);; Cellular Component: COP9 signalosome (GO:0008180);; Biological Process: response to light stimulus (GO:0009416);; Biolo…	K12181|1e-145|vvi:100257267|K12181 COPS8; COP9 signalosome complex subunit 8	[OT]	--	CSN8/PSMD8/EIF3K family	COP9 signalosome complex subunit 8 OS=Arabidopsis thaliana OX=3702 GN=CSN8 PE=1 SV=1	PREDICTED: COP9 signalosome complex subunit 8 [Vitis vinifera] CBI20002.3 unnamed protein product, partial [Vitis vinifera]
mlm	2023LeafShape_Perimeter	17_311875	12	16581637	16.0612	6.53105	0.13535	C/T,275	C(463,0.842):T(87,0.158)	intronic	VIT_12s0034g00780	.	.	.	--	--	--	K11547|2e-96|vvi:100249714|K11547 NDC80; kinetochore protein NDC80	[D]	Cell cycle control, cell division, chromosome partitioning	--	--	unnamed protein product, partial [Vitis vinifera]
mlm	2023LeafShape_Perimeter	17_315116	12	18401108	15.4603	6.31568	0.12734	C/T,287	C(531,0.925):T(43,0.075)	intergenic	VIT_12s0034g02130;VIT_12s0034g02140	dist=10119;dist=3120	.	.	[E]	Amino acid transport and metabolism	Molecular Function: serine-type carboxypeptidase activity (GO:0004185);;	K16298|1e-133|vvi:104881001|K16298 SCPL-IV; serine carboxypeptidase-like clade IV [EC:3.4.16.-]	[OE]	--	Serine carboxypeptidase	Serine carboxypeptidase 3 OS=Triticum aestivum OX=4565 GN=CBP3 PE=2 SV=1	unnamed protein product, partial [Vitis vinifera]	--	--	--	--	[S]	Function unknown	Tumour-associated protein	--	hypothetical protein VITISV_036910 [Vitis vinifera]
mlm	2023LeafShape_Perimeter	17_482438	13	15293936	16.2579	6.58722	0.14067	G/A,267	G(479,0.897):A(55,0.103)	intergenic	VIT_13s0175g00230;VIT_13s0047g00010	dist=55841;dist=10292	.	.	--	--	--	K17616|3e-65|vvi:100267967|K17616 CTDSPL2; CTD small phosphatase-like protein 2 [EC:3.1.3.-]	--	--	--	--	unnamed protein product, partial [Vitis vinifera]	[GEPR]	--	Cellular Component: plasma membrane (GO:0005886);; Biological Process: response to water deprivation (GO:0009414);; Biological Process: gravitropism (GO:0009630);; Cellular Component: plant-type vacuole membrane (GO:0009705);; Biological Process: basipetal auxin transport (GO:0010540);; Cellular Component: integral component of membrane (GO:0016021);; Molecular Function: potassium ion antiporter …	--|0.0|vvi:100247150|hypothetical protein	[R]	General function prediction only	Major Facilitator Superfamily;; Sugar (and other) transporter	Protein ZINC INDUCED FACILITATOR-LIKE 1 OS=Arabidopsis thaliana OX=3702 GN=ZIFL1 PE=2 SV=1	PREDICTED: protein ZINC INDUCED FACILITATOR-LIKE 1 [Vitis vinifera] CBI29174.3 unnamed protein product, partial [Vitis vinifera]
mlm	2023LeafShape_Perimeter	17_482442	13	15293960	16.2373	6.57744	0.14051	G/A,266	G(466,0.876):A(66,0.124)	intergenic	VIT_13s0175g00230;VIT_13s0047g00010	dist=55865;dist=10268	.	.	--	--	--	K17616|3e-65|vvi:100267967|K17616 CTDSPL2; CTD small phosphatase-like protein 2 [EC:3.1.3.-]	--	--	--	--	unnamed protein product, partial [Vitis vinifera]	[GEPR]	--	Cellular Component: plasma membrane (GO:0005886);; Biological Process: response to water deprivation (GO:0009414);; Biological Process: gravitropism (GO:0009630);; Cellular Component: plant-type vacuole membrane (GO:0009705);; Biological Process: basipetal auxin transport (GO:0010540);; Cellular Component: integral component of membrane (GO:0016021);; Molecular Function: potassium ion antiporter …	--|0.0|vvi:100247150|hypothetical protein	[R]	General function prediction only	Major Facilitator Superfamily;; Sugar (and other) transporter	Protein ZINC INDUCED FACILITATOR-LIKE 1 OS=Arabidopsis thaliana OX=3702 GN=ZIFL1 PE=2 SV=1	PREDICTED: protein ZINC INDUCED FACILITATOR-LIKE 1 [Vitis vinifera] CBI29174.3 unnamed protein product, partial [Vitis vinifera]
mlm	2023LeafShape_Perimeter	17_483720	13	16125580	16.0752	6.55174	0.13241	G/A,287	G(487,0.848):A(87,0.152)	intergenic	VIT_13s0047g00320;VIT_13s0047g00330	dist=42942;dist=17745	.	.	--	--	--	--|0.0|vvi:100255674|hypothetical protein	[S]	Function unknown	D123	--	PREDICTED: cell division cycle protein 123 homolog [Vitis vinifera]	--	--	Cellular Component: nucleus (GO:0005634);; Biological Process: regulation of transcription, DNA-templated (GO:0006355);; Molecular Function: zinc ion binding (GO:0008270);; Cellular Component: plasmodesma (GO:0009506);;	--|0.0|vvi:100267671|hypothetical protein	--	--	MULE transposase domain;; FAR1 DNA-binding domain;; SWIM zinc finger;; COMM domain	Protein FAR1-RELATED SEQUENCE 3 OS=Arabidopsis thaliana OX=3702 GN=FRS3 PE=1 SV=2	PREDICTED: protein FAR1-RELATED SEQUENCE 3 [Vitis vinifera] XP_010659011.1 PREDICTED: protein FAR1-RELATED SEQUENCE 3 [Vitis vinifera]
mlm	2023LeafShape_Perimeter	17_486091	13	18115805	16.016	6.51902	0.13333	A/T,279	A(524,0.939):T(34,0.061)	intronic	VIT_13s0047g01140	.	.	.	--	--	--	K05294|0.0|vvi:100262596|K05294 PGAP1; GPI inositol-deacylase [EC:3.-.-.-]	[U]	Intracellular trafficking, secretion, and vesicular transport	PGAP1-like protein	--	unnamed protein product, partial [Vitis vinifera]
mlm	2023LeafShape_Perimeter	17_486193	13	18179765	16.1064	6.56369	0.13267	A/G,287	A(539,0.939):G(35,0.061)	intronic	VIT_13s0047g01150	.	.	.	--	--	--	K05294|0.0|vvi:100262596|K05294 PGAP1; GPI inositol-deacylase [EC:3.-.-.-]	[U]	Intracellular trafficking, secretion, and vesicular transport	PGAP1-like protein;; Alpha/beta hydrolase family	--	unnamed protein product, partial [Vitis vinifera]
mlm	2023LeafShape_Perimeter	17_486398	13	18273928	16.0495	6.53858	0.13254	C/T,284	C(532,0.937):T(36,0.063)	intergenic	VIT_13s0047g01200;VIT_13s0047g01210	dist=9278;dist=8547	.	.	[Q]	Secondary metabolites biosynthesis, transport and catabolism	Molecular Function: iron ion binding (GO:0005506);; Cellular Component: endoplasmic reticulum (GO:0005783);; Cellular Component: Golgi apparatus (GO:0005794);; Cellular Component: plasma membrane (GO:0005886);; Molecular Function: methyltransferase activity (GO:0008168);; Molecular Function: sterol 14-demethylase activity (GO:0008398);; Cellular Component: integral component of membrane (GO:00160…	K05917|0.0|vvi:100252340|K05917 CYP51; sterol 14alpha-demethylase [EC:1.14.14.154 1.14.15.36]	[Q]	Secondary metabolites biosynthesis, transport and catabolism	Cytochrome P450	Sterol 14-demethylase OS=Arabidopsis thaliana OX=3702 GN=CYP51G1 PE=1 SV=1	PREDICTED: sterol 14-demethylase [Vitis vinifera]	[P]	Inorganic ion transport and metabolism	Molecular Function: magnesium ion binding (GO:0000287);; Molecular Function: phospholipid-translocating ATPase activity (GO:0004012);; Molecular Function: ATP binding (GO:0005524);; Cellular Component: endoplasmic reticulum membrane (GO:0005789);; Cellular Component: plasma membrane (GO:0005886);; Cellular Component: membrane (GO:0016020);; Cellular Component: integral component of membrane (GO:0…	K14802|0.0|vvi:100254060|K14802 DRS2; phospholipid-transporting ATPase [EC:7.6.2.1]	[R]	General function prediction only	Phospholipid-translocating P-type ATPase C-terminal;; Phospholipid-translocating ATPase N-terminal;; haloacid dehalogenase-like hydrolase;; Cation transport ATPase (P-type);; E1-E2 ATPase	Phospholipid-transporting ATPase 1 OS=Arabidopsis thaliana OX=3702 GN=ALA1 PE=2 SV=1	PREDICTED: phospholipid-transporting ATPase 1 [Vitis vinifera] XP_019080023.1 PREDICTED: phospholipid-transporting ATPase 1 [Vitis vinifera]
mlm	2023LeafShape_Perimeter	17_486670	13	18497703	16.0626	6.37702	0.18352	G/A,199	G(364,0.915):A(34,0.085)	intronic	VIT_13s0084g00020	.	.	.	--	--	--	--	--	--	--	--	unnamed protein product, partial [Vitis vinifera]
mlm	2023LeafShape_Perimeter	17_488539	13	19645440	16.1193	6.53276	0.13979	A/C,265	A(501,0.945):C(29,0.055)	intergenic	VIT_13s0084g00600;VIT_13s0084g00610	dist=4589;dist=9550	.	.	[K]	Transcription	Molecular Function: DNA binding (GO:0003677);; Molecular Function: DNA-directed 5'-3' RNA polymerase activity (GO:0003899);; Cellular Component: DNA-directed RNA polymerase I complex (GO:0005736);; Cellular Component: cytosol (GO:0005829);; Biological Process: transcription by RNA polymerase I (GO:0006360);; Biological Process: megagametogenesis (GO:0009561);; Molecular Function: ribonucleoside b…	K03002|0.0|vvi:100241130|K03002 RPA2; DNA-directed RNA polymerase I subunit RPA2 [EC:2.7.7.6]	[K]	Transcription	RNA polymerase Rpb2, domain 6;; RNA polymerase beta subunit;; RNA polymerase Rpb2, domain 3;; RNA polymerase Rpb2, domain 7;; RNA polymerase I, Rpa2 specific domain;; RNA polymerase Rpb2, domain 2	DNA-directed RNA polymerase I subunit 2 OS=Arabidopsis thaliana OX=3702 GN=NRPA2 PE=2 SV=1	PREDICTED: DNA-directed RNA polymerase I subunit 2 isoform X2 [Vitis vinifera] XP_010659084.1 PREDICTED: DNA-directed RNA polymerase I subunit 2 isoform X2 [Vitis vinifera]	--	--	Cellular Component: mitochondrion (GO:0005739);; Cellular Component: mitochondrial respiratory chain complex I (GO:0005747);; Cellular Component: membrane (GO:0016020);; Biological Process: oxidation-reduction process (GO:0055114);;	K03950|8e-93|vvi:100258272|K03950 NDUFA6; NADH dehydrogenase (ubiquinone) 1 alpha subcomplex subunit 6	[C]	Energy production and conversion	Complex 1 protein (LYR family)	NADH dehydrogenase [ubiquinone] 1 alpha subcomplex subunit 6 OS=Arabidopsis thaliana OX=3702 GN=At3g12260 PE=2 SV=1	PREDICTED: NADH dehydrogenase [ubiquinone] 1 alpha subcomplex subunit 6 [Vitis vinifera]
mlm	2023LeafShape_Perimeter	17_581226	14	2264672	16.1948	6.17779	0.23026	C/A,144	C(261,0.906):A(27,0.094)	intergenic	VIT_14s0060g02520;VIT_14s0060g02540	dist=2757;dist=8995	.	.	--	--	Cellular Component: integral component of membrane (GO:0016021);;	--|8e-34|vvi:100242289|hypothetical protein	[S]	Function unknown	--	Protein root UVB sensitive 3 OS=Arabidopsis thaliana OX=3702 GN=RUS3 PE=2 SV=1	unnamed protein product, partial [Vitis vinifera]	--	--	Cellular Component: integral component of membrane (GO:0016021);;	--|5e-10|vvi:100242289|hypothetical protein	--	--	--	Protein root UVB sensitive 3 OS=Arabidopsis thaliana OX=3702 GN=RUS3 PE=2 SV=1	unnamed protein product, partial [Vitis vinifera]
mlm	2023LeafShape_Perimeter	17_582348	14	3072904	18.6311	7.51718	0.15567	T/C,285	T(50,0.088):C(520,0.912)	exonic	VIT_14s0128g00440	.	synonymous SNV	VIT_14s0128g00440:transcript:VIT_14s0128g00440.t01:exon4:c.A879G:p.S293S	--	--	Biological Process: phragmoplast assembly (GO:0000914);; Cellular Component: nucleolus (GO:0005730);; Cellular Component: microtubule associated complex (GO:0005875);; Cellular Component: phragmoplast (GO:0009524);; Cellular Component: preprophase band (GO:0009574);;	K18636|0.0|vvi:100259649|K18636 TAN1; microtubule-binding protein TANGLED1	[R]	General function prediction only	--	Probable microtubule-binding protein TANGLED OS=Arabidopsis thaliana OX=3702 GN=TAN PE=1 SV=1	PREDICTED: probable microtubule-binding protein TANGLED [Vitis vinifera]
mlm	2023LeafShape_Perimeter	17_591239	14	9303860	14.6481	5.7907	0.19312	C/T,175	C(317,0.906):T(33,0.094)	intronic	VIT_14s0081g00790	.	.	.	--	--	Molecular Function: ATP binding (GO:0005524);; Biological Process: defense response (GO:0006952);; Biological Process: signal transduction (GO:0007165);; Molecular Function: ADP binding (GO:0043531);;	--|1e-54|vvi:100254545|hypothetical protein	[T]	Signal transduction mechanisms	--	Probable disease resistance protein At1g61180 OS=Arabidopsis thaliana OX=3702 GN=At1g61180 PE=2 SV=2	unnamed protein product, partial [Vitis vinifera]
mlm	2023LeafShape_Perimeter	17_607039	14	19955298	15.538	6.21702	0.16515	T/C,217	T(410,0.945):C(24,0.055)	intergenic	VIT_14s0006g02400;VIT_14s0006g02420	dist=5534;dist=7534	.	.	--	--	Cellular Component: cell wall (GO:0005618);; Molecular Function: manganese ion binding (GO:0030145);; Molecular Function: nutrient reservoir activity (GO:0045735);; Cellular Component: apoplast (GO:0048046);;	--|1e-158|vvi:109121478|hypothetical protein	--	--	Cupin;; Cupin domain	Putative germin-like protein 2-1 OS=Oryza sativa subsp. japonica OX=39947 GN=Os02g0491600 PE=3 SV=1	PREDICTED: putative germin-like protein 2-1 [Vitis vinifera] XP_019080488.1 PREDICTED: putative germin-like protein 2-1 [Vitis vinifera] RVW18880.1 putative germin-like protein 2-1 [Vitis vinifera]	--	--	Cellular Component: cell wall (GO:0005618);; Molecular Function: manganese ion binding (GO:0030145);; Molecular Function: nutrient reservoir activity (GO:0045735);; Cellular Component: apoplast (GO:0048046);;	--|1e-158|vvi:109121478|hypothetical protein	--	--	Cupin;; Cupin domain	Putative germin-like protein 2-1 OS=Oryza sativa subsp. japonica OX=39947 GN=Os02g0491600 PE=3 SV=1	PREDICTED: putative germin-like protein 2-1 [Vitis vinifera] XP_019080488.1 PREDICTED: putative germin-like protein 2-1 [Vitis vinifera] RVW18880.1 putative germin-like protein 2-1 [Vitis vinifera]
mlm	2023LeafShape_Perimeter	17_608331	14	20737351	16.1507	6.57728	0.1332	G/T,285	G(538,0.944):T(32,0.056)	intronic	VIT_14s0006g02720	.	.	.	[GEPR]	--	Molecular Function: carbohydrate:proton symporter activity (GO:0005351);; Molecular Function: glucose transmembrane transporter activity (GO:0005355);; Cellular Component: chloroplast inner membrane (GO:0009706);; Cellular Component: chloroplast envelope (GO:0009941);; Cellular Component: integral component of membrane (GO:0016021);; Biological Process: hexose transmembrane transport (GO:0035428)…	--|0.0|vvi:100232958|hypothetical protein	[R]	General function prediction only	Sugar (and other) transporter;; Major Facilitator Superfamily	Plastidic glucose transporter 4 OS=Arabidopsis thaliana OX=3702 GN=At5g16150 PE=1 SV=2	plastid hexose transporter [Vitis vinifera] XP_010660281.1 PREDICTED: plastid hexose transporter isoform X1 [Vitis vinifera] AAU07980.1 plastid hexose transporter [Vitis vinifera] CBI33636.3 unnamed protein product, partial [Vitis vinifera]
mlm	2023LeafShape_Perimeter	17_619473	14	27537113	15.8891	6.402	0.14705	G/T,236	G(445,0.943):T(27,0.057)	upstream	VIT_14s0066g01080	dist=512	.	.	[R]	General function prediction only	Molecular Function: GTP binding (GO:0005525);; Cellular Component: Golgi apparatus (GO:0005794);; Biological Process: small GTPase mediated signal transduction (GO:0007264);; Biological Process: protein transport (GO:0015031);; Biological Process: vesicle-mediated transport (GO:0016192);;	K07937|1e-131|vvi:100245580|K07937 ARF1; ADP-ribosylation factor 1	[U]	Intracellular trafficking, secretion, and vesicular transport	ADP-ribosylation factor family;; Ras of Complex, Roc, domain of DAPkinase;; Signal recognition particle receptor beta subunit;; G-protein alpha subunit;; Ras family;; Gtr1/RagA G protein conserved region;; 50S ribosome-binding GTPase	ADP-ribosylation factor OS=Vigna unguiculata OX=3917 GN=ARF PE=2 SV=3	PREDICTED: ADP-ribosylation factor isoform X2 [Vitis vinifera] XP_010660903.1 PREDICTED: ADP-ribosylation factor isoform X2 [Vitis vinifera]
mlm	2023LeafShape_Perimeter	17_619474	14	27537117	16.0404	6.45863	0.14845	T/C,237	T(446,0.941):C(28,0.059)	upstream	VIT_14s0066g01080	dist=508	.	.	[R]	General function prediction only	Molecular Function: GTP binding (GO:0005525);; Cellular Component: Golgi apparatus (GO:0005794);; Biological Process: small GTPase mediated signal transduction (GO:0007264);; Biological Process: protein transport (GO:0015031);; Biological Process: vesicle-mediated transport (GO:0016192);;	K07937|1e-131|vvi:100245580|K07937 ARF1; ADP-ribosylation factor 1	[U]	Intracellular trafficking, secretion, and vesicular transport	ADP-ribosylation factor family;; Ras of Complex, Roc, domain of DAPkinase;; Signal recognition particle receptor beta subunit;; G-protein alpha subunit;; Ras family;; Gtr1/RagA G protein conserved region;; 50S ribosome-binding GTPase	ADP-ribosylation factor OS=Vigna unguiculata OX=3917 GN=ARF PE=2 SV=3	PREDICTED: ADP-ribosylation factor isoform X2 [Vitis vinifera] XP_010660903.1 PREDICTED: ADP-ribosylation factor isoform X2 [Vitis vinifera]
mlm	2023LeafShape_Perimeter	17_134829	15	1163711	15.3374	6.01479	0.21152	A/C,161	A(295,0.916):C(27,0.084)	intergenic	VIT_15s0024g00680;VIT_15s0024g00690	dist=1279;dist=2193	.	.	--	--	--	K19525|2e-07|vvi:100258011|K19525 VPS13A_C; vacuolar protein sorting-associated protein 13A/C	--	--	--	--	hypothetical protein VITISV_030636 [Vitis vinifera]	--	--	Cellular Component: chloroplast (GO:0009507);; Biological Process: response to wounding (GO:0009611);; Biological Process: response to ozone (GO:0010193);; Biological Process: response to UV-B (GO:0010224);;	--|0.0|vvi:100245443|hypothetical protein	--	--	Protein of unknown function (DUF760)	UV-B-induced protein At3g17800, chloroplastic OS=Arabidopsis thaliana OX=3702 GN=At3g17800 PE=2 SV=1	PREDICTED: UV-B-induced protein At3g17800, chloroplastic [Vitis vinifera]
mlm	2023LeafShape_Perimeter	17_151894	15	12632100	17.2153	6.97314	0.14686	A/T,280	A(530,0.946):T(30,0.054)	intronic	VIT_15s0021g01940	.	.	.	--	--	Molecular Function: RNA binding (GO:0003723);; Cellular Component: nucleus (GO:0005634);; Biological Process: regulation of transcription, DNA-templated (GO:0006355);; Biological Process: RNA processing (GO:0006396);; Biological Process: mRNA transcription (GO:0009299);; Biological Process: shoot system development (GO:0048367);; Biological Process: gynoecium development (GO:0048467);; Biological…	K21444|0.0|vvi:100256424|K21444 PCBP3_4; poly(rC)-binding protein 3/4	[AR]	--	KH domain;; KH domain;; NusA-like KH domain	RNA-binding KH domain-containing protein PEPPER OS=Arabidopsis thaliana OX=3702 GN=PEP PE=1 SV=1	PREDICTED: poly(rC)-binding protein 4 isoform X4 [Vitis vinifera] CBI16638.3 unnamed protein product, partial [Vitis vinifera]
mlm	2023LeafShape_Perimeter	17_151897	15	12632291	17.3279	7.01572	0.14782	C/T,280	C(531,0.948):T(29,0.052)	intronic	VIT_15s0021g01940	.	.	.	--	--	Molecular Function: RNA binding (GO:0003723);; Cellular Component: nucleus (GO:0005634);; Biological Process: regulation of transcription, DNA-templated (GO:0006355);; Biological Process: RNA processing (GO:0006396);; Biological Process: mRNA transcription (GO:0009299);; Biological Process: shoot system development (GO:0048367);; Biological Process: gynoecium development (GO:0048467);; Biological…	K21444|0.0|vvi:100256424|K21444 PCBP3_4; poly(rC)-binding protein 3/4	[AR]	--	KH domain;; KH domain;; NusA-like KH domain	RNA-binding KH domain-containing protein PEPPER OS=Arabidopsis thaliana OX=3702 GN=PEP PE=1 SV=1	PREDICTED: poly(rC)-binding protein 4 isoform X4 [Vitis vinifera] CBI16638.3 unnamed protein product, partial [Vitis vinifera]
mlm	2023LeafShape_Perimeter	17_151898	15	12632296	17.3279	7.01572	0.14782	A/G,280	A(531,0.948):G(29,0.052)	intronic	VIT_15s0021g01940	.	.	.	--	--	Molecular Function: RNA binding (GO:0003723);; Cellular Component: nucleus (GO:0005634);; Biological Process: regulation of transcription, DNA-templated (GO:0006355);; Biological Process: RNA processing (GO:0006396);; Biological Process: mRNA transcription (GO:0009299);; Biological Process: shoot system development (GO:0048367);; Biological Process: gynoecium development (GO:0048467);; Biological…	K21444|0.0|vvi:100256424|K21444 PCBP3_4; poly(rC)-binding protein 3/4	[AR]	--	KH domain;; KH domain;; NusA-like KH domain	RNA-binding KH domain-containing protein PEPPER OS=Arabidopsis thaliana OX=3702 GN=PEP PE=1 SV=1	PREDICTED: poly(rC)-binding protein 4 isoform X4 [Vitis vinifera] CBI16638.3 unnamed protein product, partial [Vitis vinifera]
mlm	2023LeafShape_Perimeter	17_151899	15	12632316	17.3279	7.01572	0.14782	T/C,280	T(530,0.946):C(30,0.054)	intronic	VIT_15s0021g01940	.	.	.	--	--	Molecular Function: RNA binding (GO:0003723);; Cellular Component: nucleus (GO:0005634);; Biological Process: regulation of transcription, DNA-templated (GO:0006355);; Biological Process: RNA processing (GO:0006396);; Biological Process: mRNA transcription (GO:0009299);; Biological Process: shoot system development (GO:0048367);; Biological Process: gynoecium development (GO:0048467);; Biological…	K21444|0.0|vvi:100256424|K21444 PCBP3_4; poly(rC)-binding protein 3/4	[AR]	--	KH domain;; KH domain;; NusA-like KH domain	RNA-binding KH domain-containing protein PEPPER OS=Arabidopsis thaliana OX=3702 GN=PEP PE=1 SV=1	PREDICTED: poly(rC)-binding protein 4 isoform X4 [Vitis vinifera] CBI16638.3 unnamed protein product, partial [Vitis vinifera]
mlm	2023LeafShape_Perimeter	17_151900	15	12632349	17.3279	7.01572	0.14782	A/T,280	A(531,0.948):T(29,0.052)	intronic	VIT_15s0021g01940	.	.	.	--	--	Molecular Function: RNA binding (GO:0003723);; Cellular Component: nucleus (GO:0005634);; Biological Process: regulation of transcription, DNA-templated (GO:0006355);; Biological Process: RNA processing (GO:0006396);; Biological Process: mRNA transcription (GO:0009299);; Biological Process: shoot system development (GO:0048367);; Biological Process: gynoecium development (GO:0048467);; Biological…	K21444|0.0|vvi:100256424|K21444 PCBP3_4; poly(rC)-binding protein 3/4	[AR]	--	KH domain;; KH domain;; NusA-like KH domain	RNA-binding KH domain-containing protein PEPPER OS=Arabidopsis thaliana OX=3702 GN=PEP PE=1 SV=1	PREDICTED: poly(rC)-binding protein 4 isoform X4 [Vitis vinifera] CBI16638.3 unnamed protein product, partial [Vitis vinifera]
mlm	2023LeafShape_Perimeter	17_159938	15	18126528	17.2111	6.98493	0.14176	A/G,287	A(485,0.845):G(89,0.155)	intergenic	VIT_15s0046g01040;VIT_15s0046g01050	dist=7953;dist=6826	.	.	--	--	--	--|0.0|vvi:100256908|hypothetical protein	--	--	Lipase (class 3)	--	PREDICTED: uncharacterized protein LOC100256908 [Vitis vinifera] XP_010661905.1 PREDICTED: uncharacterized protein LOC100256908 [Vitis vinifera] XP_010661906.1 PREDICTED: uncharacterized protein LOC100256908 [Vitis vinifera] XP_019081014.1 PREDICTED: uncharacterized protein LOC100256908 [Vitis vinifera] RVX10068.1 hypothetical protein CK203_013011 [Vitis vinifera]	--	--	Molecular Function: protein phosphatase inhibitor activity (GO:0004864);; Molecular Function: signaling receptor activity (GO:0004872);; Cellular Component: nucleus (GO:0005634);; Cellular Component: cytoplasm (GO:0005737);; Cellular Component: plasma membrane (GO:0005886);; Biological Process: abscisic acid-activated signaling pathway (GO:0009738);; Molecular Function: abscisic acid binding (GO:…	K14496|1e-142|vvi:100243084|K14496 PYL; abscisic acid receptor PYR/PYL family	--	--	Polyketide cyclase / dehydrase and lipid transport	Abscisic acid receptor PYL9 OS=Arabidopsis thaliana OX=3702 GN=PYL9 PE=1 SV=1	PREDICTED: abscisic acid receptor PYL9 [Vitis vinifera] RVX10069.1 Abscisic acid receptor PYL9 [Vitis vinifera]
mlm	2023LeafShape_Perimeter	17_160142	15	18236784	16.7096	6.79412	0.13763	G/T,287	G(476,0.829):T(98,0.171)	intergenic	VIT_15s0046g01210;VIT_15s0046g01220	dist=8222;dist=7459	.	.	--	--	Biological Process: metabolic process (GO:0008152);; Molecular Function: hydroquinone glucosyltransferase activity (GO:0050505);;	K08237|0.0|vvi:100248268|K08237 E2.4.1.218; hydroquinone glucosyltransferase [EC:2.4.1.218]	[GC]	--	UDP-glucoronosyl and UDP-glucosyl transferase	Hydroquinone glucosyltransferase OS=Rauvolfia serpentina OX=4060 GN=AS PE=1 SV=1	PREDICTED: hydroquinone glucosyltransferase [Vitis vinifera]	--	--	--	--	--	--	--	--	unnamed protein product, partial [Vitis vinifera]
mlm	2023LeafShape_Perimeter	17_160146	15	18236800	16.7096	6.79412	0.13763	C/T,287	C(476,0.829):T(98,0.171)	intergenic	VIT_15s0046g01210;VIT_15s0046g01220	dist=8238;dist=7443	.	.	--	--	Biological Process: metabolic process (GO:0008152);; Molecular Function: hydroquinone glucosyltransferase activity (GO:0050505);;	K08237|0.0|vvi:100248268|K08237 E2.4.1.218; hydroquinone glucosyltransferase [EC:2.4.1.218]	[GC]	--	UDP-glucoronosyl and UDP-glucosyl transferase	Hydroquinone glucosyltransferase OS=Rauvolfia serpentina OX=4060 GN=AS PE=1 SV=1	PREDICTED: hydroquinone glucosyltransferase [Vitis vinifera]	--	--	--	--	--	--	--	--	unnamed protein product, partial [Vitis vinifera]
mlm	2023LeafShape_Perimeter	17_161064	15	18758135	14.4171	5.90591	0.12133	C/T,282	C(470,0.833):T(94,0.167)	intronic	VIT_15s0046g01920	.	.	.	--	--	Molecular Function: ferric-chelate reductase activity (GO:0000293);; Cellular Component: plasma membrane (GO:0005886);; Biological Process: ion transport (GO:0006811);; Biological Process: response to bacterium (GO:0009617);; Biological Process: iron chelate transport (GO:0015688);; Cellular Component: integral component of membrane (GO:0016021);; Molecular Function: metal ion binding (GO:0046872…	K00521|0.0|vvi:100256818|K00521 E1.16.1.7; ferric-chelate reductase [EC:1.16.1.7]	[PQ]	--	Ferric reductase NAD binding domain;; FAD-binding domain;; Ferric reductase like transmembrane component	Ferric reduction oxidase 2 OS=Arabidopsis thaliana OX=3702 GN=FRO2 PE=1 SV=2	PREDICTED: ferric reduction oxidase 2 isoform X1 [Vitis vinifera] CBI40431.3 unnamed protein product, partial [Vitis vinifera] RVX10088.1 Ferric reduction oxidase 2 [Vitis vinifera]
mlm	2023LeafShape_Perimeter	17_232686	16	7963793	17.5083	7.09773	0.14421	C/T,287	C(454,0.791):T(120,0.209)	intergenic	VIT_16s0013g01390;VIT_16s0013g01400	dist=6278;dist=36470	.	.	[RTKL]	--	Molecular Function: protein serine/threonine kinase activity (GO:0004674);; Molecular Function: ATP binding (GO:0005524);; Cellular Component: plasma membrane (GO:0005886);; Cellular Component: integral component of membrane (GO:0016021);;	--|0.0|vvi:100266216|hypothetical protein	[T]	Signal transduction mechanisms	Protein kinase domain;; Protein tyrosine and serine/threonine kinase	Rust resistance kinase Lr10 OS=Triticum aestivum OX=4565 GN=LRK10 PE=2 SV=1	Rust resistance kinase Lr10 [Vitis vinifera]	--	--	--	--|3e-06|vvi:100257840|hypothetical protein	--	--	--	--	--
mlm	2023LeafShape_Perimeter	17_238633	16	11125068	16.4508	6.61423	0.15531	G/A,238	G(442,0.929):A(34,0.071)	intergenic	VIT_16s0022g00280;VIT_16s0022g00290	dist=41471;dist=38365	.	.	--	--	--	K15440|7e-07|vvi:100253329|K15440 TAD1; tRNA-specific adenosine deaminase 1 [EC:3.5.4.34]	--	--	--	--	unnamed protein product, partial [Vitis vinifera]	--	--	--	--|4e-47|vvi:100249661|hypothetical protein	[O]	Posttranslational modification, protein turnover, chaperones	Ring finger domain;; Zinc finger, C3HC4 type (RING finger);; RING-H2 zinc finger domain;; Zinc finger, C3HC4 type (RING finger);; RING-like zinc finger;; RING-type zinc-finger;; zinc-RING finger domain;; Zinc finger, C3HC4 type (RING finger)	Probable E3 ubiquitin-protein ligase ZFP1 OS=Oryza sativa subsp. japonica OX=39947 GN=ZFP1 PE=1 SV=1	unnamed protein product, partial [Vitis vinifera]
mlm	2023LeafShape_Perimeter	17_242892	16	13769567	16.226	6.60778	0.13366	G/A,286	G(420,0.734):A(152,0.266)	intergenic	VIT_16s0022g01670;VIT_16s0022g01680	dist=11671;dist=3257	.	.	[RTKL]	--	Molecular Function: protein serine/threonine kinase activity (GO:0004674);; Molecular Function: ATP binding (GO:0005524);; Cellular Component: plasma membrane (GO:0005886);; Cellular Component: integral component of membrane (GO:0016021);;	--|0.0|vvi:100253130|hypothetical protein	--	--	Protein kinase domain;; Protein tyrosine and serine/threonine kinase	Rust resistance kinase Lr10 OS=Triticum aestivum OX=4565 GN=LRK10 PE=2 SV=1	PREDICTED: rust resistance kinase Lr10-like isoform X2 [Vitis vinifera]	--	--	Molecular Function: DNA binding (GO:0003677);; Molecular Function: zinc ion binding (GO:0008270);;	--|1e-111|vvi:100265156|hypothetical protein	[R]	General function prediction only	A20-like zinc finger;; AN1-like Zinc finger	Zinc finger A20 and AN1 domain-containing stress-associated protein 1 OS=Arabidopsis thaliana OX=3702 GN=SAP1 PE=1 SV=1	PREDICTED: zinc finger A20 and AN1 domain-containing stress-associated protein 1 [Vitis vinifera]
mlm	2023LeafShape_Perimeter	17_247256	16	17054982	17.3611	7.00743	0.15003	G/A,268	G(502,0.937):A(34,0.063)	exonic	VIT_16s0050g00250	.	synonymous SNV	VIT_16s0050g00250:transcript:VIT_16s0050g00250.t01:exon1:c.C637T:p.L213L	[S]	Function unknown	--	--|0.0|vvi:104882200|hypothetical protein	[R]	General function prediction only	Leucine rich repeat;; Leucine rich repeat N-terminal domain;; Leucine Rich repeats (2 copies);; Leucine Rich Repeat	Receptor-like protein EIX2 OS=Solanum lycopersicum OX=4081 GN=EIX2 PE=1 SV=2	PREDICTED: receptor-like protein kinase 5 isoform X1 [Vitis vinifera] XP_019081373.1 PREDICTED: receptor-like protein kinase 5 isoform X1 [Vitis vinifera] XP_019081374.1 PREDICTED: receptor-like protein kinase 5 isoform X1 [Vitis vinifera] CBI22735.3 unnamed protein product, partial [Vitis vinifera]
mlm	2023LeafShape_Perimeter	17_247257	16	17054992	17.3593	7.0046	0.15003	A/G,267	A(499,0.934):G(35,0.066)	exonic	VIT_16s0050g00250	.	synonymous SNV	VIT_16s0050g00250:transcript:VIT_16s0050g00250.t01:exon1:c.T627C:p.S209S	[S]	Function unknown	--	--|0.0|vvi:104882200|hypothetical protein	[R]	General function prediction only	Leucine rich repeat;; Leucine rich repeat N-terminal domain;; Leucine Rich repeats (2 copies);; Leucine Rich Repeat	Receptor-like protein EIX2 OS=Solanum lycopersicum OX=4081 GN=EIX2 PE=1 SV=2	PREDICTED: receptor-like protein kinase 5 isoform X1 [Vitis vinifera] XP_019081373.1 PREDICTED: receptor-like protein kinase 5 isoform X1 [Vitis vinifera] XP_019081374.1 PREDICTED: receptor-like protein kinase 5 isoform X1 [Vitis vinifera] CBI22735.3 unnamed protein product, partial [Vitis vinifera]
mlm	2023LeafShape_Perimeter	17_247258	16	17055033	17.2255	6.95857	0.14822	T/C,269	T(503,0.935):C(35,0.065)	exonic	VIT_16s0050g00250	.	nonsynonymous SNV	VIT_16s0050g00250:transcript:VIT_16s0050g00250.t01:exon1:c.A586G:p.R196G	[S]	Function unknown	--	--|0.0|vvi:104882200|hypothetical protein	[R]	General function prediction only	Leucine rich repeat;; Leucine rich repeat N-terminal domain;; Leucine Rich repeats (2 copies);; Leucine Rich Repeat	Receptor-like protein EIX2 OS=Solanum lycopersicum OX=4081 GN=EIX2 PE=1 SV=2	PREDICTED: receptor-like protein kinase 5 isoform X1 [Vitis vinifera] XP_019081373.1 PREDICTED: receptor-like protein kinase 5 isoform X1 [Vitis vinifera] XP_019081374.1 PREDICTED: receptor-like protein kinase 5 isoform X1 [Vitis vinifera] CBI22735.3 unnamed protein product, partial [Vitis vinifera]
mlm	2023LeafShape_Perimeter	17_248779	16	18281026	16.1325	6.5397	0.14203	G/T,265	G(489,0.923):T(41,0.077)	intergenic	VIT_16s0050g01410;VIT_16s0050g01420	dist=4071;dist=21900	.	.	--	--	--	--	--	--	--	--	unnamed protein product, partial [Vitis vinifera]	--	--	Cellular Component: endoplasmic reticulum membrane (GO:0005789);; Cellular Component: plasma membrane (GO:0005886);; Cellular Component: integral component of membrane (GO:0016021);; Cellular Component: protein storage vacuole membrane (GO:0032586);;	K22761|0.0|vvi:100257712|K22761 PRIMPOL; DNA-directed primase/polymerase protein [EC:2.7.7.102 2.7.7.7]	--	--	Herpesviridae UL52/UL70 DNA primase;; C2 domain	Protein SRC2 OS=Glycine max OX=3847 GN=SRC2 PE=2 SV=1	PREDICTED: DNA-directed primase/polymerase protein isoform X1 [Vitis vinifera]
mlm	2023LeafShape_Perimeter	17_10092	17	9847090	16.0982	6.55041	0.1341	A/G,281	A(532,0.947):G(30,0.053)	UTR3	VIT_17s0000g08560	transcript:VIT_17s0000g08560.t01:c.*114T>C	.	.	--	--	Cellular Component: mitochondrion (GO:0005739);; Cellular Component: chloroplast (GO:0009507);; Cellular Component: plastid inner membrane (GO:0009528);; Cellular Component: plastid (GO:0009536);; Cellular Component: chloroplast envelope (GO:0009941);; Molecular Function: phosphoglycerate transmembrane transporter activity (GO:0015120);; Molecular Function: phosphoenolpyruvate:phosphate antiporte…	K15283|0.0|vvi:100248370|K15283 SLC35E1; solute carrier family 35, member E1	[GE]	--	Triose-phosphate Transporter family;; EamA-like transporter family	Phosphoenolpyruvate/phosphate translocator 1, chloroplastic OS=Arabidopsis thaliana OX=3702 GN=PPT1 PE=1 SV=1	PREDICTED: phosphoenolpyruvate/phosphate translocator 1, chloroplastic [Vitis vinifera] CBI15015.3 unnamed protein product, partial [Vitis vinifera] RVX18502.1 Phosphoenolpyruvate/phosphate translocator 2, chloroplastic [Vitis vinifera]
mlm	2023LeafShape_Perimeter	17_18816	17	15286497	17.1998	6.61599	0.22144	C/T,156	C(22,0.071):T(290,0.929)	intergenic	VIT_17s0053g00480;VIT_17s0053g00520	dist=38622;dist=126434	.	.	--	--	--	--	--	--	--	--	--	--	--	Molecular Function: ATP binding (GO:0005524);; Cellular Component: plasma membrane (GO:0005886);; Biological Process: signal transduction (GO:0007165);; Biological Process: plant-type hypersensitive response (GO:0009626);; Molecular Function: ADP binding (GO:0043531);;	--|0.0|vvi:104882440|hypothetical protein	[T]	Signal transduction mechanisms	--	Putative disease resistance RPP13-like protein 1 OS=Arabidopsis thaliana OX=3702 GN=RPPL1 PE=3 SV=1	unnamed protein product, partial [Vitis vinifera]
mlm	2023LeafShape_Perimeter	17_22214	17	16872776	16.9234	6.61885	0.20497	T/C,180	T(339,0.942):C(21,0.058)	intergenic	VIT_17s0053g00990;VIT_17s0053g01010	dist=98860;dist=103332	.	.	--	--	Cellular Component: extracellular region (GO:0005576);; Cellular Component: cell wall (GO:0005618);; Biological Process: syncytium formation (GO:0006949);; Biological Process: plant-type cell wall organization (GO:0009664);; Cellular Component: membrane (GO:0016020);;	--|0.0|vvi:100261426|hypothetical protein	--	--	Expansin C-terminal domain;; Lytic transglycolase	Expansin-A15 OS=Arabidopsis thaliana OX=3702 GN=EXPA15 PE=2 SV=2	PREDICTED: expansin-A10 [Vitis vinifera] BAC66694.1 expansin [Vitis labrusca x Vitis vinifera] CAN77596.1 hypothetical protein VITISV_001302 [Vitis vinifera] CBI35311.3 unnamed protein product, partial [Vitis vinifera]	[K]	Transcription	Cellular Component: nucleus (GO:0005634);; Cellular Component: cytoplasm (GO:0005737);; Biological Process: DNA-templated transcription, initiation (GO:0006352);; Biological Process: regulation of transcription, DNA-templated (GO:0006355);; Molecular Function: zinc ion binding (GO:0008270);;	K03124|0.0|vvi:100266630|K03124 TFIIB; transcription initiation factor TFIIB	[K]	Transcription	Transcription factor TFIIB repeat;; TFIIB zinc-binding;; Cyclin, N-terminal domain	Transcription initiation factor IIB-2 OS=Arabidopsis thaliana OX=3702 GN=TFIIB2 PE=2 SV=1	PREDICTED: transcription initiation factor IIB-2 [Vitis vinifera] CBI35314.3 unnamed protein product, partial [Vitis vinifera]
mlm	2023LeafShape_Perimeter	17_538583	18	2381252	16.0045	6.51461	0.13255	T/C,280	T(505,0.902):C(55,0.098)	intronic	VIT_18s0001g01860	.	.	.	[U]	Intracellular trafficking, secretion, and vesicular transport	Molecular Function: ATP binding (GO:0005524);; Biological Process: protein targeting (GO:0006605);; Biological Process: chloroplast organization (GO:0009658);; Biological Process: regulation of photosynthesis (GO:0010109);; Molecular Function: ATPase-coupled protein transmembrane transporter activity (GO:0015462);; Biological Process: protein import (GO:0017038);; Cellular Component: chloroplast …	K03070|0.0|vvi:100248990|K03070 secA; preprotein translocase subunit SecA [EC:7.4.2.8]	--	--	SecA DEAD-like domain;; SecA Wing and Scaffold domain;; SecA preprotein cross-linking domain	Protein translocase subunit SECA2, chloroplastic OS=Arabidopsis thaliana OX=3702 GN=SECA2 PE=2 SV=1	PREDICTED: protein translocase subunit SECA2, chloroplastic isoform X1 [Vitis vinifera] XP_010664175.1 PREDICTED: protein translocase subunit SECA2, chloroplastic isoform X1 [Vitis vinifera] XP_019072059.1 PREDICTED: protein translocase subunit SECA2, chloroplastic isoform X1 [Vitis vinifera]
mlm	2023LeafShape_Perimeter	17_538584	18	2381274	16.0149	6.5186	0.13264	G/A,280	G(500,0.893):A(60,0.107)	intronic	VIT_18s0001g01860	.	.	.	[U]	Intracellular trafficking, secretion, and vesicular transport	Molecular Function: ATP binding (GO:0005524);; Biological Process: protein targeting (GO:0006605);; Biological Process: chloroplast organization (GO:0009658);; Biological Process: regulation of photosynthesis (GO:0010109);; Molecular Function: ATPase-coupled protein transmembrane transporter activity (GO:0015462);; Biological Process: protein import (GO:0017038);; Cellular Component: chloroplast …	K03070|0.0|vvi:100248990|K03070 secA; preprotein translocase subunit SecA [EC:7.4.2.8]	--	--	SecA DEAD-like domain;; SecA Wing and Scaffold domain;; SecA preprotein cross-linking domain	Protein translocase subunit SECA2, chloroplastic OS=Arabidopsis thaliana OX=3702 GN=SECA2 PE=2 SV=1	PREDICTED: protein translocase subunit SECA2, chloroplastic isoform X1 [Vitis vinifera] XP_010664175.1 PREDICTED: protein translocase subunit SECA2, chloroplastic isoform X1 [Vitis vinifera] XP_019072059.1 PREDICTED: protein translocase subunit SECA2, chloroplastic isoform X1 [Vitis vinifera]
mlm	2023LeafShape_Perimeter	17_547141	18	7450998	17.7556	6.75483	0.22812	G/A,148	G(277,0.936):A(19,0.064)	intergenic	VIT_18s0001g08890;VIT_18s0001g08900	dist=2513;dist=13766	.	.	[R]	General function prediction only	Molecular Function: signaling receptor activity (GO:0004872);; Biological Process: response to hormone (GO:0009725);; Cellular Component: integral component of membrane (GO:0016021);;	--|0.0|vvi:100248829|hypothetical protein	[RT]	--	Haemolysin-III related	Heptahelical transmembrane protein ADIPOR3 OS=Oryza sativa subsp. japonica OX=39947 GN=ADIPOR3 PE=2 SV=1	PREDICTED: heptahelical transmembrane protein 4 isoform X1 [Vitis vinifera] XP_010664497.1 PREDICTED: heptahelical transmembrane protein 4 isoform X1 [Vitis vinifera] CBI19385.3 unnamed protein product, partial [Vitis vinifera]	--	--	--	--	--	--	--	--	unnamed protein product, partial [Vitis vinifera]
mlm	2023LeafShape_Perimeter	17_551055	18	10240620	16.0803	6.55368	0.13245	A/G,287	A(503,0.876):G(71,0.124)	intronic	VIT_18s0001g12030	.	.	.	[L]	Replication, recombination and repair	--	K01246|0.0|vvi:100250686|K01246 tag; DNA-3-methyladenine glycosylase I [EC:3.2.2.20]	--	--	Methyladenine glycosylase	--	PREDICTED: uncharacterized protein LOC100250686 [Vitis vinifera]
mlm	2023LeafShape_Perimeter	17_551598	18	10622951	16.4944	6.71202	0.13586	G/A,287	G(534,0.930):A(40,0.070)	intergenic	VIT_18s0001g12400;VIT_18s0001g12410	dist=20411;dist=11164	.	.	--	--	--	--|0.0|vvi:100267647|hypothetical protein	--	--	--	--	PREDICTED: uncharacterized protein LOC100267647 [Vitis vinifera]	--	--	--	--|4e-96|vvi:109122424|hypothetical protein	[R]	General function prediction only	--	Retrovirus-related Pol polyprotein from transposon RE2 OS=Arabidopsis thaliana OX=3702 GN=RE2 PE=4 SV=1	Retrovirus-related Pol polyprotein from transposon RE1 [Vitis vinifera]
mlm	2023LeafShape_Perimeter	17_551715	18	10696851	16.5141	6.71956	0.13602	G/T,287	G(534,0.930):T(40,0.070)	intronic	VIT_18s0001g12510	.	.	.	--	--	--	--|0.0|vvi:100254078|hypothetical protein	[F]	Nucleotide transport and metabolism	5' nucleotidase family	--	PREDICTED: 5&apos;-nucleotidase domain-containing protein 4 isoform X2 [Vitis vinifera]
mlm	2023LeafShape_Perimeter	17_576022	18	28472205	16.7609	6.61608	0.21255	T/C,198	T(375,0.947):C(21,0.053)	exonic	VIT_18s0089g00650	.	nonsynonymous SNV	VIT_18s0089g00650:transcript:VIT_18s0089g00650.t01:exon1:c.T2C:p.M1T	[S]	Function unknown	--	--|0.0|vvi:100255139|hypothetical protein	[R]	General function prediction only	Leucine rich repeat;; Leucine Rich repeats (2 copies);; Leucine Rich Repeat;; Leucine Rich repeat	Receptor-like protein Cf-9 homolog OS=Solanum lycopersicum OX=4081 GN=HCR9-0 PE=2 SV=2	Receptor-like protein 12 [Vitis vinifera]
mlm	2023LeafShape_Perimeter	17_444835	19	14763902	17.1818	6.96629	0.14252	C/T,283	C(510,0.901):T(56,0.099)	intergenic	VIT_19s0135g00100;VIT_19s0135g00120	dist=43230;dist=130876	.	.	[J]	Translation, ribosomal structure and biogenesis	Molecular Function: structural constituent of ribosome (GO:0003735);; Cellular Component: ribosome (GO:0005840);; Biological Process: translation (GO:0006412);;	K02882|1e-132|vvi:100255695|K02882 RP-L18Ae; large subunit ribosomal protein L18Ae	[J]	Translation, ribosomal structure and biogenesis	Ribosomal proteins 50S-L18Ae/60S-L20/60S-L18A	60S ribosomal protein L18a OS=Castanea sativa OX=21020 GN=RPL18A PE=2 SV=1	PREDICTED: 60S ribosomal protein L18a [Vitis vinifera] CBI22128.3 unnamed protein product, partial [Vitis vinifera]	[Q]	Secondary metabolites biosynthesis, transport and catabolism	Molecular Function: monooxygenase activity (GO:0004497);; Molecular Function: iron ion binding (GO:0005506);; Cellular Component: integral component of membrane (GO:0016021);; Molecular Function: oxidoreductase activity, acting on paired donors, with incorporation or reduction of molecular oxygen (GO:0016705);; Molecular Function: heme binding (GO:0020037);;	--|0.0|vvi:100250517|hypothetical protein	[QI]	--	Cytochrome P450	Cytochrome P450 CYP72A219 OS=Panax ginseng OX=4054 PE=2 SV=1	unnamed protein product, partial [Vitis vinifera]
mlm	2023LeafShape_Perimeter	17_450730	19	18187569	17.2818	6.99632	0.14567	C/T,278	C(460,0.827):T(96,0.173)	intergenic	VIT_19s0027g00020;VIT_19s0027g00030	dist=56694;dist=7371	.	.	[RTKL]	--	Molecular Function: protein serine/threonine kinase activity (GO:0004674);; Molecular Function: ATP binding (GO:0005524);; Cellular Component: nucleus (GO:0005634);; Cellular Component: cytoplasm (GO:0005737);; Cellular Component: cytosol (GO:0005829);; Cellular Component: plasma membrane (GO:0005886);; Biological Process: auxin-activated signaling pathway (GO:0009734);; Biological Process: auxin…	--|0.0|vvi:100257743|hypothetical protein	[R]	General function prediction only	Protein kinase domain;; Protein tyrosine and serine/threonine kinase	Serine/threonine-protein kinase WAG1 OS=Arabidopsis thaliana OX=3702 GN=WAG1 PE=2 SV=1	PREDICTED: serine/threonine-protein kinase WAG1 [Vitis vinifera]	[Q]	Secondary metabolites biosynthesis, transport and catabolism	Molecular Function: monooxygenase activity (GO:0004497);; Molecular Function: iron ion binding (GO:0005506);; Cellular Component: integral component of membrane (GO:0016021);; Molecular Function: oxidoreductase activity, acting on paired donors, with incorporation or reduction of molecular oxygen (GO:0016705);; Molecular Function: heme binding (GO:0020037);;	--|1e-128|vvi:100254366|hypothetical protein	[QI]	--	Cytochrome P450	Cytochrome P450 CYP72A219 OS=Panax ginseng OX=4054 PE=2 SV=1	unnamed protein product, partial [Vitis vinifera]
mlm	2023LeafShape_Perimeter	17_450813	19	18211469	16.7579	6.78824	0.14237	G/A,272	G(484,0.890):A(60,0.110)	intergenic	VIT_19s0027g00040;VIT_19s0027g00050	dist=12531;dist=28760	.	.	--	--	Molecular Function: iron ion binding (GO:0005506);; Cellular Component: integral component of membrane (GO:0016021);; Molecular Function: oxidoreductase activity, acting on paired donors, with incorporation or reduction of molecular oxygen, NAD(P)H as one donor, and incorporation of one atom of oxygen (GO:0016709);; Molecular Function: heme binding (GO:0020037);; Molecular Function: 11-oxo-beta-a…	--|2e-28|vvi:100258319|hypothetical protein	[QI]	--	--	11-oxo-beta-amyrin 30-oxidase OS=Glycyrrhiza uralensis OX=74613 GN=CYP72A154 PE=1 SV=1	unnamed protein product, partial [Vitis vinifera]	--	--	Molecular Function: protein serine/threonine kinase activity (GO:0004674);; Molecular Function: ATP binding (GO:0005524);; Cellular Component: plasma membrane (GO:0005886);; Cellular Component: integral component of membrane (GO:0016021);;	--|4e-26|vvi:100258656|hypothetical protein	--	--	--	Probable LRR receptor-like serine/threonine-protein kinase At4g20940 OS=Arabidopsis thaliana OX=3702 GN=At4g20940 PE=1 SV=1	unnamed protein product, partial [Vitis vinifera]
mlm	2023LeafShape_Perimeter	17_450818	19	18211544	16.5756	6.71724	0.14125	T/A,271	T(481,0.887):A(61,0.113)	intergenic	VIT_19s0027g00040;VIT_19s0027g00050	dist=12606;dist=28685	.	.	--	--	Molecular Function: iron ion binding (GO:0005506);; Cellular Component: integral component of membrane (GO:0016021);; Molecular Function: oxidoreductase activity, acting on paired donors, with incorporation or reduction of molecular oxygen, NAD(P)H as one donor, and incorporation of one atom of oxygen (GO:0016709);; Molecular Function: heme binding (GO:0020037);; Molecular Function: 11-oxo-beta-a…	--|2e-28|vvi:100258319|hypothetical protein	[QI]	--	--	11-oxo-beta-amyrin 30-oxidase OS=Glycyrrhiza uralensis OX=74613 GN=CYP72A154 PE=1 SV=1	unnamed protein product, partial [Vitis vinifera]	--	--	Molecular Function: protein serine/threonine kinase activity (GO:0004674);; Molecular Function: ATP binding (GO:0005524);; Cellular Component: plasma membrane (GO:0005886);; Cellular Component: integral component of membrane (GO:0016021);;	--|4e-26|vvi:100258656|hypothetical protein	--	--	--	Probable LRR receptor-like serine/threonine-protein kinase At4g20940 OS=Arabidopsis thaliana OX=3702 GN=At4g20940 PE=1 SV=1	unnamed protein product, partial [Vitis vinifera]
mlm	2023LeafShape_Perimeter	17_458006	19	23417878	14.673	6.01054	0.12086	G/A,286	G(515,0.900):A(57,0.100)	intergenic	VIT_19s0085g00910;VIT_19s0085g00920	dist=3789;dist=7009	.	.	[GEPR]	--	Molecular Function: ATP binding (GO:0005524);; Molecular Function: organic anion transmembrane transporter activity (GO:0008514);; Cellular Component: plant-type vacuole membrane (GO:0009705);; Cellular Component: integral component of membrane (GO:0016021);;	--|0.0|vvi:100241517|hypothetical protein	[R]	General function prediction only	Sugar (and other) transporter;; Major Facilitator Superfamily	Organic cation/carnitine transporter 2 OS=Arabidopsis thaliana OX=3702 GN=OCT2 PE=2 SV=1	PREDICTED: organic cation/carnitine transporter 2 [Vitis vinifera] RVW93839.1 Organic cation/carnitine transporter 2 [Vitis vinifera]	[GEPR]	--	Molecular Function: ATP binding (GO:0005524);; Molecular Function: organic anion transmembrane transporter activity (GO:0008514);; Cellular Component: plant-type vacuole membrane (GO:0009705);; Cellular Component: integral component of membrane (GO:0016021);; Biological Process: cellular response to cold (GO:0070417);;	--|0.0|vvi:100251788|hypothetical protein	[R]	General function prediction only	Sugar (and other) transporter;; Major Facilitator Superfamily	Organic cation/carnitine transporter 3 OS=Arabidopsis thaliana OX=3702 GN=OCT3 PE=2 SV=1	unnamed protein product, partial [Vitis vinifera]

## Sheet: 2024
#Model	Trait	MarkerName	Chr	Pos	Pvalue	log10P	MarkerR2	Count	Allele(MAF)	Func.refGene	Gene.refGene	GeneDetail.refGene	ExonicFunc.refGene	AAChange.refGene	COG_class	COG_class_annotation	GO_annotation	KEGG_annotation	KOG_class	KOG_class_annotation	Pfam_annotation	Swissprot_annotation	nr_annotation	COG_class	COG_class_annotation	GO_annotation	KEGG_annotation	KOG_class	KOG_class_annotation	Pfam_annotation	Swissprot_annotation	nr_annotation
mlm	2024LeafShape_Perimeter	17_376580	1	14294561	15.4387	6.30586	0.12748	C/T,286	C(530,0.927):T(42,0.073)	intergenic	VIT_01s0182g00160;VIT_01s0010g00010	dist=45273;dist=8268	.	.	--	--	Biological Process: protein glycosylation (GO:0006486);; Molecular Function: galactoside 2-alpha-L-fucosyltransferase activity (GO:0008107);; Cellular Component: integral component of membrane (GO:0016021);; Cellular Component: Golgi cisterna membrane (GO:0032580);; Biological Process: cell wall biogenesis (GO:0042546);; Biological Process: cell wall organization (GO:0071555);;	K13681|0.0|vvi:100243671|K13681 FUT; xyloglucan fucosyltransferase [EC:2.4.1.-]	--	--	Xyloglucan fucosyltransferase	Galactoside 2-alpha-L-fucosyltransferase OS=Pisum sativum OX=3888 GN=FT1 PE=2 SV=1	PREDICTED: galactoside 2-alpha-L-fucosyltransferase [Vitis vinifera] RVW77971.1 Galactoside 2-alpha-L-fucosyltransferase [Vitis vinifera]	--	--	--	--	--	--	--	--	unnamed protein product, partial [Vitis vinifera]
mlm	2024LeafShape_Perimeter	17_376582	1	14294597	15.4191	6.29829	0.12731	G/T,286	G(531,0.928):T(41,0.072)	intergenic	VIT_01s0182g00160;VIT_01s0010g00010	dist=45309;dist=8232	.	.	--	--	Biological Process: protein glycosylation (GO:0006486);; Molecular Function: galactoside 2-alpha-L-fucosyltransferase activity (GO:0008107);; Cellular Component: integral component of membrane (GO:0016021);; Cellular Component: Golgi cisterna membrane (GO:0032580);; Biological Process: cell wall biogenesis (GO:0042546);; Biological Process: cell wall organization (GO:0071555);;	K13681|0.0|vvi:100243671|K13681 FUT; xyloglucan fucosyltransferase [EC:2.4.1.-]	--	--	Xyloglucan fucosyltransferase	Galactoside 2-alpha-L-fucosyltransferase OS=Pisum sativum OX=3888 GN=FT1 PE=2 SV=1	PREDICTED: galactoside 2-alpha-L-fucosyltransferase [Vitis vinifera] RVW77971.1 Galactoside 2-alpha-L-fucosyltransferase [Vitis vinifera]	--	--	--	--	--	--	--	--	unnamed protein product, partial [Vitis vinifera]
mlm	2024LeafShape_Perimeter	17_381720	1	17684184	14.9882	6.13083	0.12399	T/C,285	T(539,0.946):C(31,0.054)	intronic	VIT_01s0010g01480	.	.	.	[U]	Intracellular trafficking, secretion, and vesicular transport	Molecular Function: GTPase activator activity (GO:0005096);; Cellular Component: cytoplasm (GO:0005737);; Molecular Function: metal ion binding (GO:0046872);;	K12489|0.0|vvi:100261572|K12489 ACAP; Arf-GAP with coiled-coil, ANK repeat and PH domain-containing protein	[T]	Signal transduction mechanisms	Putative GTPase activating protein for Arf;; BAR domain of APPL family;; PH domain;; BAR domain;; Pleckstrin homology domain	ADP-ribosylation factor GTPase-activating protein AGD4 OS=Arabidopsis thaliana OX=3702 GN=AGD4 PE=2 SV=2	PREDICTED: ADP-ribosylation factor GTPase-activating protein AGD4 isoform X2 [Vitis vinifera]
mlm	2024LeafShape_Perimeter	17_381724	1	17684215	14.9903	6.13165	0.124	G/A,285	G(538,0.944):A(32,0.056)	intronic	VIT_01s0010g01480	.	.	.	[U]	Intracellular trafficking, secretion, and vesicular transport	Molecular Function: GTPase activator activity (GO:0005096);; Cellular Component: cytoplasm (GO:0005737);; Molecular Function: metal ion binding (GO:0046872);;	K12489|0.0|vvi:100261572|K12489 ACAP; Arf-GAP with coiled-coil, ANK repeat and PH domain-containing protein	[T]	Signal transduction mechanisms	Putative GTPase activating protein for Arf;; BAR domain of APPL family;; PH domain;; BAR domain;; Pleckstrin homology domain	ADP-ribosylation factor GTPase-activating protein AGD4 OS=Arabidopsis thaliana OX=3702 GN=AGD4 PE=2 SV=2	PREDICTED: ADP-ribosylation factor GTPase-activating protein AGD4 isoform X2 [Vitis vinifera]
mlm	2024LeafShape_Perimeter	17_381725	1	17684228	14.8695	6.07763	0.12322	G/A,278	G(505,0.908):A(51,0.092)	intronic	VIT_01s0010g01480	.	.	.	[U]	Intracellular trafficking, secretion, and vesicular transport	Molecular Function: GTPase activator activity (GO:0005096);; Cellular Component: cytoplasm (GO:0005737);; Molecular Function: metal ion binding (GO:0046872);;	K12489|0.0|vvi:100261572|K12489 ACAP; Arf-GAP with coiled-coil, ANK repeat and PH domain-containing protein	[T]	Signal transduction mechanisms	Putative GTPase activating protein for Arf;; BAR domain of APPL family;; PH domain;; BAR domain;; Pleckstrin homology domain	ADP-ribosylation factor GTPase-activating protein AGD4 OS=Arabidopsis thaliana OX=3702 GN=AGD4 PE=2 SV=2	PREDICTED: ADP-ribosylation factor GTPase-activating protein AGD4 isoform X2 [Vitis vinifera]
mlm	2024LeafShape_Perimeter	17_382526	1	18155488	15.802	6.44378	0.13059	G/A,284	G(480,0.845):A(88,0.155)	intergenic	VIT_01s0010g01740;VIT_01s0010g01760	dist=15315;dist=8063	.	.	--	--	Cellular Component: plant-type vacuole membrane (GO:0009705);; Cellular Component: integral component of membrane (GO:0016021);; Biological Process: viral replication complex formation and maintenance (GO:0046786);;	--|0.0|vvi:100266794|hypothetical protein	--	--	Protein of unknown function (DUF1084)	Tobamovirus multiplication protein 3 OS=Nicotiana tabacum OX=4097 GN=TOM3 PE=1 SV=1	PREDICTED: tobamovirus multiplication protein 3 [Vitis vinifera] CBI27483.3 unnamed protein product, partial [Vitis vinifera]	--	--	Cellular Component: plasma membrane (GO:0005886);; Biological Process: abscisic acid-activated signaling pathway (GO:0009738);;	--|0.0|vvi:100251322|hypothetical protein	--	--	Remorin, C-terminal region	Remorin 4.1 OS=Oryza sativa subsp. japonica OX=39947 GN=REM4.1 PE=1 SV=1	PREDICTED: uncharacterized protein LOC100251322 isoform X2 [Vitis vinifera] CBI27484.3 unnamed protein product, partial [Vitis vinifera]
mlm	2024LeafShape_Perimeter	17_386670	1	21116780	14.9269	6.08721	0.12691	T/A,269	T(505,0.939):A(33,0.061)	downstream	VIT_01s0010g03760	dist=962	.	.	[O]	Posttranslational modification, protein turnover, chaperones	Cellular Component: integral component of membrane (GO:0016021);;	--|0.0|vvi:104877364|hypothetical protein	--	--	Domain of unknown function (DUF3444);; DnaJ domain	Chaperone protein dnaJ 49 OS=Arabidopsis thaliana OX=3702 GN=ATJ49 PE=2 SV=2	PREDICTED: uncharacterized protein LOC104877364 [Vitis vinifera] XP_010656028.1 PREDICTED: uncharacterized protein LOC104877364 [Vitis vinifera]
mlm	2024LeafShape_Perimeter	17_387204	1	21442129	14.9855	6.12978	0.12373	A/G,285	A(538,0.944):G(32,0.056)	intronic	VIT_01s0010g03920	.	.	.	--	--	--	--|0.0|vvi:100248973|hypothetical protein	--	--	Protein of unknown function (DUF1664)	--	PREDICTED: uncharacterized protein LOC100248973 [Vitis vinifera]
mlm	2024LeafShape_Perimeter	17_65601	2	11139577	15.5277	6.32556	0.13238	C/T,276	C(496,0.899):T(56,0.101)	intergenic	VIT_02s0012g02970;VIT_02s0012g03040	dist=64744;dist=415404	.	.	--	--	--	--	--	--	--	--	hypothetical protein CK203_054975 [Vitis vinifera]	[L]	Replication, recombination and repair	--	K11269|0.0|vvi:100244400|K11269 CTF18; chromosome transmission fidelity protein 18	[DL]	--	--	--	unnamed protein product, partial [Vitis vinifera]
mlm	2024LeafShape_Perimeter	17_70467	2	15388709	15.1823	6.17999	0.13246	G/A,267	G(498,0.933):A(36,0.067)	intergenic	VIT_02s0033g00750;VIT_02s0033g00770	dist=1533;dist=59900	.	.	--	--	Molecular Function: microtubule motor activity (GO:0003777);; Molecular Function: ATP binding (GO:0005524);; Cellular Component: kinesin complex (GO:0005871);; Cellular Component: microtubule (GO:0005874);; Biological Process: microtubule-based movement (GO:0007018);; Molecular Function: ATPase activity (GO:0016887);;	--|3e-43|vvi:109124366|hypothetical protein	[Z]	Cytoskeleton	--	Kinesin-like protein KIN-14I OS=Arabidopsis thaliana OX=3702 GN=KIN14I PE=2 SV=1	unnamed protein product, partial [Vitis vinifera]	[R]	General function prediction only	Biological Process: cyanide catabolic process (GO:0019500);; Molecular Function: cyanoalanine nitrilase activity (GO:0047427);; Molecular Function: 3-cyanoalanine hydratase activity (GO:0047558);; Biological Process: detoxification of nitrogen compound (GO:0051410);;	K13035|0.0|vvi:100253338|K13035 NIT4; beta-cyano-L-alanine hydratase/nitrilase [EC:3.5.5.4 4.2.1.65]	[E]	Amino acid transport and metabolism	Carbon-nitrogen hydrolase	Bifunctional nitrilase/nitrile hydratase NIT4B OS=Lupinus angustifolius OX=3871 GN=NIT4B PE=1 SV=1	Bifunctional nitrilase/nitrile hydratase NIT4B [Vitis vinifera]
mlm	2024LeafShape_Perimeter	17_70916	2	15999442	14.8899	6.06649	0.13084	C/T,267	C(492,0.921):T(42,0.079)	intergenic	VIT_02s0033g01000;VIT_02s0033g01010	dist=16000;dist=41254	.	.	--	--	Molecular Function: transferase activity, transferring acyl groups other than amino-acyl groups (GO:0016747);;	K19861|0.0|vvi:100243166|K19861 BEBT; benzyl alcohol O-benzoyltransferase [EC:2.3.1.196 2.3.1.232]	--	--	Transferase family	Methanol O-anthraniloyltransferase OS=Vitis labrusca OX=103355 GN=AMAT PE=1 SV=1	PREDICTED: methanol O-anthraniloyltransferase [Vitis vinifera] CBI37440.3 unnamed protein product, partial [Vitis vinifera] RVW29688.1 Methanol O-anthraniloyltransferase [Vitis vinifera] RVW93735.1 Methanol O-anthraniloyltransferase [Vitis vinifera]	--	--	Molecular Function: structural constituent of ribosome (GO:0003735);; Biological Process: translation (GO:0006412);; Cellular Component: chloroplast (GO:0009507);; Cellular Component: small ribosomal subunit (GO:0015935);; Molecular Function: rRNA binding (GO:0019843);;	--	--	--	--	30S ribosomal protein S12, chloroplastic OS=Chloranthus spicatus OX=13006 GN=rps12 PE=3 SV=1	unnamed protein product, partial [Vitis vinifera]
mlm	2024LeafShape_Perimeter	17_70917	2	15999452	14.8683	6.05656	0.13079	C/A,265	C(484,0.913):A(46,0.087)	intergenic	VIT_02s0033g01000;VIT_02s0033g01010	dist=16010;dist=41244	.	.	--	--	Molecular Function: transferase activity, transferring acyl groups other than amino-acyl groups (GO:0016747);;	K19861|0.0|vvi:100243166|K19861 BEBT; benzyl alcohol O-benzoyltransferase [EC:2.3.1.196 2.3.1.232]	--	--	Transferase family	Methanol O-anthraniloyltransferase OS=Vitis labrusca OX=103355 GN=AMAT PE=1 SV=1	PREDICTED: methanol O-anthraniloyltransferase [Vitis vinifera] CBI37440.3 unnamed protein product, partial [Vitis vinifera] RVW29688.1 Methanol O-anthraniloyltransferase [Vitis vinifera] RVW93735.1 Methanol O-anthraniloyltransferase [Vitis vinifera]	--	--	Molecular Function: structural constituent of ribosome (GO:0003735);; Biological Process: translation (GO:0006412);; Cellular Component: chloroplast (GO:0009507);; Cellular Component: small ribosomal subunit (GO:0015935);; Molecular Function: rRNA binding (GO:0019843);;	--	--	--	--	30S ribosomal protein S12, chloroplastic OS=Chloranthus spicatus OX=13006 GN=rps12 PE=3 SV=1	unnamed protein product, partial [Vitis vinifera]
mlm	2024LeafShape_Perimeter	17_81649	3	4504866	14.9589	6.11955	0.12346	G/A,285	G(540,0.947):A(30,0.053)	intronic	VIT_03s0063g01070	.	.	.	[B]	Chromatin structure and dynamics	--	K15223|3e-71|vvi:109122344|K15223 UAF30; upstream activation factor subunit UAF30	[K]	Transcription	SWIB/MDM2 domain	--	unnamed protein product, partial [Vitis vinifera]
mlm	2024LeafShape_Perimeter	17_88448	3	9327393	16.4596	6.26685	0.27343	A/G,139	A(263,0.946):G(15,0.054)	intergenic	VIT_03s0088g01080;VIT_03s0088g01090	dist=13264;dist=12763	.	.	--	--	--	--	--	--	--	--	unnamed protein product, partial [Vitis vinifera]	--	--	--	K19041|0.0|vvi:104878839|K19041 RNF38_44; E3 ubiquitin-protein ligase RNF38/44 [EC:2.3.2.27]	[O]	Posttranslational modification, protein turnover, chaperones	Ring finger domain;; RING-H2 zinc finger domain;; Zinc finger, C3HC4 type (RING finger);; Zinc finger, C3HC4 type (RING finger);; Zinc finger, C3HC4 type (RING finger)	Probable E3 ubiquitin-protein ligase ZFP1 OS=Oryza sativa subsp. japonica OX=39947 GN=ZFP1 PE=1 SV=1	PREDICTED: RING finger protein 44 [Vitis vinifera]
mlm	2024LeafShape_Perimeter	17_498285	5	2331962	14.9845	6.12644	0.12585	G/A,282	G(513,0.910):A(51,0.090)	intergenic	VIT_05s0020g00410;VIT_05s0020g00420	dist=9475;dist=8708	.	.	--	--	--	K19525|0.0|vvi:100258011|K19525 VPS13A_C; vacuolar protein sorting-associated protein 13A/C	[U]	Intracellular trafficking, secretion, and vesicular transport	Vacuolar sorting-associated protein 13, N-terminal;; Repeating coiled region of VPS13;; N-terminal region of Chorein or VPS13;; Vacuolar protein sorting-associated protein 62;; SHR-binding domain of vacuolar-sorting associated protein 13;; Vacuolar-sorting-associated 13 protein C-terminal;; Integral peroxisomal membrane peroxin;; C2 domain	--	PREDICTED: uncharacterized protein LOC100258011 isoform X1 [Vitis vinifera] XP_019075468.1 PREDICTED: uncharacterized protein LOC100258011 isoform X1 [Vitis vinifera]	--	--	Molecular Function: polygalacturonase activity (GO:0004650);; Cellular Component: extracellular region (GO:0005576);; Cellular Component: cell wall (GO:0005618);; Biological Process: carbohydrate metabolic process (GO:0005975);; Biological Process: cell wall organization (GO:0071555);;	--|0.0|vvi:100263206|hypothetical protein	--	--	Glycosyl hydrolases family 28;; Pectate lyase superfamily protein	Polygalacturonase At1g48100 OS=Arabidopsis thaliana OX=3702 GN=At1g48100 PE=2 SV=1	PREDICTED: polygalacturonase At1g48100 [Vitis vinifera] RVW55669.1 Polygalacturonase [Vitis vinifera]
mlm	2024LeafShape_Perimeter	17_510770	5	9938702	16.1801	6.59022	0.13531	G/A,286	G(512,0.895):A(60,0.105)	exonic	VIT_05s0049g02270	.	synonymous SNV	VIT_05s0049g02270:transcript:VIT_05s0049g02270.t01:exon1:c.G180A:p.K60K	[J]	Translation, ribosomal structure and biogenesis	Molecular Function: damaged DNA binding (GO:0003684);; Molecular Function: mRNA binding (GO:0003729);; Molecular Function: structural constituent of ribosome (GO:0003735);; Cellular Component: nucleus (GO:0005634);; Biological Process: DNA repair (GO:0006281);; Biological Process: translation (GO:0006412);; Molecular Function: oxidized purine nucleobase lesion DNA N-glycosylase activity (GO:00085…	K02985|9e-35|vvi:100259512|K02985 RP-S3e; small subunit ribosomal protein S3e	[J]	Translation, ribosomal structure and biogenesis	Ribosomal protein S3, C-terminal domain	40S ribosomal protein S3-2 OS=Arabidopsis thaliana OX=3702 GN=RPS3B PE=1 SV=1	unnamed protein product, partial [Vitis vinifera]
mlm	2024LeafShape_Perimeter	17_528925	5	20785493	14.9589	6.10112	0.12671	G/A,270	G(506,0.937):A(34,0.063)	intronic	VIT_05s0124g00250	.	.	.	[R]	General function prediction only	Cellular Component: nucleus (GO:0005634);; Biological Process: regulation of transcription, DNA-templated (GO:0006355);; Molecular Function: zinc ion binding (GO:0008270);; Molecular Function: histone methyltransferase activity (H3-K4 specific) (GO:0042800);; Biological Process: histone H3-K4 methylation (GO:0051568);;	--|0.0|vvi:100263501|hypothetical protein	[BK]	--	PHD-zinc-finger like domain;; PHD-like zinc-binding domain;; SET domain;; PWWP domain;; F/Y rich C-terminus;; F/Y-rich N-terminus;; PHD-finger	Histone-lysine N-methyltransferase ATX2 OS=Arabidopsis thaliana OX=3702 GN=ATX2 PE=2 SV=1	PREDICTED: histone-lysine N-methyltransferase ATX1 [Vitis vinifera] XP_010650471.1 PREDICTED: histone-lysine N-methyltransferase ATX1 [Vitis vinifera] XP_019075551.1 PREDICTED: histone-lysine N-methyltransferase ATX1 [Vitis vinifera]
mlm	2024LeafShape_Perimeter	17_534778	5	24845172	16.265	6.62435	0.13405	T/G,287	T(542,0.944):G(32,0.056)	exonic	VIT_05s0094g01570	.	synonymous SNV	VIT_05s0094g01570:transcript:VIT_05s0094g01570.t01:exon11:c.A1086C:p.L362L	--	--	Cellular Component: plasma membrane (GO:0005886);; Biological Process: defense response (GO:0006952);; Biological Process: response to biotic stimulus (GO:0009607);; Cellular Component: integral component of membrane (GO:0016021);;	K08472|0.0|vvi:100233053|K08472 MLO; mlo protein	--	--	Mlo family	MLO-like protein 1 OS=Arabidopsis thaliana OX=3702 GN=MLO1 PE=1 SV=1	mildew resistance locus o 15 [Vitis vinifera] CBI24772.3 unnamed protein product, partial [Vitis vinifera]
mlm	2024LeafShape_Perimeter	17_214445	6	16750905	14.9619	6.11622	0.1253	C/T,282	C(514,0.911):T(50,0.089)	intergenic	VIT_06s0009g03470;VIT_06s0009g03510	dist=7216;dist=11989	.	.	--	--	--	--|1e-150|vvi:100261894|hypothetical protein	--	--	Domain of unknown function (DUF4228)	--	PREDICTED: uncharacterized protein LOC100261894 [Vitis vinifera] CBI24236.3 unnamed protein product, partial [Vitis vinifera]	--	--	Molecular Function: RNA binding (GO:0003723);; Molecular Function: endonuclease activity (GO:0004519);; Cellular Component: mitochondrion (GO:0005739);; Biological Process: RNA modification (GO:0009451);; Biological Process: mitochondrial translation (GO:0032543);;	--|0.0|vvi:100244765|hypothetical protein	[R]	General function prediction only	PPR repeat family;; PPR repeat;; PPR repeat;; Pentatricopeptide repeat domain;; Pentacotripeptide-repeat region of PRORP;; Mitochondrial 28S ribosomal protein S27;; Mitochondrial ATPase expression	Pentatricopeptide repeat-containing protein At5g01110 OS=Arabidopsis thaliana OX=3702 GN=At5g01110 PE=2 SV=1	PREDICTED: pentatricopeptide repeat-containing protein At5g01110 [Vitis vinifera] XP_010651512.1 PREDICTED: pentatricopeptide repeat-containing protein At5g01110 [Vitis vinifera] XP_019076362.1 PREDICTED: pentatricopeptide repeat-containing protein At5g01110 [Vitis vinifera] XP_019076363.1 PREDICTED: pentatricopeptide repeat-containing protein At5g01110 [Vitis vinifera] XP_019076364.1 PREDICTED: …
mlm	2024LeafShape_Perimeter	17_169158	7	4227591	19.5423	7.86062	0.16133	T/A,286	T(513,0.897):A(59,0.103)	intergenic	VIT_07s0005g01740;VIT_07s0005g01750	dist=3324;dist=2214	.	.	--	--	--	--|0.0|vvi:100258835|hypothetical protein	--	--	--	--	PREDICTED: uncharacterized protein LOC100258835 isoform X2 [Vitis vinifera]	--	--	--	--|0.0|vvi:104879799|hypothetical protein	--	--	--	--	PREDICTED: uncharacterized protein LOC104879799 isoform X2 [Vitis vinifera] CBI36974.3 unnamed protein product, partial [Vitis vinifera]
mlm	2024LeafShape_Perimeter	17_275401	8	14930388	15.3818	6.28547	0.12677	C/A,287	C(524,0.913):A(50,0.087)	intronic	VIT_08s0007g00730	.	.	.	[R]	General function prediction only	Cellular Component: cytoplasm (GO:0005737);; Cellular Component: cytoskeleton (GO:0005856);; Cellular Component: motile cilium (GO:0031514);;	K14554|0.0|vvi:100266615|K14554 UTP21; U3 small nucleolar RNA-associated protein 21	[R]	General function prediction only	Utp21 specific WD40 associated putative domain;; WD domain, G-beta repeat;; Anaphase-promoting complex subunit 4 WD40 domain	Dynein assembly factor with WDR repeat domains 1 OS=Chlamydomonas reinhardtii OX=3055 GN=DAW1 PE=1 SV=1	PREDICTED: U3 small nucleolar RNA-associated protein 21 homolog [Vitis vinifera] XP_010654252.1 PREDICTED: U3 small nucleolar RNA-associated protein 21 homolog [Vitis vinifera] CBI30523.3 unnamed protein product, partial [Vitis vinifera]
mlm	2024LeafShape_Perimeter	17_275404	8	14930712	15.3639	6.27859	0.12663	C/T,287	C(522,0.909):T(52,0.091)	intronic	VIT_08s0007g00730	.	.	.	[R]	General function prediction only	Cellular Component: cytoplasm (GO:0005737);; Cellular Component: cytoskeleton (GO:0005856);; Cellular Component: motile cilium (GO:0031514);;	K14554|0.0|vvi:100266615|K14554 UTP21; U3 small nucleolar RNA-associated protein 21	[R]	General function prediction only	Utp21 specific WD40 associated putative domain;; WD domain, G-beta repeat;; Anaphase-promoting complex subunit 4 WD40 domain	Dynein assembly factor with WDR repeat domains 1 OS=Chlamydomonas reinhardtii OX=3055 GN=DAW1 PE=1 SV=1	PREDICTED: U3 small nucleolar RNA-associated protein 21 homolog [Vitis vinifera] XP_010654252.1 PREDICTED: U3 small nucleolar RNA-associated protein 21 homolog [Vitis vinifera] CBI30523.3 unnamed protein product, partial [Vitis vinifera]
mlm	2024LeafShape_Perimeter	17_324972	9	1794092	16.0269	6.53158	0.13251	G/C,286	G(214,0.374):C(358,0.626)	intergenic	VIT_09s0002g02020;VIT_09s0002g02030	dist=2063;dist=3585	.	.	--	--	--	--|0.0|vvi:104880213|hypothetical protein	--	--	F-box-like;; F-box domain	FBD-associated F-box protein At5g56370 OS=Arabidopsis thaliana OX=3702 GN=At5g56370 PE=2 SV=1	PREDICTED: putative F-box/LRR-repeat protein At5g02700 [Vitis vinifera]	--	--	--	--|1e-124|vvi:104880211|hypothetical protein	[S]	Function unknown	Eukaryotic protein of unknown function (DUF866)	--	PREDICTED: UPF0587 protein [Vitis vinifera] CBI35935.3 unnamed protein product, partial [Vitis vinifera] RVW51958.1 hypothetical protein CK203_068092 [Vitis vinifera] RVX17000.1 hypothetical protein CK203_003166 [Vitis vinifera]
mlm	2024LeafShape_Perimeter	17_349522	9	18262776	16.2463	6.59424	0.13822	G/A,273	G(512,0.938):A(34,0.062)	intergenic	VIT_09s0018g01290;VIT_09s0018g01300	dist=21306;dist=3127	.	.	--	--	--	--	--	--	--	--	unnamed protein product, partial [Vitis vinifera]	--	--	--	--|0.0|vvi:104880381|hypothetical protein	--	--	Transcriptional regulator of RNA polII, SAGA, subunit	--	PREDICTED: uncharacterized protein LOC104880381 [Vitis vinifera]
mlm	2024LeafShape_Perimeter	17_354614	9	21997054	15.6676	6.38574	0.12989	A/G,281	A(470,0.836):G(92,0.164)	intronic	VIT_09s0054g01120	.	.	.	[I]	Lipid transport and metabolism	Biological Process: tetracyclic triterpenoid biosynthetic process (GO:0010686);; Molecular Function: cycloartenol synthase activity (GO:0016871);;	K01853|0.0|vvi:100247898|K01853 CAS1; cycloartenol synthase [EC:5.4.99.8]	[I]	Lipid transport and metabolism	Squalene-hopene cyclase C-terminal domain;; Squalene-hopene cyclase N-terminal domain;; Prenyltransferase and squalene oxidase repeat	Cycloartenol synthase OS=Betula platyphylla OX=78630 GN=CASBPX1 PE=1 SV=1	PREDICTED: cycloartenol synthase [Vitis vinifera]
mlm	2024LeafShape_Perimeter	17_354616	9	21997255	15.5977	6.35898	0.12931	A/G,281	A(469,0.835):G(93,0.165)	intronic	VIT_09s0054g01120	.	.	.	[I]	Lipid transport and metabolism	Biological Process: tetracyclic triterpenoid biosynthetic process (GO:0010686);; Molecular Function: cycloartenol synthase activity (GO:0016871);;	K01853|0.0|vvi:100247898|K01853 CAS1; cycloartenol synthase [EC:5.4.99.8]	[I]	Lipid transport and metabolism	Squalene-hopene cyclase C-terminal domain;; Squalene-hopene cyclase N-terminal domain;; Prenyltransferase and squalene oxidase repeat	Cycloartenol synthase OS=Betula platyphylla OX=78630 GN=CASBPX1 PE=1 SV=1	PREDICTED: cycloartenol synthase [Vitis vinifera]
mlm	2024LeafShape_Perimeter	17_26383	10	2195568	14.9761	6.01875	0.13955	C/A,218	C(395,0.906):A(41,0.094)	intergenic	VIT_10s0003g00940;VIT_10s0003g00960	dist=5487;dist=141982	.	.	--	--	--	--	--	--	--	--	Retrovirus-related Pol polyprotein from transposon RE1 [Vitis vinifera]	[E]	Amino acid transport and metabolism	Biological Process: lipid catabolic process (GO:0016042);; Molecular Function: hydrolase activity, acting on ester bonds (GO:0016788);;	--|1e-180|vvi:100259939|hypothetical protein	[I]	Lipid transport and metabolism	GDSL-like Lipase/Acylhydrolase;; GDSL-like Lipase/Acylhydrolase family	GDSL esterase/lipase At5g45920 OS=Arabidopsis thaliana OX=3702 GN=At5g45920 PE=2 SV=1	PREDICTED: GDSL esterase/lipase At5g45920 [Vitis vinifera] XP_010655493.1 PREDICTED: GDSL esterase/lipase At5g45920 [Vitis vinifera] CBI30659.3 unnamed protein product, partial [Vitis vinifera]
mlm	2024LeafShape_Perimeter	17_28514	10	3443371	15.4044	6.21579	0.17414	G/T,240	G(448,0.933):T(32,0.067)	exonic	VIT_10s0003g01920	.	nonsynonymous SNV	VIT_10s0003g01920:transcript:VIT_10s0003g01920.t01:exon9:c.G776T:p.S259I	[RTKL]	--	Molecular Function: protein serine/threonine kinase activity (GO:0004674);; Molecular Function: ATP binding (GO:0005524);; Cellular Component: plasma membrane (GO:0005886);; Cellular Component: integral component of membrane (GO:0016021);;	--|0.0|vvi:104880495|hypothetical protein	--	--	Protein tyrosine and serine/threonine kinase;; Protein kinase domain;; Malectin domain;; Leucine rich repeat;; Leucine Rich repeats (2 copies);; Leucine Rich Repeat	Probable LRR receptor-like serine/threonine-protein kinase At1g07650 OS=Arabidopsis thaliana OX=3702 GN=At1g07650 PE=1 SV=1	PREDICTED: probable LRR receptor-like serine/threonine-protein kinase At1g07650 isoform X1 [Vitis vinifera]
mlm	2024LeafShape_Perimeter	17_28516	10	3443408	15.4044	6.21579	0.17414	T/G,240	T(448,0.933):G(32,0.067)	intronic	VIT_10s0003g01920	.	.	.	[RTKL]	--	Molecular Function: protein serine/threonine kinase activity (GO:0004674);; Molecular Function: ATP binding (GO:0005524);; Cellular Component: plasma membrane (GO:0005886);; Cellular Component: integral component of membrane (GO:0016021);;	--|0.0|vvi:104880495|hypothetical protein	--	--	Protein tyrosine and serine/threonine kinase;; Protein kinase domain;; Malectin domain;; Leucine rich repeat;; Leucine Rich repeats (2 copies);; Leucine Rich Repeat	Probable LRR receptor-like serine/threonine-protein kinase At1g07650 OS=Arabidopsis thaliana OX=3702 GN=At1g07650 PE=1 SV=1	PREDICTED: probable LRR receptor-like serine/threonine-protein kinase At1g07650 isoform X1 [Vitis vinifera]
mlm	2024LeafShape_Perimeter	17_29274	10	3982986	14.9942	6.13018	0.12545	A/C,282	A(476,0.844):C(88,0.156)	intronic	VIT_10s0003g02210	.	.	.	--	--	Molecular Function: RNA binding (GO:0003723);; Molecular Function: endonuclease activity (GO:0004519);; Biological Process: RNA modification (GO:0009451);; Cellular Component: chloroplast (GO:0009507);; Cellular Component: intracellular membrane-bounded organelle (GO:0043231);;	--|0.0|vvi:100257195|hypothetical protein	--	--	--	Pentatricopeptide repeat-containing protein At4g18975, chloroplastic OS=Arabidopsis thaliana OX=3702 GN=At4g18975 PE=2 SV=2	PREDICTED: pentatricopeptide repeat-containing protein At4g18975, chloroplastic isoform X1 [Vitis vinifera] XP_010655602.1 PREDICTED: pentatricopeptide repeat-containing protein At4g18975, chloroplastic isoform X1 [Vitis vinifera] CBI30774.3 unnamed protein product, partial [Vitis vinifera]
mlm	2024LeafShape_Perimeter	17_37238	10	9205710	14.9734	6.1266	0.1238	T/C,286	T(543,0.949):C(29,0.051)	intergenic	VIT_10s0003g05120;VIT_10s0003g05130	dist=14498;dist=73204	.	.	--	--	Molecular Function: ATP binding (GO:0005524);; Cellular Component: chloroplast (GO:0009507);; Cellular Component: plastoglobule (GO:0010287);;	--|2e-56|vvi:100254250|hypothetical protein	--	--	--	Uncharacterized protein At1g26090, chloroplastic OS=Arabidopsis thaliana OX=3702 GN=At1g26090 PE=1 SV=1	unnamed protein product, partial [Vitis vinifera]	[RTKL]	--	Molecular Function: protein serine/threonine kinase activity (GO:0004674);; Molecular Function: calcium ion binding (GO:0005509);; Molecular Function: ATP binding (GO:0005524);; Biological Process: cell surface receptor signaling pathway (GO:0007166);; Cellular Component: integral component of membrane (GO:0016021);; Molecular Function: polysaccharide binding (GO:0030247);;	--|0.0|vvi:100266176|hypothetical protein	--	--	Protein kinase domain;; Protein tyrosine and serine/threonine kinase;; Calcium-binding EGF domain;; Wall-associated receptor kinase galacturonan-binding;; EGF-like domain	Wall-associated receptor kinase 5 OS=Arabidopsis thaliana OX=3702 GN=WAK5 PE=2 SV=1	unnamed protein product, partial [Vitis vinifera]
mlm	2024LeafShape_Perimeter	17_43712	10	13065592	14.9842	6.13222	0.1235	C/T,287	C(529,0.922):T(45,0.078)	upstream	VIT_10s0042g00240	dist=266	.	.	--	--	--	--|1e-127|vvi:100263454|hypothetical protein	--	--	--	--	unnamed protein product, partial [Vitis vinifera]
mlm	2024LeafShape_Perimeter	17_113789	11	6974348	16.1254	6.56926	0.13315	C/T,286	C(522,0.913):T(50,0.087)	intergenic	VIT_11s0149g00100;VIT_11s0149g00120	dist=43636;dist=3396	.	.	[L]	Replication, recombination and repair	Molecular Function: RNA binding (GO:0003723);; Molecular Function: helicase activity (GO:0004386);; Molecular Function: ribonuclease III activity (GO:0004525);; Molecular Function: ATP binding (GO:0005524);; Cellular Component: nucleus (GO:0005634);; Cellular Component: cytoplasm (GO:0005737);; Biological Process: DNA-templated transcription, termination (GO:0006353);; Biological Process: virus i…	K11592|1e-127|vvi:100243116|K11592 DICER1; endoribonuclease Dicer [EC:3.1.26.-]	[A]	RNA processing and modification	DEAD/DEAH box helicase;; Type III restriction enzyme, res subunit	Dicer-like protein 4 OS=Arabidopsis thaliana OX=3702 GN=DCL4 PE=1 SV=2	PREDICTED: dicer-like protein 4 isoform X2 [Vitis vinifera]	[K]	Transcription	Molecular Function: RNA binding (GO:0003723);; Molecular Function: helicase activity (GO:0004386);; Molecular Function: ribonuclease III activity (GO:0004525);; Molecular Function: ATP binding (GO:0005524);; Cellular Component: nucleus (GO:0005634);; Cellular Component: cytoplasm (GO:0005737);; Biological Process: DNA-templated transcription, termination (GO:0006353);; Biological Process: virus i…	K11592|0.0|vvi:100243116|K11592 DICER1; endoribonuclease Dicer [EC:3.1.26.-]	[A]	RNA processing and modification	Ribonuclease III domain;; Ribonuclease-III-like;; Dicer dimerisation domain;; Helicase conserved C-terminal domain;; Double-stranded RNA binding motif;; double strand RNA binding domain from DEAD END PROTEIN 1;; PAZ domain	Dicer-like protein 4 OS=Arabidopsis thaliana OX=3702 GN=DCL4 PE=1 SV=2	unnamed protein product, partial [Vitis vinifera]
mlm	2024LeafShape_Perimeter	17_113792	11	6974418	15.6989	6.40424	0.12973	G/A,285	G(509,0.893):A(61,0.107)	intergenic	VIT_11s0149g00100;VIT_11s0149g00120	dist=43706;dist=3326	.	.	[L]	Replication, recombination and repair	Molecular Function: RNA binding (GO:0003723);; Molecular Function: helicase activity (GO:0004386);; Molecular Function: ribonuclease III activity (GO:0004525);; Molecular Function: ATP binding (GO:0005524);; Cellular Component: nucleus (GO:0005634);; Cellular Component: cytoplasm (GO:0005737);; Biological Process: DNA-templated transcription, termination (GO:0006353);; Biological Process: virus i…	K11592|1e-127|vvi:100243116|K11592 DICER1; endoribonuclease Dicer [EC:3.1.26.-]	[A]	RNA processing and modification	DEAD/DEAH box helicase;; Type III restriction enzyme, res subunit	Dicer-like protein 4 OS=Arabidopsis thaliana OX=3702 GN=DCL4 PE=1 SV=2	PREDICTED: dicer-like protein 4 isoform X2 [Vitis vinifera]	[K]	Transcription	Molecular Function: RNA binding (GO:0003723);; Molecular Function: helicase activity (GO:0004386);; Molecular Function: ribonuclease III activity (GO:0004525);; Molecular Function: ATP binding (GO:0005524);; Cellular Component: nucleus (GO:0005634);; Cellular Component: cytoplasm (GO:0005737);; Biological Process: DNA-templated transcription, termination (GO:0006353);; Biological Process: virus i…	K11592|0.0|vvi:100243116|K11592 DICER1; endoribonuclease Dicer [EC:3.1.26.-]	[A]	RNA processing and modification	Ribonuclease III domain;; Ribonuclease-III-like;; Dicer dimerisation domain;; Helicase conserved C-terminal domain;; Double-stranded RNA binding motif;; double strand RNA binding domain from DEAD END PROTEIN 1;; PAZ domain	Dicer-like protein 4 OS=Arabidopsis thaliana OX=3702 GN=DCL4 PE=1 SV=2	unnamed protein product, partial [Vitis vinifera]
mlm	2024LeafShape_Perimeter	17_122346	11	12858732	15.0879	6.16777	0.12473	C/T,284	C(534,0.940):T(34,0.060)	intergenic	VIT_11s0078g00460;VIT_11s0078g00480	dist=19817;dist=1677	.	.	--	--	Molecular Function: single-stranded RNA binding (GO:0003727);; Molecular Function: mRNA binding (GO:0003729);; Cellular Component: vacuole (GO:0005773);; Cellular Component: cytosol (GO:0005829);; Biological Process: response to osmotic stress (GO:0006970);; Biological Process: response to salt stress (GO:0009651);; Biological Process: drought recovery (GO:0009819);; Biological Process: defense r…	K17943|0.0|vvi:100254662|K17943 PUM; pumilio RNA-binding family	[J]	Translation, ribosomal structure and biogenesis	--	Pumilio homolog 5 OS=Arabidopsis thaliana OX=3702 GN=APUM5 PE=1 SV=2	Pumilio-like 5 [Vitis vinifera]	[KAD]	--	--	K09422|0.0|vvi:100244550|K09422 MYBP; transcription factor MYB, plant	[K]	Transcription	Myb-like DNA-binding domain;; Myb-like DNA-binding domain	Transcription factor MYB93 OS=Arabidopsis thaliana OX=3702 GN=MYB93 PE=1 SV=1	PREDICTED: myb-related protein Myb4 [Vitis vinifera] CBI40674.3 unnamed protein product, partial [Vitis vinifera]
mlm	2024LeafShape_Perimeter	17_123863	11	13803007	14.5643	5.95849	0.12208	C/T,278	C(522,0.939):T(34,0.061)	intergenic	VIT_11s0065g00210;VIT_11s0065g00240	dist=7624;dist=76690	.	.	[O]	Posttranslational modification, protein turnover, chaperones	Molecular Function: ATP binding (GO:0005524);; Biological Process: transcription, DNA-templated (GO:0006351);; Biological Process: regulation of transcription, DNA-templated (GO:0006355);; Biological Process: seed germination (GO:0009845);; Molecular Function: hydrolase activity (GO:0016787);; Biological Process: protein metabolic process (GO:0019538);; Biological Process: response to karrikin (G…	--|0.0|vvi:100260369|hypothetical protein	[O]	Posttranslational modification, protein turnover, chaperones	AAA domain (Cdc48 subfamily)	Protein SUPPRESSOR OF MAX2 1 OS=Arabidopsis thaliana OX=3702 GN=SMAX1 PE=1 SV=1	PREDICTED: protein SUPPRESSOR OF MAX2 1 isoform X1 [Vitis vinifera]	--	--	Molecular Function: ATP binding (GO:0005524);; Cellular Component: cytosol (GO:0005829);; Cellular Component: plasmodesma (GO:0009506);; Molecular Function: L-arabinokinase activity (GO:0009702);; Cellular Component: integral component of membrane (GO:0016021);;	K12446|1e-156|vvi:100258651|K12446 E2.7.1.46; L-arabinokinase [EC:2.7.1.46]	[G]	Carbohydrate transport and metabolism	--	L-arabinokinase OS=Arabidopsis thaliana OX=3702 GN=ARA1 PE=1 SV=1	PREDICTED: L-arabinokinase isoform X5 [Vitis vinifera]
mlm	2024LeafShape_Perimeter	17_127725	11	16505667	15.3056	6.25615	0.12615	T/C,287	T(538,0.937):C(36,0.063)	intronic	VIT_11s0103g00490	.	.	.	--	--	--	--|0.0|vvi:100262683|hypothetical protein	--	--	Core-2/I-Branching enzyme	--	PREDICTED: uncharacterized protein LOC100262683 [Vitis vinifera] XP_010656772.1 PREDICTED: uncharacterized protein LOC100262683 [Vitis vinifera] XP_010656774.1 PREDICTED: uncharacterized protein LOC100262683 [Vitis vinifera] XP_010656775.1 PREDICTED: uncharacterized protein LOC100262683 [Vitis vinifera]
mlm	2024LeafShape_Perimeter	17_302384	12	10334366	14.9402	6.09554	0.12785	C/T,273	C(504,0.923):T(42,0.077)	intergenic	VIT_12s0057g01550;VIT_12s0057g01560	dist=22309;dist=2716	.	.	--	--	--	--|9e-82|vvi:100252893|hypothetical protein	--	--	--	--	unnamed protein product, partial [Vitis vinifera]	--	--	Cellular Component: plasma membrane (GO:0005886);; Biological Process: glycerophospholipid metabolic process (GO:0006650);; Molecular Function: O-acyltransferase activity (GO:0008374);; Biological Process: phospholipid biosynthetic process (GO:0008654);; Cellular Component: integral component of membrane (GO:0016021);; Molecular Function: transferase activity, transferring acyl groups (GO:0016746…	K13511|1e-23|vvi:100854298|K13511 TAZ; monolysocardiolipin acyltransferase [EC:2.3.1.-]	[I]	Lipid transport and metabolism	--	N-acylphosphatidylethanolamine synthase OS=Arabidopsis thaliana OX=3702 GN=At1g78690 PE=2 SV=1	unnamed protein product, partial [Vitis vinifera]
mlm	2024LeafShape_Perimeter	17_302385	12	10334395	14.9445	6.09236	0.12848	G/A,270	G(498,0.922):A(42,0.078)	intergenic	VIT_12s0057g01550;VIT_12s0057g01560	dist=22338;dist=2687	.	.	--	--	--	--|9e-82|vvi:100252893|hypothetical protein	--	--	--	--	unnamed protein product, partial [Vitis vinifera]	--	--	Cellular Component: plasma membrane (GO:0005886);; Biological Process: glycerophospholipid metabolic process (GO:0006650);; Molecular Function: O-acyltransferase activity (GO:0008374);; Biological Process: phospholipid biosynthetic process (GO:0008654);; Cellular Component: integral component of membrane (GO:0016021);; Molecular Function: transferase activity, transferring acyl groups (GO:0016746…	K13511|1e-23|vvi:100854298|K13511 TAZ; monolysocardiolipin acyltransferase [EC:2.3.1.-]	[I]	Lipid transport and metabolism	--	N-acylphosphatidylethanolamine synthase OS=Arabidopsis thaliana OX=3702 GN=At1g78690 PE=2 SV=1	unnamed protein product, partial [Vitis vinifera]
mlm	2024LeafShape_Perimeter	17_306798	12	13162989	16.2421	6.3607	0.19872	C/A,175	C(322,0.920):A(28,0.080)	intergenic	VIT_12s0055g00380;VIT_12s0055g00390	dist=38908;dist=27037	.	.	--	--	--	--|1e-54|vvi:100262380|hypothetical protein	--	--	--	--	PREDICTED: uncharacterized protein LOC100262380 [Vitis vinifera] CAN68849.1 hypothetical protein VITISV_032676 [Vitis vinifera] CBI20001.3 unnamed protein product, partial [Vitis vinifera] RVW42049.1 hypothetical protein CK203_093291 [Vitis vinifera] RVX02448.1 hypothetical protein CK203_031089 [Vitis vinifera]	--	--	Biological Process: protein deneddylation (GO:0000338);; Molecular Function: metalloendopeptidase activity (GO:0004222);; Cellular Component: nucleus (GO:0005634);; Cellular Component: cytoplasm (GO:0005737);; Biological Process: multicellular organism development (GO:0007275);; Cellular Component: COP9 signalosome (GO:0008180);; Biological Process: response to light stimulus (GO:0009416);; Biolo…	K12181|1e-145|vvi:100257267|K12181 COPS8; COP9 signalosome complex subunit 8	[OT]	--	CSN8/PSMD8/EIF3K family	COP9 signalosome complex subunit 8 OS=Arabidopsis thaliana OX=3702 GN=CSN8 PE=1 SV=1	PREDICTED: COP9 signalosome complex subunit 8 [Vitis vinifera] CBI20002.3 unnamed protein product, partial [Vitis vinifera]
mlm	2024LeafShape_Perimeter	17_311875	12	16581637	14.9772	6.11604	0.1258	C/T,275	C(463,0.842):T(87,0.158)	intronic	VIT_12s0034g00780	.	.	.	--	--	--	K11547|2e-96|vvi:100249714|K11547 NDC80; kinetochore protein NDC80	[D]	Cell cycle control, cell division, chromosome partitioning	--	--	unnamed protein product, partial [Vitis vinifera]
mlm	2024LeafShape_Perimeter	17_482438	13	15293936	15.6214	6.34564	0.13388	G/A,267	G(479,0.897):A(55,0.103)	intergenic	VIT_13s0175g00230;VIT_13s0047g00010	dist=55841;dist=10292	.	.	--	--	--	K17616|3e-65|vvi:100267967|K17616 CTDSPL2; CTD small phosphatase-like protein 2 [EC:3.1.3.-]	--	--	--	--	unnamed protein product, partial [Vitis vinifera]	[GEPR]	--	Cellular Component: plasma membrane (GO:0005886);; Biological Process: response to water deprivation (GO:0009414);; Biological Process: gravitropism (GO:0009630);; Cellular Component: plant-type vacuole membrane (GO:0009705);; Biological Process: basipetal auxin transport (GO:0010540);; Cellular Component: integral component of membrane (GO:0016021);; Molecular Function: potassium ion antiporter …	--|0.0|vvi:100247150|hypothetical protein	[R]	General function prediction only	Major Facilitator Superfamily;; Sugar (and other) transporter	Protein ZINC INDUCED FACILITATOR-LIKE 1 OS=Arabidopsis thaliana OX=3702 GN=ZIFL1 PE=2 SV=1	PREDICTED: protein ZINC INDUCED FACILITATOR-LIKE 1 [Vitis vinifera] CBI29174.3 unnamed protein product, partial [Vitis vinifera]
mlm	2024LeafShape_Perimeter	17_482442	13	15293960	15.6072	6.33841	0.13377	G/A,266	G(466,0.876):A(66,0.124)	intergenic	VIT_13s0175g00230;VIT_13s0047g00010	dist=55865;dist=10268	.	.	--	--	--	K17616|3e-65|vvi:100267967|K17616 CTDSPL2; CTD small phosphatase-like protein 2 [EC:3.1.3.-]	--	--	--	--	unnamed protein product, partial [Vitis vinifera]	[GEPR]	--	Cellular Component: plasma membrane (GO:0005886);; Biological Process: response to water deprivation (GO:0009414);; Biological Process: gravitropism (GO:0009630);; Cellular Component: plant-type vacuole membrane (GO:0009705);; Biological Process: basipetal auxin transport (GO:0010540);; Cellular Component: integral component of membrane (GO:0016021);; Molecular Function: potassium ion antiporter …	--|0.0|vvi:100247150|hypothetical protein	[R]	General function prediction only	Major Facilitator Superfamily;; Sugar (and other) transporter	Protein ZINC INDUCED FACILITATOR-LIKE 1 OS=Arabidopsis thaliana OX=3702 GN=ZIFL1 PE=2 SV=1	PREDICTED: protein ZINC INDUCED FACILITATOR-LIKE 1 [Vitis vinifera] CBI29174.3 unnamed protein product, partial [Vitis vinifera]
mlm	2024LeafShape_Perimeter	17_483720	13	16125580	16.2089	6.60289	0.13359	G/A,287	G(487,0.848):A(87,0.152)	intergenic	VIT_13s0047g00320;VIT_13s0047g00330	dist=42942;dist=17745	.	.	--	--	--	--|0.0|vvi:100255674|hypothetical protein	[S]	Function unknown	D123	--	PREDICTED: cell division cycle protein 123 homolog [Vitis vinifera]	--	--	Cellular Component: nucleus (GO:0005634);; Biological Process: regulation of transcription, DNA-templated (GO:0006355);; Molecular Function: zinc ion binding (GO:0008270);; Cellular Component: plasmodesma (GO:0009506);;	--|0.0|vvi:100267671|hypothetical protein	--	--	MULE transposase domain;; FAR1 DNA-binding domain;; SWIM zinc finger;; COMM domain	Protein FAR1-RELATED SEQUENCE 3 OS=Arabidopsis thaliana OX=3702 GN=FRS3 PE=1 SV=2	PREDICTED: protein FAR1-RELATED SEQUENCE 3 [Vitis vinifera] XP_010659011.1 PREDICTED: protein FAR1-RELATED SEQUENCE 3 [Vitis vinifera]
mlm	2024LeafShape_Perimeter	17_486091	13	18115805	14.897	6.09122	0.12415	A/T,279	A(524,0.939):T(34,0.061)	intronic	VIT_13s0047g01140	.	.	.	--	--	--	K05294|0.0|vvi:100262596|K05294 PGAP1; GPI inositol-deacylase [EC:3.-.-.-]	[U]	Intracellular trafficking, secretion, and vesicular transport	PGAP1-like protein	--	unnamed protein product, partial [Vitis vinifera]
mlm	2024LeafShape_Perimeter	17_486193	13	18179765	14.9937	6.13588	0.12358	A/G,287	A(539,0.939):G(35,0.061)	intronic	VIT_13s0047g01150	.	.	.	--	--	--	K05294|0.0|vvi:100262596|K05294 PGAP1; GPI inositol-deacylase [EC:3.-.-.-]	[U]	Intracellular trafficking, secretion, and vesicular transport	PGAP1-like protein;; Alpha/beta hydrolase family	--	unnamed protein product, partial [Vitis vinifera]
mlm	2024LeafShape_Perimeter	17_486398	13	18273928	14.9714	6.12582	0.12339	C/T,284	C(532,0.937):T(36,0.063)	intergenic	VIT_13s0047g01200;VIT_13s0047g01210	dist=9278;dist=8547	.	.	[Q]	Secondary metabolites biosynthesis, transport and catabolism	Molecular Function: iron ion binding (GO:0005506);; Cellular Component: endoplasmic reticulum (GO:0005783);; Cellular Component: Golgi apparatus (GO:0005794);; Cellular Component: plasma membrane (GO:0005886);; Molecular Function: methyltransferase activity (GO:0008168);; Molecular Function: sterol 14-demethylase activity (GO:0008398);; Cellular Component: integral component of membrane (GO:00160…	K05917|0.0|vvi:100252340|K05917 CYP51; sterol 14alpha-demethylase [EC:1.14.14.154 1.14.15.36]	[Q]	Secondary metabolites biosynthesis, transport and catabolism	Cytochrome P450	Sterol 14-demethylase OS=Arabidopsis thaliana OX=3702 GN=CYP51G1 PE=1 SV=1	PREDICTED: sterol 14-demethylase [Vitis vinifera]	[P]	Inorganic ion transport and metabolism	Molecular Function: magnesium ion binding (GO:0000287);; Molecular Function: phospholipid-translocating ATPase activity (GO:0004012);; Molecular Function: ATP binding (GO:0005524);; Cellular Component: endoplasmic reticulum membrane (GO:0005789);; Cellular Component: plasma membrane (GO:0005886);; Cellular Component: membrane (GO:0016020);; Cellular Component: integral component of membrane (GO:0…	K14802|0.0|vvi:100254060|K14802 DRS2; phospholipid-transporting ATPase [EC:7.6.2.1]	[R]	General function prediction only	Phospholipid-translocating P-type ATPase C-terminal;; Phospholipid-translocating ATPase N-terminal;; haloacid dehalogenase-like hydrolase;; Cation transport ATPase (P-type);; E1-E2 ATPase	Phospholipid-transporting ATPase 1 OS=Arabidopsis thaliana OX=3702 GN=ALA1 PE=2 SV=1	PREDICTED: phospholipid-transporting ATPase 1 [Vitis vinifera] XP_019080023.1 PREDICTED: phospholipid-transporting ATPase 1 [Vitis vinifera]
mlm	2024LeafShape_Perimeter	17_488539	13	19645440	14.9837	6.10067	0.12586	A/C,265	A(501,0.945):C(29,0.055)	intergenic	VIT_13s0084g00600;VIT_13s0084g00610	dist=4589;dist=9550	.	.	[K]	Transcription	Molecular Function: DNA binding (GO:0003677);; Molecular Function: DNA-directed 5'-3' RNA polymerase activity (GO:0003899);; Cellular Component: DNA-directed RNA polymerase I complex (GO:0005736);; Cellular Component: cytosol (GO:0005829);; Biological Process: transcription by RNA polymerase I (GO:0006360);; Biological Process: megagametogenesis (GO:0009561);; Molecular Function: ribonucleoside b…	K03002|0.0|vvi:100241130|K03002 RPA2; DNA-directed RNA polymerase I subunit RPA2 [EC:2.7.7.6]	[K]	Transcription	RNA polymerase Rpb2, domain 6;; RNA polymerase beta subunit;; RNA polymerase Rpb2, domain 3;; RNA polymerase Rpb2, domain 7;; RNA polymerase I, Rpa2 specific domain;; RNA polymerase Rpb2, domain 2	DNA-directed RNA polymerase I subunit 2 OS=Arabidopsis thaliana OX=3702 GN=NRPA2 PE=2 SV=1	PREDICTED: DNA-directed RNA polymerase I subunit 2 isoform X2 [Vitis vinifera] XP_010659084.1 PREDICTED: DNA-directed RNA polymerase I subunit 2 isoform X2 [Vitis vinifera]	--	--	Cellular Component: mitochondrion (GO:0005739);; Cellular Component: mitochondrial respiratory chain complex I (GO:0005747);; Cellular Component: membrane (GO:0016020);; Biological Process: oxidation-reduction process (GO:0055114);;	K03950|8e-93|vvi:100258272|K03950 NDUFA6; NADH dehydrogenase (ubiquinone) 1 alpha subcomplex subunit 6	[C]	Energy production and conversion	Complex 1 protein (LYR family)	NADH dehydrogenase [ubiquinone] 1 alpha subcomplex subunit 6 OS=Arabidopsis thaliana OX=3702 GN=At3g12260 PE=2 SV=1	PREDICTED: NADH dehydrogenase [ubiquinone] 1 alpha subcomplex subunit 6 [Vitis vinifera]
mlm	2024LeafShape_Perimeter	17_582348	14	3072904	15.83	6.45449	0.13253	T/C,285	T(50,0.088):C(520,0.912)	exonic	VIT_14s0128g00440	.	synonymous SNV	VIT_14s0128g00440:transcript:VIT_14s0128g00440.t01:exon4:c.A879G:p.S293S	--	--	Biological Process: phragmoplast assembly (GO:0000914);; Cellular Component: nucleolus (GO:0005730);; Cellular Component: microtubule associated complex (GO:0005875);; Cellular Component: phragmoplast (GO:0009524);; Cellular Component: preprophase band (GO:0009574);;	K18636|0.0|vvi:100259649|K18636 TAN1; microtubule-binding protein TANGLED1	[R]	General function prediction only	--	Probable microtubule-binding protein TANGLED OS=Arabidopsis thaliana OX=3702 GN=TAN PE=1 SV=1	PREDICTED: probable microtubule-binding protein TANGLED [Vitis vinifera]
mlm	2024LeafShape_Perimeter	17_607039	14	19955298	14.779	5.93558	0.1478	T/C,217	T(410,0.945):C(24,0.055)	intergenic	VIT_14s0006g02400;VIT_14s0006g02420	dist=5534;dist=7534	.	.	--	--	Cellular Component: cell wall (GO:0005618);; Molecular Function: manganese ion binding (GO:0030145);; Molecular Function: nutrient reservoir activity (GO:0045735);; Cellular Component: apoplast (GO:0048046);;	--|1e-158|vvi:109121478|hypothetical protein	--	--	Cupin;; Cupin domain	Putative germin-like protein 2-1 OS=Oryza sativa subsp. japonica OX=39947 GN=Os02g0491600 PE=3 SV=1	PREDICTED: putative germin-like protein 2-1 [Vitis vinifera] XP_019080488.1 PREDICTED: putative germin-like protein 2-1 [Vitis vinifera] RVW18880.1 putative germin-like protein 2-1 [Vitis vinifera]	--	--	Cellular Component: cell wall (GO:0005618);; Molecular Function: manganese ion binding (GO:0030145);; Molecular Function: nutrient reservoir activity (GO:0045735);; Cellular Component: apoplast (GO:0048046);;	--|1e-158|vvi:109121478|hypothetical protein	--	--	Cupin;; Cupin domain	Putative germin-like protein 2-1 OS=Oryza sativa subsp. japonica OX=39947 GN=Os02g0491600 PE=3 SV=1	PREDICTED: putative germin-like protein 2-1 [Vitis vinifera] XP_019080488.1 PREDICTED: putative germin-like protein 2-1 [Vitis vinifera] RVW18880.1 putative germin-like protein 2-1 [Vitis vinifera]
mlm	2024LeafShape_Perimeter	17_608331	14	20737351	15.6375	6.38068	0.12905	G/T,285	G(538,0.944):T(32,0.056)	intronic	VIT_14s0006g02720	.	.	.	[GEPR]	--	Molecular Function: carbohydrate:proton symporter activity (GO:0005351);; Molecular Function: glucose transmembrane transporter activity (GO:0005355);; Cellular Component: chloroplast inner membrane (GO:0009706);; Cellular Component: chloroplast envelope (GO:0009941);; Cellular Component: integral component of membrane (GO:0016021);; Biological Process: hexose transmembrane transport (GO:0035428)…	--|0.0|vvi:100232958|hypothetical protein	[R]	General function prediction only	Sugar (and other) transporter;; Major Facilitator Superfamily	Plastidic glucose transporter 4 OS=Arabidopsis thaliana OX=3702 GN=At5g16150 PE=1 SV=2	plastid hexose transporter [Vitis vinifera] XP_010660281.1 PREDICTED: plastid hexose transporter isoform X1 [Vitis vinifera] AAU07980.1 plastid hexose transporter [Vitis vinifera] CBI33636.3 unnamed protein product, partial [Vitis vinifera]
mlm	2024LeafShape_Perimeter	17_619473	14	27537113	15.1667	6.13062	0.13769	G/T,236	G(445,0.943):T(27,0.057)	upstream	VIT_14s0066g01080	dist=512	.	.	[R]	General function prediction only	Molecular Function: GTP binding (GO:0005525);; Cellular Component: Golgi apparatus (GO:0005794);; Biological Process: small GTPase mediated signal transduction (GO:0007264);; Biological Process: protein transport (GO:0015031);; Biological Process: vesicle-mediated transport (GO:0016192);;	K07937|1e-131|vvi:100245580|K07937 ARF1; ADP-ribosylation factor 1	[U]	Intracellular trafficking, secretion, and vesicular transport	ADP-ribosylation factor family;; Ras of Complex, Roc, domain of DAPkinase;; Signal recognition particle receptor beta subunit;; G-protein alpha subunit;; Ras family;; Gtr1/RagA G protein conserved region;; 50S ribosome-binding GTPase	ADP-ribosylation factor OS=Vigna unguiculata OX=3917 GN=ARF PE=2 SV=3	PREDICTED: ADP-ribosylation factor isoform X2 [Vitis vinifera] XP_010660903.1 PREDICTED: ADP-ribosylation factor isoform X2 [Vitis vinifera]
mlm	2024LeafShape_Perimeter	17_619474	14	27537117	15.0597	6.09026	0.13672	T/C,237	T(446,0.941):C(28,0.059)	upstream	VIT_14s0066g01080	dist=508	.	.	[R]	General function prediction only	Molecular Function: GTP binding (GO:0005525);; Cellular Component: Golgi apparatus (GO:0005794);; Biological Process: small GTPase mediated signal transduction (GO:0007264);; Biological Process: protein transport (GO:0015031);; Biological Process: vesicle-mediated transport (GO:0016192);;	K07937|1e-131|vvi:100245580|K07937 ARF1; ADP-ribosylation factor 1	[U]	Intracellular trafficking, secretion, and vesicular transport	ADP-ribosylation factor family;; Ras of Complex, Roc, domain of DAPkinase;; Signal recognition particle receptor beta subunit;; G-protein alpha subunit;; Ras family;; Gtr1/RagA G protein conserved region;; 50S ribosome-binding GTPase	ADP-ribosylation factor OS=Vigna unguiculata OX=3917 GN=ARF PE=2 SV=3	PREDICTED: ADP-ribosylation factor isoform X2 [Vitis vinifera] XP_010660903.1 PREDICTED: ADP-ribosylation factor isoform X2 [Vitis vinifera]
mlm	2024LeafShape_Perimeter	17_134829	15	1163711	14.7305	5.79455	0.16727	A/C,161	A(295,0.916):C(27,0.084)	intergenic	VIT_15s0024g00680;VIT_15s0024g00690	dist=1279;dist=2193	.	.	--	--	--	K19525|2e-07|vvi:100258011|K19525 VPS13A_C; vacuolar protein sorting-associated protein 13A/C	--	--	--	--	hypothetical protein VITISV_030636 [Vitis vinifera]	--	--	Cellular Component: chloroplast (GO:0009507);; Biological Process: response to wounding (GO:0009611);; Biological Process: response to ozone (GO:0010193);; Biological Process: response to UV-B (GO:0010224);;	--|0.0|vvi:100245443|hypothetical protein	--	--	Protein of unknown function (DUF760)	UV-B-induced protein At3g17800, chloroplastic OS=Arabidopsis thaliana OX=3702 GN=At3g17800 PE=2 SV=1	PREDICTED: UV-B-induced protein At3g17800, chloroplastic [Vitis vinifera]
mlm	2024LeafShape_Perimeter	17_151894	15	12632100	15.3373	6.25748	0.13009	A/T,280	A(530,0.946):T(30,0.054)	intronic	VIT_15s0021g01940	.	.	.	--	--	Molecular Function: RNA binding (GO:0003723);; Cellular Component: nucleus (GO:0005634);; Biological Process: regulation of transcription, DNA-templated (GO:0006355);; Biological Process: RNA processing (GO:0006396);; Biological Process: mRNA transcription (GO:0009299);; Biological Process: shoot system development (GO:0048367);; Biological Process: gynoecium development (GO:0048467);; Biological…	K21444|0.0|vvi:100256424|K21444 PCBP3_4; poly(rC)-binding protein 3/4	[AR]	--	KH domain;; KH domain;; NusA-like KH domain	RNA-binding KH domain-containing protein PEPPER OS=Arabidopsis thaliana OX=3702 GN=PEP PE=1 SV=1	PREDICTED: poly(rC)-binding protein 4 isoform X4 [Vitis vinifera] CBI16638.3 unnamed protein product, partial [Vitis vinifera]
mlm	2024LeafShape_Perimeter	17_151897	15	12632291	15.3347	6.25648	0.13006	C/T,280	C(531,0.948):T(29,0.052)	intronic	VIT_15s0021g01940	.	.	.	--	--	Molecular Function: RNA binding (GO:0003723);; Cellular Component: nucleus (GO:0005634);; Biological Process: regulation of transcription, DNA-templated (GO:0006355);; Biological Process: RNA processing (GO:0006396);; Biological Process: mRNA transcription (GO:0009299);; Biological Process: shoot system development (GO:0048367);; Biological Process: gynoecium development (GO:0048467);; Biological…	K21444|0.0|vvi:100256424|K21444 PCBP3_4; poly(rC)-binding protein 3/4	[AR]	--	KH domain;; KH domain;; NusA-like KH domain	RNA-binding KH domain-containing protein PEPPER OS=Arabidopsis thaliana OX=3702 GN=PEP PE=1 SV=1	PREDICTED: poly(rC)-binding protein 4 isoform X4 [Vitis vinifera] CBI16638.3 unnamed protein product, partial [Vitis vinifera]
mlm	2024LeafShape_Perimeter	17_151898	15	12632296	15.3347	6.25648	0.13006	A/G,280	A(531,0.948):G(29,0.052)	intronic	VIT_15s0021g01940	.	.	.	--	--	Molecular Function: RNA binding (GO:0003723);; Cellular Component: nucleus (GO:0005634);; Biological Process: regulation of transcription, DNA-templated (GO:0006355);; Biological Process: RNA processing (GO:0006396);; Biological Process: mRNA transcription (GO:0009299);; Biological Process: shoot system development (GO:0048367);; Biological Process: gynoecium development (GO:0048467);; Biological…	K21444|0.0|vvi:100256424|K21444 PCBP3_4; poly(rC)-binding protein 3/4	[AR]	--	KH domain;; KH domain;; NusA-like KH domain	RNA-binding KH domain-containing protein PEPPER OS=Arabidopsis thaliana OX=3702 GN=PEP PE=1 SV=1	PREDICTED: poly(rC)-binding protein 4 isoform X4 [Vitis vinifera] CBI16638.3 unnamed protein product, partial [Vitis vinifera]
mlm	2024LeafShape_Perimeter	17_151899	15	12632316	15.3347	6.25648	0.13006	T/C,280	T(530,0.946):C(30,0.054)	intronic	VIT_15s0021g01940	.	.	.	--	--	Molecular Function: RNA binding (GO:0003723);; Cellular Component: nucleus (GO:0005634);; Biological Process: regulation of transcription, DNA-templated (GO:0006355);; Biological Process: RNA processing (GO:0006396);; Biological Process: mRNA transcription (GO:0009299);; Biological Process: shoot system development (GO:0048367);; Biological Process: gynoecium development (GO:0048467);; Biological…	K21444|0.0|vvi:100256424|K21444 PCBP3_4; poly(rC)-binding protein 3/4	[AR]	--	KH domain;; KH domain;; NusA-like KH domain	RNA-binding KH domain-containing protein PEPPER OS=Arabidopsis thaliana OX=3702 GN=PEP PE=1 SV=1	PREDICTED: poly(rC)-binding protein 4 isoform X4 [Vitis vinifera] CBI16638.3 unnamed protein product, partial [Vitis vinifera]
mlm	2024LeafShape_Perimeter	17_151900	15	12632349	15.3347	6.25648	0.13006	A/T,280	A(531,0.948):T(29,0.052)	intronic	VIT_15s0021g01940	.	.	.	--	--	Molecular Function: RNA binding (GO:0003723);; Cellular Component: nucleus (GO:0005634);; Biological Process: regulation of transcription, DNA-templated (GO:0006355);; Biological Process: RNA processing (GO:0006396);; Biological Process: mRNA transcription (GO:0009299);; Biological Process: shoot system development (GO:0048367);; Biological Process: gynoecium development (GO:0048467);; Biological…	K21444|0.0|vvi:100256424|K21444 PCBP3_4; poly(rC)-binding protein 3/4	[AR]	--	KH domain;; KH domain;; NusA-like KH domain	RNA-binding KH domain-containing protein PEPPER OS=Arabidopsis thaliana OX=3702 GN=PEP PE=1 SV=1	PREDICTED: poly(rC)-binding protein 4 isoform X4 [Vitis vinifera] CBI16638.3 unnamed protein product, partial [Vitis vinifera]
mlm	2024LeafShape_Perimeter	17_159938	15	18126528	15.2624	6.23951	0.12579	A/G,287	A(485,0.845):G(89,0.155)	intergenic	VIT_15s0046g01040;VIT_15s0046g01050	dist=7953;dist=6826	.	.	--	--	--	--|0.0|vvi:100256908|hypothetical protein	--	--	Lipase (class 3)	--	PREDICTED: uncharacterized protein LOC100256908 [Vitis vinifera] XP_010661905.1 PREDICTED: uncharacterized protein LOC100256908 [Vitis vinifera] XP_010661906.1 PREDICTED: uncharacterized protein LOC100256908 [Vitis vinifera] XP_019081014.1 PREDICTED: uncharacterized protein LOC100256908 [Vitis vinifera] RVX10068.1 hypothetical protein CK203_013011 [Vitis vinifera]	--	--	Molecular Function: protein phosphatase inhibitor activity (GO:0004864);; Molecular Function: signaling receptor activity (GO:0004872);; Cellular Component: nucleus (GO:0005634);; Cellular Component: cytoplasm (GO:0005737);; Cellular Component: plasma membrane (GO:0005886);; Biological Process: abscisic acid-activated signaling pathway (GO:0009738);; Molecular Function: abscisic acid binding (GO:…	K14496|1e-142|vvi:100243084|K14496 PYL; abscisic acid receptor PYR/PYL family	--	--	Polyketide cyclase / dehydrase and lipid transport	Abscisic acid receptor PYL9 OS=Arabidopsis thaliana OX=3702 GN=PYL9 PE=1 SV=1	PREDICTED: abscisic acid receptor PYL9 [Vitis vinifera] RVX10069.1 Abscisic acid receptor PYL9 [Vitis vinifera]
mlm	2024LeafShape_Perimeter	17_160142	15	18236784	15.1281	6.18772	0.12468	G/T,287	G(476,0.829):T(98,0.171)	intergenic	VIT_15s0046g01210;VIT_15s0046g01220	dist=8222;dist=7459	.	.	--	--	Biological Process: metabolic process (GO:0008152);; Molecular Function: hydroquinone glucosyltransferase activity (GO:0050505);;	K08237|0.0|vvi:100248268|K08237 E2.4.1.218; hydroquinone glucosyltransferase [EC:2.4.1.218]	[GC]	--	UDP-glucoronosyl and UDP-glucosyl transferase	Hydroquinone glucosyltransferase OS=Rauvolfia serpentina OX=4060 GN=AS PE=1 SV=1	PREDICTED: hydroquinone glucosyltransferase [Vitis vinifera]	--	--	--	--	--	--	--	--	unnamed protein product, partial [Vitis vinifera]
mlm	2024LeafShape_Perimeter	17_160146	15	18236800	15.1281	6.18772	0.12468	C/T,287	C(476,0.829):T(98,0.171)	intergenic	VIT_15s0046g01210;VIT_15s0046g01220	dist=8238;dist=7443	.	.	--	--	Biological Process: metabolic process (GO:0008152);; Molecular Function: hydroquinone glucosyltransferase activity (GO:0050505);;	K08237|0.0|vvi:100248268|K08237 E2.4.1.218; hydroquinone glucosyltransferase [EC:2.4.1.218]	[GC]	--	UDP-glucoronosyl and UDP-glucosyl transferase	Hydroquinone glucosyltransferase OS=Rauvolfia serpentina OX=4060 GN=AS PE=1 SV=1	PREDICTED: hydroquinone glucosyltransferase [Vitis vinifera]	--	--	--	--	--	--	--	--	unnamed protein product, partial [Vitis vinifera]
mlm	2024LeafShape_Perimeter	17_232686	16	7963793	15.0208	6.14635	0.1238	C/T,287	C(454,0.791):T(120,0.209)	intergenic	VIT_16s0013g01390;VIT_16s0013g01400	dist=6278;dist=36470	.	.	[RTKL]	--	Molecular Function: protein serine/threonine kinase activity (GO:0004674);; Molecular Function: ATP binding (GO:0005524);; Cellular Component: plasma membrane (GO:0005886);; Cellular Component: integral component of membrane (GO:0016021);;	--|0.0|vvi:100266216|hypothetical protein	[T]	Signal transduction mechanisms	Protein kinase domain;; Protein tyrosine and serine/threonine kinase	Rust resistance kinase Lr10 OS=Triticum aestivum OX=4565 GN=LRK10 PE=2 SV=1	Rust resistance kinase Lr10 [Vitis vinifera]	--	--	--	--|3e-06|vvi:100257840|hypothetical protein	--	--	--	--	--
mlm	2024LeafShape_Perimeter	17_238633	16	11125068	15.3534	6.20512	0.15336	G/A,238	G(442,0.929):A(34,0.071)	intergenic	VIT_16s0022g00280;VIT_16s0022g00290	dist=41471;dist=38365	.	.	--	--	--	K15440|7e-07|vvi:100253329|K15440 TAD1; tRNA-specific adenosine deaminase 1 [EC:3.5.4.34]	--	--	--	--	unnamed protein product, partial [Vitis vinifera]	--	--	--	--|4e-47|vvi:100249661|hypothetical protein	[O]	Posttranslational modification, protein turnover, chaperones	Ring finger domain;; Zinc finger, C3HC4 type (RING finger);; RING-H2 zinc finger domain;; Zinc finger, C3HC4 type (RING finger);; RING-like zinc finger;; RING-type zinc-finger;; zinc-RING finger domain;; Zinc finger, C3HC4 type (RING finger)	Probable E3 ubiquitin-protein ligase ZFP1 OS=Oryza sativa subsp. japonica OX=39947 GN=ZFP1 PE=1 SV=1	unnamed protein product, partial [Vitis vinifera]
mlm	2024LeafShape_Perimeter	17_242892	16	13769567	15.4333	6.30376	0.1272	G/A,286	G(420,0.734):A(152,0.266)	intergenic	VIT_16s0022g01670;VIT_16s0022g01680	dist=11671;dist=3257	.	.	[RTKL]	--	Molecular Function: protein serine/threonine kinase activity (GO:0004674);; Molecular Function: ATP binding (GO:0005524);; Cellular Component: plasma membrane (GO:0005886);; Cellular Component: integral component of membrane (GO:0016021);;	--|0.0|vvi:100253130|hypothetical protein	--	--	Protein kinase domain;; Protein tyrosine and serine/threonine kinase	Rust resistance kinase Lr10 OS=Triticum aestivum OX=4565 GN=LRK10 PE=2 SV=1	PREDICTED: rust resistance kinase Lr10-like isoform X2 [Vitis vinifera]	--	--	Molecular Function: DNA binding (GO:0003677);; Molecular Function: zinc ion binding (GO:0008270);;	--|1e-111|vvi:100265156|hypothetical protein	[R]	General function prediction only	A20-like zinc finger;; AN1-like Zinc finger	Zinc finger A20 and AN1 domain-containing stress-associated protein 1 OS=Arabidopsis thaliana OX=3702 GN=SAP1 PE=1 SV=1	PREDICTED: zinc finger A20 and AN1 domain-containing stress-associated protein 1 [Vitis vinifera]
mlm	2024LeafShape_Perimeter	17_247256	16	17054982	15.2558	6.20976	0.13034	G/A,268	G(502,0.937):A(34,0.063)	exonic	VIT_16s0050g00250	.	synonymous SNV	VIT_16s0050g00250:transcript:VIT_16s0050g00250.t01:exon1:c.C637T:p.L213L	[S]	Function unknown	--	--|0.0|vvi:104882200|hypothetical protein	[R]	General function prediction only	Leucine rich repeat;; Leucine rich repeat N-terminal domain;; Leucine Rich repeats (2 copies);; Leucine Rich Repeat	Receptor-like protein EIX2 OS=Solanum lycopersicum OX=4081 GN=EIX2 PE=1 SV=2	PREDICTED: receptor-like protein kinase 5 isoform X1 [Vitis vinifera] XP_019081373.1 PREDICTED: receptor-like protein kinase 5 isoform X1 [Vitis vinifera] XP_019081374.1 PREDICTED: receptor-like protein kinase 5 isoform X1 [Vitis vinifera] CBI22735.3 unnamed protein product, partial [Vitis vinifera]
mlm	2024LeafShape_Perimeter	17_247257	16	17054992	15.2551	6.20778	0.13035	A/G,267	A(499,0.934):G(35,0.066)	exonic	VIT_16s0050g00250	.	synonymous SNV	VIT_16s0050g00250:transcript:VIT_16s0050g00250.t01:exon1:c.T627C:p.S209S	[S]	Function unknown	--	--|0.0|vvi:104882200|hypothetical protein	[R]	General function prediction only	Leucine rich repeat;; Leucine rich repeat N-terminal domain;; Leucine Rich repeats (2 copies);; Leucine Rich Repeat	Receptor-like protein EIX2 OS=Solanum lycopersicum OX=4081 GN=EIX2 PE=1 SV=2	PREDICTED: receptor-like protein kinase 5 isoform X1 [Vitis vinifera] XP_019081373.1 PREDICTED: receptor-like protein kinase 5 isoform X1 [Vitis vinifera] XP_019081374.1 PREDICTED: receptor-like protein kinase 5 isoform X1 [Vitis vinifera] CBI22735.3 unnamed protein product, partial [Vitis vinifera]
mlm	2024LeafShape_Perimeter	17_247258	16	17055033	15.314	6.23372	0.13035	T/C,269	T(503,0.935):C(35,0.065)	exonic	VIT_16s0050g00250	.	nonsynonymous SNV	VIT_16s0050g00250:transcript:VIT_16s0050g00250.t01:exon1:c.A586G:p.R196G	[S]	Function unknown	--	--|0.0|vvi:104882200|hypothetical protein	[R]	General function prediction only	Leucine rich repeat;; Leucine rich repeat N-terminal domain;; Leucine Rich repeats (2 copies);; Leucine Rich Repeat	Receptor-like protein EIX2 OS=Solanum lycopersicum OX=4081 GN=EIX2 PE=1 SV=2	PREDICTED: receptor-like protein kinase 5 isoform X1 [Vitis vinifera] XP_019081373.1 PREDICTED: receptor-like protein kinase 5 isoform X1 [Vitis vinifera] XP_019081374.1 PREDICTED: receptor-like protein kinase 5 isoform X1 [Vitis vinifera] CBI22735.3 unnamed protein product, partial [Vitis vinifera]
mlm	2024LeafShape_Perimeter	17_248779	16	18281026	15.688	6.37097	0.13309	G/T,265	G(489,0.923):T(41,0.077)	intergenic	VIT_16s0050g01410;VIT_16s0050g01420	dist=4071;dist=21900	.	.	--	--	--	--	--	--	--	--	unnamed protein product, partial [Vitis vinifera]	--	--	Cellular Component: endoplasmic reticulum membrane (GO:0005789);; Cellular Component: plasma membrane (GO:0005886);; Cellular Component: integral component of membrane (GO:0016021);; Cellular Component: protein storage vacuole membrane (GO:0032586);;	K22761|0.0|vvi:100257712|K22761 PRIMPOL; DNA-directed primase/polymerase protein [EC:2.7.7.102 2.7.7.7]	--	--	Herpesviridae UL52/UL70 DNA primase;; C2 domain	Protein SRC2 OS=Glycine max OX=3847 GN=SRC2 PE=2 SV=1	PREDICTED: DNA-directed primase/polymerase protein isoform X1 [Vitis vinifera]
mlm	2024LeafShape_Perimeter	17_10092	17	9847090	15.0015	6.12999	0.1247	A/G,281	A(532,0.947):G(30,0.053)	UTR3	VIT_17s0000g08560	transcript:VIT_17s0000g08560.t01:c.*114T>C	.	.	--	--	Cellular Component: mitochondrion (GO:0005739);; Cellular Component: chloroplast (GO:0009507);; Cellular Component: plastid inner membrane (GO:0009528);; Cellular Component: plastid (GO:0009536);; Cellular Component: chloroplast envelope (GO:0009941);; Molecular Function: phosphoglycerate transmembrane transporter activity (GO:0015120);; Molecular Function: phosphoenolpyruvate:phosphate antiporte…	K15283|0.0|vvi:100248370|K15283 SLC35E1; solute carrier family 35, member E1	[GE]	--	Triose-phosphate Transporter family;; EamA-like transporter family	Phosphoenolpyruvate/phosphate translocator 1, chloroplastic OS=Arabidopsis thaliana OX=3702 GN=PPT1 PE=1 SV=1	PREDICTED: phosphoenolpyruvate/phosphate translocator 1, chloroplastic [Vitis vinifera] CBI15015.3 unnamed protein product, partial [Vitis vinifera] RVX18502.1 Phosphoenolpyruvate/phosphate translocator 2, chloroplastic [Vitis vinifera]
mlm	2024LeafShape_Perimeter	17_18816	17	15286497	16.1075	6.23447	0.19702	C/T,156	C(22,0.071):T(290,0.929)	intergenic	VIT_17s0053g00480;VIT_17s0053g00520	dist=38622;dist=126434	.	.	--	--	--	--	--	--	--	--	--	--	--	Molecular Function: ATP binding (GO:0005524);; Cellular Component: plasma membrane (GO:0005886);; Biological Process: signal transduction (GO:0007165);; Biological Process: plant-type hypersensitive response (GO:0009626);; Molecular Function: ADP binding (GO:0043531);;	--|0.0|vvi:104882440|hypothetical protein	[T]	Signal transduction mechanisms	--	Putative disease resistance RPP13-like protein 1 OS=Arabidopsis thaliana OX=3702 GN=RPPL1 PE=3 SV=1	unnamed protein product, partial [Vitis vinifera]
mlm	2024LeafShape_Perimeter	17_22214	17	16872776	16.4123	6.44172	0.1787	T/C,180	T(339,0.942):C(21,0.058)	intergenic	VIT_17s0053g00990;VIT_17s0053g01010	dist=98860;dist=103332	.	.	--	--	Cellular Component: extracellular region (GO:0005576);; Cellular Component: cell wall (GO:0005618);; Biological Process: syncytium formation (GO:0006949);; Biological Process: plant-type cell wall organization (GO:0009664);; Cellular Component: membrane (GO:0016020);;	--|0.0|vvi:100261426|hypothetical protein	--	--	Expansin C-terminal domain;; Lytic transglycolase	Expansin-A15 OS=Arabidopsis thaliana OX=3702 GN=EXPA15 PE=2 SV=2	PREDICTED: expansin-A10 [Vitis vinifera] BAC66694.1 expansin [Vitis labrusca x Vitis vinifera] CAN77596.1 hypothetical protein VITISV_001302 [Vitis vinifera] CBI35311.3 unnamed protein product, partial [Vitis vinifera]	[K]	Transcription	Cellular Component: nucleus (GO:0005634);; Cellular Component: cytoplasm (GO:0005737);; Biological Process: DNA-templated transcription, initiation (GO:0006352);; Biological Process: regulation of transcription, DNA-templated (GO:0006355);; Molecular Function: zinc ion binding (GO:0008270);;	K03124|0.0|vvi:100266630|K03124 TFIIB; transcription initiation factor TFIIB	[K]	Transcription	Transcription factor TFIIB repeat;; TFIIB zinc-binding;; Cyclin, N-terminal domain	Transcription initiation factor IIB-2 OS=Arabidopsis thaliana OX=3702 GN=TFIIB2 PE=2 SV=1	PREDICTED: transcription initiation factor IIB-2 [Vitis vinifera] CBI35314.3 unnamed protein product, partial [Vitis vinifera]
mlm	2024LeafShape_Perimeter	17_538583	18	2381252	14.8748	6.08118	0.12332	T/C,280	T(505,0.902):C(55,0.098)	intronic	VIT_18s0001g01860	.	.	.	[U]	Intracellular trafficking, secretion, and vesicular transport	Molecular Function: ATP binding (GO:0005524);; Biological Process: protein targeting (GO:0006605);; Biological Process: chloroplast organization (GO:0009658);; Biological Process: regulation of photosynthesis (GO:0010109);; Molecular Function: ATPase-coupled protein transmembrane transporter activity (GO:0015462);; Biological Process: protein import (GO:0017038);; Cellular Component: chloroplast …	K03070|0.0|vvi:100248990|K03070 secA; preprotein translocase subunit SecA [EC:7.4.2.8]	--	--	SecA DEAD-like domain;; SecA Wing and Scaffold domain;; SecA preprotein cross-linking domain	Protein translocase subunit SECA2, chloroplastic OS=Arabidopsis thaliana OX=3702 GN=SECA2 PE=2 SV=1	PREDICTED: protein translocase subunit SECA2, chloroplastic isoform X1 [Vitis vinifera] XP_010664175.1 PREDICTED: protein translocase subunit SECA2, chloroplastic isoform X1 [Vitis vinifera] XP_019072059.1 PREDICTED: protein translocase subunit SECA2, chloroplastic isoform X1 [Vitis vinifera]
mlm	2024LeafShape_Perimeter	17_538584	18	2381274	14.8433	6.06906	0.12306	G/A,280	G(500,0.893):A(60,0.107)	intronic	VIT_18s0001g01860	.	.	.	[U]	Intracellular trafficking, secretion, and vesicular transport	Molecular Function: ATP binding (GO:0005524);; Biological Process: protein targeting (GO:0006605);; Biological Process: chloroplast organization (GO:0009658);; Biological Process: regulation of photosynthesis (GO:0010109);; Molecular Function: ATPase-coupled protein transmembrane transporter activity (GO:0015462);; Biological Process: protein import (GO:0017038);; Cellular Component: chloroplast …	K03070|0.0|vvi:100248990|K03070 secA; preprotein translocase subunit SecA [EC:7.4.2.8]	--	--	SecA DEAD-like domain;; SecA Wing and Scaffold domain;; SecA preprotein cross-linking domain	Protein translocase subunit SECA2, chloroplastic OS=Arabidopsis thaliana OX=3702 GN=SECA2 PE=2 SV=1	PREDICTED: protein translocase subunit SECA2, chloroplastic isoform X1 [Vitis vinifera] XP_010664175.1 PREDICTED: protein translocase subunit SECA2, chloroplastic isoform X1 [Vitis vinifera] XP_019072059.1 PREDICTED: protein translocase subunit SECA2, chloroplastic isoform X1 [Vitis vinifera]
mlm	2024LeafShape_Perimeter	17_547141	18	7450998	16.7776	6.41885	0.20578	G/A,148	G(277,0.936):A(19,0.064)	intergenic	VIT_18s0001g08890;VIT_18s0001g08900	dist=2513;dist=13766	.	.	[R]	General function prediction only	Molecular Function: signaling receptor activity (GO:0004872);; Biological Process: response to hormone (GO:0009725);; Cellular Component: integral component of membrane (GO:0016021);;	--|0.0|vvi:100248829|hypothetical protein	[RT]	--	Haemolysin-III related	Heptahelical transmembrane protein ADIPOR3 OS=Oryza sativa subsp. japonica OX=39947 GN=ADIPOR3 PE=2 SV=1	PREDICTED: heptahelical transmembrane protein 4 isoform X1 [Vitis vinifera] XP_010664497.1 PREDICTED: heptahelical transmembrane protein 4 isoform X1 [Vitis vinifera] CBI19385.3 unnamed protein product, partial [Vitis vinifera]	--	--	--	--	--	--	--	--	unnamed protein product, partial [Vitis vinifera]
mlm	2024LeafShape_Perimeter	17_551055	18	10240620	14.9769	6.1294	0.12344	A/G,287	A(503,0.876):G(71,0.124)	intronic	VIT_18s0001g12030	.	.	.	[L]	Replication, recombination and repair	--	K01246|0.0|vvi:100250686|K01246 tag; DNA-3-methyladenine glycosylase I [EC:3.2.2.20]	--	--	Methyladenine glycosylase	--	PREDICTED: uncharacterized protein LOC100250686 [Vitis vinifera]
mlm	2024LeafShape_Perimeter	17_551598	18	10622951	15.6699	6.39627	0.12915	G/A,287	G(534,0.930):A(40,0.070)	intergenic	VIT_18s0001g12400;VIT_18s0001g12410	dist=20411;dist=11164	.	.	--	--	--	--|0.0|vvi:100267647|hypothetical protein	--	--	--	--	PREDICTED: uncharacterized protein LOC100267647 [Vitis vinifera]	--	--	--	--|4e-96|vvi:109122424|hypothetical protein	[R]	General function prediction only	--	Retrovirus-related Pol polyprotein from transposon RE2 OS=Arabidopsis thaliana OX=3702 GN=RE2 PE=4 SV=1	Retrovirus-related Pol polyprotein from transposon RE1 [Vitis vinifera]
mlm	2024LeafShape_Perimeter	17_551715	18	10696851	15.7373	6.42218	0.1297	G/T,287	G(534,0.930):T(40,0.070)	intronic	VIT_18s0001g12510	.	.	.	--	--	--	--|0.0|vvi:100254078|hypothetical protein	[F]	Nucleotide transport and metabolism	5' nucleotidase family	--	PREDICTED: 5&apos;-nucleotidase domain-containing protein 4 isoform X2 [Vitis vinifera]
mlm	2024LeafShape_Perimeter	17_576022	18	28472205	15.8307	6.27977	0.17013	T/C,198	T(375,0.947):C(21,0.053)	exonic	VIT_18s0089g00650	.	nonsynonymous SNV	VIT_18s0089g00650:transcript:VIT_18s0089g00650.t01:exon1:c.T2C:p.M1T	[S]	Function unknown	--	--|0.0|vvi:100255139|hypothetical protein	[R]	General function prediction only	Leucine rich repeat;; Leucine Rich repeats (2 copies);; Leucine Rich Repeat;; Leucine Rich repeat	Receptor-like protein Cf-9 homolog OS=Solanum lycopersicum OX=4081 GN=HCR9-0 PE=2 SV=2	Receptor-like protein 12 [Vitis vinifera]
mlm	2024LeafShape_Perimeter	17_444835	19	14763902	15.3653	6.27298	0.12753	C/T,283	C(510,0.901):T(56,0.099)	intergenic	VIT_19s0135g00100;VIT_19s0135g00120	dist=43230;dist=130876	.	.	[J]	Translation, ribosomal structure and biogenesis	Molecular Function: structural constituent of ribosome (GO:0003735);; Cellular Component: ribosome (GO:0005840);; Biological Process: translation (GO:0006412);;	K02882|1e-132|vvi:100255695|K02882 RP-L18Ae; large subunit ribosomal protein L18Ae	[J]	Translation, ribosomal structure and biogenesis	Ribosomal proteins 50S-L18Ae/60S-L20/60S-L18A	60S ribosomal protein L18a OS=Castanea sativa OX=21020 GN=RPL18A PE=2 SV=1	PREDICTED: 60S ribosomal protein L18a [Vitis vinifera] CBI22128.3 unnamed protein product, partial [Vitis vinifera]	[Q]	Secondary metabolites biosynthesis, transport and catabolism	Molecular Function: monooxygenase activity (GO:0004497);; Molecular Function: iron ion binding (GO:0005506);; Cellular Component: integral component of membrane (GO:0016021);; Molecular Function: oxidoreductase activity, acting on paired donors, with incorporation or reduction of molecular oxygen (GO:0016705);; Molecular Function: heme binding (GO:0020037);;	--|0.0|vvi:100250517|hypothetical protein	[QI]	--	Cytochrome P450	Cytochrome P450 CYP72A219 OS=Panax ginseng OX=4054 PE=2 SV=1	unnamed protein product, partial [Vitis vinifera]
mlm	2024LeafShape_Perimeter	17_450730	19	18187569	16.5869	6.73295	0.1386	C/T,278	C(460,0.827):T(96,0.173)	intergenic	VIT_19s0027g00020;VIT_19s0027g00030	dist=56694;dist=7371	.	.	[RTKL]	--	Molecular Function: protein serine/threonine kinase activity (GO:0004674);; Molecular Function: ATP binding (GO:0005524);; Cellular Component: nucleus (GO:0005634);; Cellular Component: cytoplasm (GO:0005737);; Cellular Component: cytosol (GO:0005829);; Cellular Component: plasma membrane (GO:0005886);; Biological Process: auxin-activated signaling pathway (GO:0009734);; Biological Process: auxin…	--|0.0|vvi:100257743|hypothetical protein	[R]	General function prediction only	Protein kinase domain;; Protein tyrosine and serine/threonine kinase	Serine/threonine-protein kinase WAG1 OS=Arabidopsis thaliana OX=3702 GN=WAG1 PE=2 SV=1	PREDICTED: serine/threonine-protein kinase WAG1 [Vitis vinifera]	[Q]	Secondary metabolites biosynthesis, transport and catabolism	Molecular Function: monooxygenase activity (GO:0004497);; Molecular Function: iron ion binding (GO:0005506);; Cellular Component: integral component of membrane (GO:0016021);; Molecular Function: oxidoreductase activity, acting on paired donors, with incorporation or reduction of molecular oxygen (GO:0016705);; Molecular Function: heme binding (GO:0020037);;	--|1e-128|vvi:100254366|hypothetical protein	[QI]	--	Cytochrome P450	Cytochrome P450 CYP72A219 OS=Panax ginseng OX=4054 PE=2 SV=1	unnamed protein product, partial [Vitis vinifera]
mlm	2024LeafShape_Perimeter	17_450813	19	18211469	15.0597	6.13974	0.12688	G/A,272	G(484,0.890):A(60,0.110)	intergenic	VIT_19s0027g00040;VIT_19s0027g00050	dist=12531;dist=28760	.	.	--	--	Molecular Function: iron ion binding (GO:0005506);; Cellular Component: integral component of membrane (GO:0016021);; Molecular Function: oxidoreductase activity, acting on paired donors, with incorporation or reduction of molecular oxygen, NAD(P)H as one donor, and incorporation of one atom of oxygen (GO:0016709);; Molecular Function: heme binding (GO:0020037);; Molecular Function: 11-oxo-beta-a…	--|2e-28|vvi:100258319|hypothetical protein	[QI]	--	--	11-oxo-beta-amyrin 30-oxidase OS=Glycyrrhiza uralensis OX=74613 GN=CYP72A154 PE=1 SV=1	unnamed protein product, partial [Vitis vinifera]	--	--	Molecular Function: protein serine/threonine kinase activity (GO:0004674);; Molecular Function: ATP binding (GO:0005524);; Cellular Component: plasma membrane (GO:0005886);; Cellular Component: integral component of membrane (GO:0016021);;	--|4e-26|vvi:100258656|hypothetical protein	--	--	--	Probable LRR receptor-like serine/threonine-protein kinase At4g20940 OS=Arabidopsis thaliana OX=3702 GN=At4g20940 PE=1 SV=1	unnamed protein product, partial [Vitis vinifera]
mlm	2024LeafShape_Perimeter	17_450818	19	18211544	15.1469	6.17151	0.12772	T/A,271	T(481,0.887):A(61,0.113)	intergenic	VIT_19s0027g00040;VIT_19s0027g00050	dist=12606;dist=28685	.	.	--	--	Molecular Function: iron ion binding (GO:0005506);; Cellular Component: integral component of membrane (GO:0016021);; Molecular Function: oxidoreductase activity, acting on paired donors, with incorporation or reduction of molecular oxygen, NAD(P)H as one donor, and incorporation of one atom of oxygen (GO:0016709);; Molecular Function: heme binding (GO:0020037);; Molecular Function: 11-oxo-beta-a…	--|2e-28|vvi:100258319|hypothetical protein	[QI]	--	--	11-oxo-beta-amyrin 30-oxidase OS=Glycyrrhiza uralensis OX=74613 GN=CYP72A154 PE=1 SV=1	unnamed protein product, partial [Vitis vinifera]	--	--	Molecular Function: protein serine/threonine kinase activity (GO:0004674);; Molecular Function: ATP binding (GO:0005524);; Cellular Component: plasma membrane (GO:0005886);; Cellular Component: integral component of membrane (GO:0016021);;	--|4e-26|vvi:100258656|hypothetical protein	--	--	--	Probable LRR receptor-like serine/threonine-protein kinase At4g20940 OS=Arabidopsis thaliana OX=3702 GN=At4g20940 PE=1 SV=1	unnamed protein product, partial [Vitis vinifera]

## Sheet: both year
#Model	Trait	MarkerName	Chr	Pos	Pvalue	log10P	MarkerR2	Count	Allele(MAF)	Func.refGene	Gene.refGene	GeneDetail.refGene	ExonicFunc.refGene	AAChange.refGene	COG_class	COG_class_annotation	GO_annotation	KEGG_annotation	KOG_class	KOG_class_annotation	Pfam_annotation	Swissprot_annotation	nr_annotation	COG_class	COG_class_annotation	GO_annotation	KEGG_annotation	KOG_class	KOG_class_annotation	Pfam_annotation	Swissprot_annotation	nr_annotation
mlm	2023LeafShape_Perimeter	17_113792	11	6974418	16.3553	6.65547	0.1369	G/A,285	G(509,0.893):A(61,0.107)	intergenic	VIT_11s0149g00100;VIT_11s0149g00120	dist=43706;dist=3326	.	.	[L]	Replication, recombination and repair	Molecular Function: RNA binding (GO:0003723);; Molecular Function: helicase activity (GO:0004386);; Molecular Function: ribonuclease III activity (GO:0004525);; Molecular Function: ATP binding (GO:0005524);; Cellular Component: nucleus (GO:0005634);; Cellular Component: cytoplasm (GO:0005737);; Biological Process: DNA-templated transcription, termination (GO:0006353);; Biological Process: virus i…	K11592|1e-127|vvi:100243116|K11592 DICER1; endoribonuclease Dicer [EC:3.1.26.-]	[A]	RNA processing and modification	DEAD/DEAH box helicase;; Type III restriction enzyme, res subunit	Dicer-like protein 4 OS=Arabidopsis thaliana OX=3702 GN=DCL4 PE=1 SV=2	PREDICTED: dicer-like protein 4 isoform X2 [Vitis vinifera]	[K]	Transcription	Molecular Function: RNA binding (GO:0003723);; Molecular Function: helicase activity (GO:0004386);; Molecular Function: ribonuclease III activity (GO:0004525);; Molecular Function: ATP binding (GO:0005524);; Cellular Component: nucleus (GO:0005634);; Cellular Component: cytoplasm (GO:0005737);; Biological Process: DNA-templated transcription, termination (GO:0006353);; Biological Process: virus i…	K11592|0.0|vvi:100243116|K11592 DICER1; endoribonuclease Dicer [EC:3.1.26.-]	[A]	RNA processing and modification	Ribonuclease III domain;; Ribonuclease-III-like;; Dicer dimerisation domain;; Helicase conserved C-terminal domain;; Double-stranded RNA binding motif;; double strand RNA binding domain from DEAD END PROTEIN 1;; PAZ domain	Dicer-like protein 4 OS=Arabidopsis thaliana OX=3702 GN=DCL4 PE=1 SV=2	unnamed protein product, partial [Vitis vinifera]
mlm	2024LeafShape_Perimeter	17_113792	11	6974418	15.6989	6.40424	0.12973	G/A,285	G(509,0.893):A(61,0.107)	intergenic	VIT_11s0149g00100;VIT_11s0149g00120	dist=43706;dist=3326	.	.	[L]	Replication, recombination and repair	Molecular Function: RNA binding (GO:0003723);; Molecular Function: helicase activity (GO:0004386);; Molecular Function: ribonuclease III activity (GO:0004525);; Molecular Function: ATP binding (GO:0005524);; Cellular Component: nucleus (GO:0005634);; Cellular Component: cytoplasm (GO:0005737);; Biological Process: DNA-templated transcription, termination (GO:0006353);; Biological Process: virus i…	K11592|1e-127|vvi:100243116|K11592 DICER1; endoribonuclease Dicer [EC:3.1.26.-]	[A]	RNA processing and modification	DEAD/DEAH box helicase;; Type III restriction enzyme, res subunit	Dicer-like protein 4 OS=Arabidopsis thaliana OX=3702 GN=DCL4 PE=1 SV=2	PREDICTED: dicer-like protein 4 isoform X2 [Vitis vinifera]	[K]	Transcription	Molecular Function: RNA binding (GO:0003723);; Molecular Function: helicase activity (GO:0004386);; Molecular Function: ribonuclease III activity (GO:0004525);; Molecular Function: ATP binding (GO:0005524);; Cellular Component: nucleus (GO:0005634);; Cellular Component: cytoplasm (GO:0005737);; Biological Process: DNA-templated transcription, termination (GO:0006353);; Biological Process: virus i…	K11592|0.0|vvi:100243116|K11592 DICER1; endoribonuclease Dicer [EC:3.1.26.-]	[A]	RNA processing and modification	Ribonuclease III domain;; Ribonuclease-III-like;; Dicer dimerisation domain;; Helicase conserved C-terminal domain;; Double-stranded RNA binding motif;; double strand RNA binding domain from DEAD END PROTEIN 1;; PAZ domain	Dicer-like protein 4 OS=Arabidopsis thaliana OX=3702 GN=DCL4 PE=1 SV=2	unnamed protein product, partial [Vitis vinifera]
mlm	2023LeafShape_Perimeter	17_122346	11	12858732	16.116	6.56231	0.13512	C/T,284	C(534,0.940):T(34,0.060)	intergenic	VIT_11s0078g00460;VIT_11s0078g00480	dist=19817;dist=1677	.	.	--	--	Molecular Function: single-stranded RNA binding (GO:0003727);; Molecular Function: mRNA binding (GO:0003729);; Cellular Component: vacuole (GO:0005773);; Cellular Component: cytosol (GO:0005829);; Biological Process: response to osmotic stress (GO:0006970);; Biological Process: response to salt stress (GO:0009651);; Biological Process: drought recovery (GO:0009819);; Biological Process: defense r…	K17943|0.0|vvi:100254662|K17943 PUM; pumilio RNA-binding family	[J]	Translation, ribosomal structure and biogenesis	--	Pumilio homolog 5 OS=Arabidopsis thaliana OX=3702 GN=APUM5 PE=1 SV=2	Pumilio-like 5 [Vitis vinifera]	[KAD]	--	--	K09422|0.0|vvi:100244550|K09422 MYBP; transcription factor MYB, plant	[K]	Transcription	Myb-like DNA-binding domain;; Myb-like DNA-binding domain	Transcription factor MYB93 OS=Arabidopsis thaliana OX=3702 GN=MYB93 PE=1 SV=1	PREDICTED: myb-related protein Myb4 [Vitis vinifera] CBI40674.3 unnamed protein product, partial [Vitis vinifera]
mlm	2024LeafShape_Perimeter	17_122346	11	12858732	15.0879	6.16777	0.12473	C/T,284	C(534,0.940):T(34,0.060)	intergenic	VIT_11s0078g00460;VIT_11s0078g00480	dist=19817;dist=1677	.	.	--	--	Molecular Function: single-stranded RNA binding (GO:0003727);; Molecular Function: mRNA binding (GO:0003729);; Cellular Component: vacuole (GO:0005773);; Cellular Component: cytosol (GO:0005829);; Biological Process: response to osmotic stress (GO:0006970);; Biological Process: response to salt stress (GO:0009651);; Biological Process: drought recovery (GO:0009819);; Biological Process: defense r…	K17943|0.0|vvi:100254662|K17943 PUM; pumilio RNA-binding family	[J]	Translation, ribosomal structure and biogenesis	--	Pumilio homolog 5 OS=Arabidopsis thaliana OX=3702 GN=APUM5 PE=1 SV=2	Pumilio-like 5 [Vitis vinifera]	[KAD]	--	--	K09422|0.0|vvi:100244550|K09422 MYBP; transcription factor MYB, plant	[K]	Transcription	Myb-like DNA-binding domain;; Myb-like DNA-binding domain	Transcription factor MYB93 OS=Arabidopsis thaliana OX=3702 GN=MYB93 PE=1 SV=1	PREDICTED: myb-related protein Myb4 [Vitis vinifera] CBI40674.3 unnamed protein product, partial [Vitis vinifera]
mlm	2023LeafShape_Perimeter	17_10092	17	9847090	16.0982	6.55041	0.1341	A/G,281	A(532,0.947):G(30,0.053)	UTR3	VIT_17s0000g08560	transcript:VIT_17s0000g08560.t01:c.*114T>C	.	.	--	--	Cellular Component: mitochondrion (GO:0005739);; Cellular Component: chloroplast (GO:0009507);; Cellular Component: plastid inner membrane (GO:0009528);; Cellular Component: plastid (GO:0009536);; Cellular Component: chloroplast envelope (GO:0009941);; Molecular Function: phosphoglycerate transmembrane transporter activity (GO:0015120);; Molecular Function: phosphoenolpyruvate:phosphate antiporte…	K15283|0.0|vvi:100248370|K15283 SLC35E1; solute carrier family 35, member E1	[GE]	--	Triose-phosphate Transporter family;; EamA-like transporter family	Phosphoenolpyruvate/phosphate translocator 1, chloroplastic OS=Arabidopsis thaliana OX=3702 GN=PPT1 PE=1 SV=1	PREDICTED: phosphoenolpyruvate/phosphate translocator 1, chloroplastic [Vitis vinifera] CBI15015.3 unnamed protein product, partial [Vitis vinifera] RVX18502.1 Phosphoenolpyruvate/phosphate translocator 2, chloroplastic [Vitis vinifera]
mlm	2024LeafShape_Perimeter	17_10092	17	9847090	15.0015	6.12999	0.1247	A/G,281	A(532,0.947):G(30,0.053)	UTR3	VIT_17s0000g08560	transcript:VIT_17s0000g08560.t01:c.*114T>C	.	.	--	--	Cellular Component: mitochondrion (GO:0005739);; Cellular Component: chloroplast (GO:0009507);; Cellular Component: plastid inner membrane (GO:0009528);; Cellular Component: plastid (GO:0009536);; Cellular Component: chloroplast envelope (GO:0009941);; Molecular Function: phosphoglycerate transmembrane transporter activity (GO:0015120);; Molecular Function: phosphoenolpyruvate:phosphate antiporte…	K15283|0.0|vvi:100248370|K15283 SLC35E1; solute carrier family 35, member E1	[GE]	--	Triose-phosphate Transporter family;; EamA-like transporter family	Phosphoenolpyruvate/phosphate translocator 1, chloroplastic OS=Arabidopsis thaliana OX=3702 GN=PPT1 PE=1 SV=1	PREDICTED: phosphoenolpyruvate/phosphate translocator 1, chloroplastic [Vitis vinifera] CBI15015.3 unnamed protein product, partial [Vitis vinifera] RVX18502.1 Phosphoenolpyruvate/phosphate translocator 2, chloroplastic [Vitis vinifera]
mlm	2023LeafShape_Perimeter	17_113789	11	6974348	17.5432	7.109	0.14497	C/T,286	C(522,0.913):T(50,0.087)	intergenic	VIT_11s0149g00100;VIT_11s0149g00120	dist=43636;dist=3396	.	.	[L]	Replication, recombination and repair	Molecular Function: RNA binding (GO:0003723);; Molecular Function: helicase activity (GO:0004386);; Molecular Function: ribonuclease III activity (GO:0004525);; Molecular Function: ATP binding (GO:0005524);; Cellular Component: nucleus (GO:0005634);; Cellular Component: cytoplasm (GO:0005737);; Biological Process: DNA-templated transcription, termination (GO:0006353);; Biological Process: virus i…	K11592|1e-127|vvi:100243116|K11592 DICER1; endoribonuclease Dicer [EC:3.1.26.-]	[A]	RNA processing and modification	DEAD/DEAH box helicase;; Type III restriction enzyme, res subunit	Dicer-like protein 4 OS=Arabidopsis thaliana OX=3702 GN=DCL4 PE=1 SV=2	PREDICTED: dicer-like protein 4 isoform X2 [Vitis vinifera]	[K]	Transcription	Molecular Function: RNA binding (GO:0003723);; Molecular Function: helicase activity (GO:0004386);; Molecular Function: ribonuclease III activity (GO:0004525);; Molecular Function: ATP binding (GO:0005524);; Cellular Component: nucleus (GO:0005634);; Cellular Component: cytoplasm (GO:0005737);; Biological Process: DNA-templated transcription, termination (GO:0006353);; Biological Process: virus i…	K11592|0.0|vvi:100243116|K11592 DICER1; endoribonuclease Dicer [EC:3.1.26.-]	[A]	RNA processing and modification	Ribonuclease III domain;; Ribonuclease-III-like;; Dicer dimerisation domain;; Helicase conserved C-terminal domain;; Double-stranded RNA binding motif;; double strand RNA binding domain from DEAD END PROTEIN 1;; PAZ domain	Dicer-like protein 4 OS=Arabidopsis thaliana OX=3702 GN=DCL4 PE=1 SV=2	unnamed protein product, partial [Vitis vinifera]
mlm	2024LeafShape_Perimeter	17_113789	11	6974348	16.1254	6.56926	0.13315	C/T,286	C(522,0.913):T(50,0.087)	intergenic	VIT_11s0149g00100;VIT_11s0149g00120	dist=43636;dist=3396	.	.	[L]	Replication, recombination and repair	Molecular Function: RNA binding (GO:0003723);; Molecular Function: helicase activity (GO:0004386);; Molecular Function: ribonuclease III activity (GO:0004525);; Molecular Function: ATP binding (GO:0005524);; Cellular Component: nucleus (GO:0005634);; Cellular Component: cytoplasm (GO:0005737);; Biological Process: DNA-templated transcription, termination (GO:0006353);; Biological Process: virus i…	K11592|1e-127|vvi:100243116|K11592 DICER1; endoribonuclease Dicer [EC:3.1.26.-]	[A]	RNA processing and modification	DEAD/DEAH box helicase;; Type III restriction enzyme, res subunit	Dicer-like protein 4 OS=Arabidopsis thaliana OX=3702 GN=DCL4 PE=1 SV=2	PREDICTED: dicer-like protein 4 isoform X2 [Vitis vinifera]	[K]	Transcription	Molecular Function: RNA binding (GO:0003723);; Molecular Function: helicase activity (GO:0004386);; Molecular Function: ribonuclease III activity (GO:0004525);; Molecular Function: ATP binding (GO:0005524);; Cellular Component: nucleus (GO:0005634);; Cellular Component: cytoplasm (GO:0005737);; Biological Process: DNA-templated transcription, termination (GO:0006353);; Biological Process: virus i…	K11592|0.0|vvi:100243116|K11592 DICER1; endoribonuclease Dicer [EC:3.1.26.-]	[A]	RNA processing and modification	Ribonuclease III domain;; Ribonuclease-III-like;; Dicer dimerisation domain;; Helicase conserved C-terminal domain;; Double-stranded RNA binding motif;; double strand RNA binding domain from DEAD END PROTEIN 1;; PAZ domain	Dicer-like protein 4 OS=Arabidopsis thaliana OX=3702 GN=DCL4 PE=1 SV=2	unnamed protein product, partial [Vitis vinifera]
mlm	2023LeafShape_Perimeter	17_127725	11	16505667	16.0804	6.55374	0.13245	T/C,287	T(538,0.937):C(36,0.063)	intronic	VIT_11s0103g00490	.	.	.	--	--	--	--|0.0|vvi:100262683|hypothetical protein	--	--	Core-2/I-Branching enzyme	--	PREDICTED: uncharacterized protein LOC100262683 [Vitis vinifera] XP_010656772.1 PREDICTED: uncharacterized protein LOC100262683 [Vitis vinifera] XP_010656774.1 PREDICTED: uncharacterized protein LOC100262683 [Vitis vinifera] XP_010656775.1 PREDICTED: uncharacterized protein LOC100262683 [Vitis vinifera]
mlm	2024LeafShape_Perimeter	17_127725	11	16505667	15.3056	6.25615	0.12615	T/C,287	T(538,0.937):C(36,0.063)	intronic	VIT_11s0103g00490	.	.	.	--	--	--	--|0.0|vvi:100262683|hypothetical protein	--	--	Core-2/I-Branching enzyme	--	PREDICTED: uncharacterized protein LOC100262683 [Vitis vinifera] XP_010656772.1 PREDICTED: uncharacterized protein LOC100262683 [Vitis vinifera] XP_010656774.1 PREDICTED: uncharacterized protein LOC100262683 [Vitis vinifera] XP_010656775.1 PREDICTED: uncharacterized protein LOC100262683 [Vitis vinifera]
mlm	2023LeafShape_Perimeter	17_134829	15	1163711	15.3374	6.01479	0.21152	A/C,161	A(295,0.916):C(27,0.084)	intergenic	VIT_15s0024g00680;VIT_15s0024g00690	dist=1279;dist=2193	.	.	--	--	--	K19525|2e-07|vvi:100258011|K19525 VPS13A_C; vacuolar protein sorting-associated protein 13A/C	--	--	--	--	hypothetical protein VITISV_030636 [Vitis vinifera]	--	--	Cellular Component: chloroplast (GO:0009507);; Biological Process: response to wounding (GO:0009611);; Biological Process: response to ozone (GO:0010193);; Biological Process: response to UV-B (GO:0010224);;	--|0.0|vvi:100245443|hypothetical protein	--	--	Protein of unknown function (DUF760)	UV-B-induced protein At3g17800, chloroplastic OS=Arabidopsis thaliana OX=3702 GN=At3g17800 PE=2 SV=1	PREDICTED: UV-B-induced protein At3g17800, chloroplastic [Vitis vinifera]
mlm	2024LeafShape_Perimeter	17_134829	15	1163711	14.7305	5.79455	0.16727	A/C,161	A(295,0.916):C(27,0.084)	intergenic	VIT_15s0024g00680;VIT_15s0024g00690	dist=1279;dist=2193	.	.	--	--	--	K19525|2e-07|vvi:100258011|K19525 VPS13A_C; vacuolar protein sorting-associated protein 13A/C	--	--	--	--	hypothetical protein VITISV_030636 [Vitis vinifera]	--	--	Cellular Component: chloroplast (GO:0009507);; Biological Process: response to wounding (GO:0009611);; Biological Process: response to ozone (GO:0010193);; Biological Process: response to UV-B (GO:0010224);;	--|0.0|vvi:100245443|hypothetical protein	--	--	Protein of unknown function (DUF760)	UV-B-induced protein At3g17800, chloroplastic OS=Arabidopsis thaliana OX=3702 GN=At3g17800 PE=2 SV=1	PREDICTED: UV-B-induced protein At3g17800, chloroplastic [Vitis vinifera]
mlm	2023LeafShape_Perimeter	17_151894	15	12632100	17.2153	6.97314	0.14686	A/T,280	A(530,0.946):T(30,0.054)	intronic	VIT_15s0021g01940	.	.	.	--	--	Molecular Function: RNA binding (GO:0003723);; Cellular Component: nucleus (GO:0005634);; Biological Process: regulation of transcription, DNA-templated (GO:0006355);; Biological Process: RNA processing (GO:0006396);; Biological Process: mRNA transcription (GO:0009299);; Biological Process: shoot system development (GO:0048367);; Biological Process: gynoecium development (GO:0048467);; Biological…	K21444|0.0|vvi:100256424|K21444 PCBP3_4; poly(rC)-binding protein 3/4	[AR]	--	KH domain;; KH domain;; NusA-like KH domain	RNA-binding KH domain-containing protein PEPPER OS=Arabidopsis thaliana OX=3702 GN=PEP PE=1 SV=1	PREDICTED: poly(rC)-binding protein 4 isoform X4 [Vitis vinifera] CBI16638.3 unnamed protein product, partial [Vitis vinifera]
mlm	2024LeafShape_Perimeter	17_151894	15	12632100	15.3373	6.25748	0.13009	A/T,280	A(530,0.946):T(30,0.054)	intronic	VIT_15s0021g01940	.	.	.	--	--	Molecular Function: RNA binding (GO:0003723);; Cellular Component: nucleus (GO:0005634);; Biological Process: regulation of transcription, DNA-templated (GO:0006355);; Biological Process: RNA processing (GO:0006396);; Biological Process: mRNA transcription (GO:0009299);; Biological Process: shoot system development (GO:0048367);; Biological Process: gynoecium development (GO:0048467);; Biological…	K21444|0.0|vvi:100256424|K21444 PCBP3_4; poly(rC)-binding protein 3/4	[AR]	--	KH domain;; KH domain;; NusA-like KH domain	RNA-binding KH domain-containing protein PEPPER OS=Arabidopsis thaliana OX=3702 GN=PEP PE=1 SV=1	PREDICTED: poly(rC)-binding protein 4 isoform X4 [Vitis vinifera] CBI16638.3 unnamed protein product, partial [Vitis vinifera]
mlm	2023LeafShape_Perimeter	17_151897	15	12632291	17.3279	7.01572	0.14782	C/T,280	C(531,0.948):T(29,0.052)	intronic	VIT_15s0021g01940	.	.	.	--	--	Molecular Function: RNA binding (GO:0003723);; Cellular Component: nucleus (GO:0005634);; Biological Process: regulation of transcription, DNA-templated (GO:0006355);; Biological Process: RNA processing (GO:0006396);; Biological Process: mRNA transcription (GO:0009299);; Biological Process: shoot system development (GO:0048367);; Biological Process: gynoecium development (GO:0048467);; Biological…	K21444|0.0|vvi:100256424|K21444 PCBP3_4; poly(rC)-binding protein 3/4	[AR]	--	KH domain;; KH domain;; NusA-like KH domain	RNA-binding KH domain-containing protein PEPPER OS=Arabidopsis thaliana OX=3702 GN=PEP PE=1 SV=1	PREDICTED: poly(rC)-binding protein 4 isoform X4 [Vitis vinifera] CBI16638.3 unnamed protein product, partial [Vitis vinifera]
mlm	2024LeafShape_Perimeter	17_151897	15	12632291	15.3347	6.25648	0.13006	C/T,280	C(531,0.948):T(29,0.052)	intronic	VIT_15s0021g01940	.	.	.	--	--	Molecular Function: RNA binding (GO:0003723);; Cellular Component: nucleus (GO:0005634);; Biological Process: regulation of transcription, DNA-templated (GO:0006355);; Biological Process: RNA processing (GO:0006396);; Biological Process: mRNA transcription (GO:0009299);; Biological Process: shoot system development (GO:0048367);; Biological Process: gynoecium development (GO:0048467);; Biological…	K21444|0.0|vvi:100256424|K21444 PCBP3_4; poly(rC)-binding protein 3/4	[AR]	--	KH domain;; KH domain;; NusA-like KH domain	RNA-binding KH domain-containing protein PEPPER OS=Arabidopsis thaliana OX=3702 GN=PEP PE=1 SV=1	PREDICTED: poly(rC)-binding protein 4 isoform X4 [Vitis vinifera] CBI16638.3 unnamed protein product, partial [Vitis vinifera]
mlm	2023LeafShape_Perimeter	17_151898	15	12632296	17.3279	7.01572	0.14782	A/G,280	A(531,0.948):G(29,0.052)	intronic	VIT_15s0021g01940	.	.	.	--	--	Molecular Function: RNA binding (GO:0003723);; Cellular Component: nucleus (GO:0005634);; Biological Process: regulation of transcription, DNA-templated (GO:0006355);; Biological Process: RNA processing (GO:0006396);; Biological Process: mRNA transcription (GO:0009299);; Biological Process: shoot system development (GO:0048367);; Biological Process: gynoecium development (GO:0048467);; Biological…	K21444|0.0|vvi:100256424|K21444 PCBP3_4; poly(rC)-binding protein 3/4	[AR]	--	KH domain;; KH domain;; NusA-like KH domain	RNA-binding KH domain-containing protein PEPPER OS=Arabidopsis thaliana OX=3702 GN=PEP PE=1 SV=1	PREDICTED: poly(rC)-binding protein 4 isoform X4 [Vitis vinifera] CBI16638.3 unnamed protein product, partial [Vitis vinifera]
mlm	2024LeafShape_Perimeter	17_151898	15	12632296	15.3347	6.25648	0.13006	A/G,280	A(531,0.948):G(29,0.052)	intronic	VIT_15s0021g01940	.	.	.	--	--	Molecular Function: RNA binding (GO:0003723);; Cellular Component: nucleus (GO:0005634);; Biological Process: regulation of transcription, DNA-templated (GO:0006355);; Biological Process: RNA processing (GO:0006396);; Biological Process: mRNA transcription (GO:0009299);; Biological Process: shoot system development (GO:0048367);; Biological Process: gynoecium development (GO:0048467);; Biological…	K21444|0.0|vvi:100256424|K21444 PCBP3_4; poly(rC)-binding protein 3/4	[AR]	--	KH domain;; KH domain;; NusA-like KH domain	RNA-binding KH domain-containing protein PEPPER OS=Arabidopsis thaliana OX=3702 GN=PEP PE=1 SV=1	PREDICTED: poly(rC)-binding protein 4 isoform X4 [Vitis vinifera] CBI16638.3 unnamed protein product, partial [Vitis vinifera]
mlm	2023LeafShape_Perimeter	17_151899	15	12632316	17.3279	7.01572	0.14782	T/C,280	T(530,0.946):C(30,0.054)	intronic	VIT_15s0021g01940	.	.	.	--	--	Molecular Function: RNA binding (GO:0003723);; Cellular Component: nucleus (GO:0005634);; Biological Process: regulation of transcription, DNA-templated (GO:0006355);; Biological Process: RNA processing (GO:0006396);; Biological Process: mRNA transcription (GO:0009299);; Biological Process: shoot system development (GO:0048367);; Biological Process: gynoecium development (GO:0048467);; Biological…	K21444|0.0|vvi:100256424|K21444 PCBP3_4; poly(rC)-binding protein 3/4	[AR]	--	KH domain;; KH domain;; NusA-like KH domain	RNA-binding KH domain-containing protein PEPPER OS=Arabidopsis thaliana OX=3702 GN=PEP PE=1 SV=1	PREDICTED: poly(rC)-binding protein 4 isoform X4 [Vitis vinifera] CBI16638.3 unnamed protein product, partial [Vitis vinifera]
mlm	2024LeafShape_Perimeter	17_151899	15	12632316	15.3347	6.25648	0.13006	T/C,280	T(530,0.946):C(30,0.054)	intronic	VIT_15s0021g01940	.	.	.	--	--	Molecular Function: RNA binding (GO:0003723);; Cellular Component: nucleus (GO:0005634);; Biological Process: regulation of transcription, DNA-templated (GO:0006355);; Biological Process: RNA processing (GO:0006396);; Biological Process: mRNA transcription (GO:0009299);; Biological Process: shoot system development (GO:0048367);; Biological Process: gynoecium development (GO:0048467);; Biological…	K21444|0.0|vvi:100256424|K21444 PCBP3_4; poly(rC)-binding protein 3/4	[AR]	--	KH domain;; KH domain;; NusA-like KH domain	RNA-binding KH domain-containing protein PEPPER OS=Arabidopsis thaliana OX=3702 GN=PEP PE=1 SV=1	PREDICTED: poly(rC)-binding protein 4 isoform X4 [Vitis vinifera] CBI16638.3 unnamed protein product, partial [Vitis vinifera]
mlm	2023LeafShape_Perimeter	17_151900	15	12632349	17.3279	7.01572	0.14782	A/T,280	A(531,0.948):T(29,0.052)	intronic	VIT_15s0021g01940	.	.	.	--	--	Molecular Function: RNA binding (GO:0003723);; Cellular Component: nucleus (GO:0005634);; Biological Process: regulation of transcription, DNA-templated (GO:0006355);; Biological Process: RNA processing (GO:0006396);; Biological Process: mRNA transcription (GO:0009299);; Biological Process: shoot system development (GO:0048367);; Biological Process: gynoecium development (GO:0048467);; Biological…	K21444|0.0|vvi:100256424|K21444 PCBP3_4; poly(rC)-binding protein 3/4	[AR]	--	KH domain;; KH domain;; NusA-like KH domain	RNA-binding KH domain-containing protein PEPPER OS=Arabidopsis thaliana OX=3702 GN=PEP PE=1 SV=1	PREDICTED: poly(rC)-binding protein 4 isoform X4 [Vitis vinifera] CBI16638.3 unnamed protein product, partial [Vitis vinifera]
mlm	2024LeafShape_Perimeter	17_151900	15	12632349	15.3347	6.25648	0.13006	A/T,280	A(531,0.948):T(29,0.052)	intronic	VIT_15s0021g01940	.	.	.	--	--	Molecular Function: RNA binding (GO:0003723);; Cellular Component: nucleus (GO:0005634);; Biological Process: regulation of transcription, DNA-templated (GO:0006355);; Biological Process: RNA processing (GO:0006396);; Biological Process: mRNA transcription (GO:0009299);; Biological Process: shoot system development (GO:0048367);; Biological Process: gynoecium development (GO:0048467);; Biological…	K21444|0.0|vvi:100256424|K21444 PCBP3_4; poly(rC)-binding protein 3/4	[AR]	--	KH domain;; KH domain;; NusA-like KH domain	RNA-binding KH domain-containing protein PEPPER OS=Arabidopsis thaliana OX=3702 GN=PEP PE=1 SV=1	PREDICTED: poly(rC)-binding protein 4 isoform X4 [Vitis vinifera] CBI16638.3 unnamed protein product, partial [Vitis vinifera]
mlm	2023LeafShape_Perimeter	17_159938	15	18126528	17.2111	6.98493	0.14176	A/G,287	A(485,0.845):G(89,0.155)	intergenic	VIT_15s0046g01040;VIT_15s0046g01050	dist=7953;dist=6826	.	.	--	--	--	--|0.0|vvi:100256908|hypothetical protein	--	--	Lipase (class 3)	--	PREDICTED: uncharacterized protein LOC100256908 [Vitis vinifera] XP_010661905.1 PREDICTED: uncharacterized protein LOC100256908 [Vitis vinifera] XP_010661906.1 PREDICTED: uncharacterized protein LOC100256908 [Vitis vinifera] XP_019081014.1 PREDICTED: uncharacterized protein LOC100256908 [Vitis vinifera] RVX10068.1 hypothetical protein CK203_013011 [Vitis vinifera]	--	--	Molecular Function: protein phosphatase inhibitor activity (GO:0004864);; Molecular Function: signaling receptor activity (GO:0004872);; Cellular Component: nucleus (GO:0005634);; Cellular Component: cytoplasm (GO:0005737);; Cellular Component: plasma membrane (GO:0005886);; Biological Process: abscisic acid-activated signaling pathway (GO:0009738);; Molecular Function: abscisic acid binding (GO:…	K14496|1e-142|vvi:100243084|K14496 PYL; abscisic acid receptor PYR/PYL family	--	--	Polyketide cyclase / dehydrase and lipid transport	Abscisic acid receptor PYL9 OS=Arabidopsis thaliana OX=3702 GN=PYL9 PE=1 SV=1	PREDICTED: abscisic acid receptor PYL9 [Vitis vinifera] RVX10069.1 Abscisic acid receptor PYL9 [Vitis vinifera]
mlm	2024LeafShape_Perimeter	17_159938	15	18126528	15.2624	6.23951	0.12579	A/G,287	A(485,0.845):G(89,0.155)	intergenic	VIT_15s0046g01040;VIT_15s0046g01050	dist=7953;dist=6826	.	.	--	--	--	--|0.0|vvi:100256908|hypothetical protein	--	--	Lipase (class 3)	--	PREDICTED: uncharacterized protein LOC100256908 [Vitis vinifera] XP_010661905.1 PREDICTED: uncharacterized protein LOC100256908 [Vitis vinifera] XP_010661906.1 PREDICTED: uncharacterized protein LOC100256908 [Vitis vinifera] XP_019081014.1 PREDICTED: uncharacterized protein LOC100256908 [Vitis vinifera] RVX10068.1 hypothetical protein CK203_013011 [Vitis vinifera]	--	--	Molecular Function: protein phosphatase inhibitor activity (GO:0004864);; Molecular Function: signaling receptor activity (GO:0004872);; Cellular Component: nucleus (GO:0005634);; Cellular Component: cytoplasm (GO:0005737);; Cellular Component: plasma membrane (GO:0005886);; Biological Process: abscisic acid-activated signaling pathway (GO:0009738);; Molecular Function: abscisic acid binding (GO:…	K14496|1e-142|vvi:100243084|K14496 PYL; abscisic acid receptor PYR/PYL family	--	--	Polyketide cyclase / dehydrase and lipid transport	Abscisic acid receptor PYL9 OS=Arabidopsis thaliana OX=3702 GN=PYL9 PE=1 SV=1	PREDICTED: abscisic acid receptor PYL9 [Vitis vinifera] RVX10069.1 Abscisic acid receptor PYL9 [Vitis vinifera]
mlm	2023LeafShape_Perimeter	17_160142	15	18236784	16.7096	6.79412	0.13763	G/T,287	G(476,0.829):T(98,0.171)	intergenic	VIT_15s0046g01210;VIT_15s0046g01220	dist=8222;dist=7459	.	.	--	--	Biological Process: metabolic process (GO:0008152);; Molecular Function: hydroquinone glucosyltransferase activity (GO:0050505);;	K08237|0.0|vvi:100248268|K08237 E2.4.1.218; hydroquinone glucosyltransferase [EC:2.4.1.218]	[GC]	--	UDP-glucoronosyl and UDP-glucosyl transferase	Hydroquinone glucosyltransferase OS=Rauvolfia serpentina OX=4060 GN=AS PE=1 SV=1	PREDICTED: hydroquinone glucosyltransferase [Vitis vinifera]	--	--	--	--	--	--	--	--	unnamed protein product, partial [Vitis vinifera]
mlm	2024LeafShape_Perimeter	17_160142	15	18236784	15.1281	6.18772	0.12468	G/T,287	G(476,0.829):T(98,0.171)	intergenic	VIT_15s0046g01210;VIT_15s0046g01220	dist=8222;dist=7459	.	.	--	--	Biological Process: metabolic process (GO:0008152);; Molecular Function: hydroquinone glucosyltransferase activity (GO:0050505);;	K08237|0.0|vvi:100248268|K08237 E2.4.1.218; hydroquinone glucosyltransferase [EC:2.4.1.218]	[GC]	--	UDP-glucoronosyl and UDP-glucosyl transferase	Hydroquinone glucosyltransferase OS=Rauvolfia serpentina OX=4060 GN=AS PE=1 SV=1	PREDICTED: hydroquinone glucosyltransferase [Vitis vinifera]	--	--	--	--	--	--	--	--	unnamed protein product, partial [Vitis vinifera]
mlm	2023LeafShape_Perimeter	17_160146	15	18236800	16.7096	6.79412	0.13763	C/T,287	C(476,0.829):T(98,0.171)	intergenic	VIT_15s0046g01210;VIT_15s0046g01220	dist=8238;dist=7443	.	.	--	--	Biological Process: metabolic process (GO:0008152);; Molecular Function: hydroquinone glucosyltransferase activity (GO:0050505);;	K08237|0.0|vvi:100248268|K08237 E2.4.1.218; hydroquinone glucosyltransferase [EC:2.4.1.218]	[GC]	--	UDP-glucoronosyl and UDP-glucosyl transferase	Hydroquinone glucosyltransferase OS=Rauvolfia serpentina OX=4060 GN=AS PE=1 SV=1	PREDICTED: hydroquinone glucosyltransferase [Vitis vinifera]	--	--	--	--	--	--	--	--	unnamed protein product, partial [Vitis vinifera]
mlm	2024LeafShape_Perimeter	17_160146	15	18236800	15.1281	6.18772	0.12468	C/T,287	C(476,0.829):T(98,0.171)	intergenic	VIT_15s0046g01210;VIT_15s0046g01220	dist=8238;dist=7443	.	.	--	--	Biological Process: metabolic process (GO:0008152);; Molecular Function: hydroquinone glucosyltransferase activity (GO:0050505);;	K08237|0.0|vvi:100248268|K08237 E2.4.1.218; hydroquinone glucosyltransferase [EC:2.4.1.218]	[GC]	--	UDP-glucoronosyl and UDP-glucosyl transferase	Hydroquinone glucosyltransferase OS=Rauvolfia serpentina OX=4060 GN=AS PE=1 SV=1	PREDICTED: hydroquinone glucosyltransferase [Vitis vinifera]	--	--	--	--	--	--	--	--	unnamed protein product, partial [Vitis vinifera]
mlm	2023LeafShape_Perimeter	17_169158	7	4227591	17.5853	7.12496	0.1451	T/A,286	T(513,0.897):A(59,0.103)	intergenic	VIT_07s0005g01740;VIT_07s0005g01750	dist=3324;dist=2214	.	.	--	--	--	--|0.0|vvi:100258835|hypothetical protein	--	--	--	--	PREDICTED: uncharacterized protein LOC100258835 isoform X2 [Vitis vinifera]	--	--	--	--|0.0|vvi:104879799|hypothetical protein	--	--	--	--	PREDICTED: uncharacterized protein LOC104879799 isoform X2 [Vitis vinifera] CBI36974.3 unnamed protein product, partial [Vitis vinifera]
mlm	2024LeafShape_Perimeter	17_169158	7	4227591	19.5423	7.86062	0.16133	T/A,286	T(513,0.897):A(59,0.103)	intergenic	VIT_07s0005g01740;VIT_07s0005g01750	dist=3324;dist=2214	.	.	--	--	--	--|0.0|vvi:100258835|hypothetical protein	--	--	--	--	PREDICTED: uncharacterized protein LOC100258835 isoform X2 [Vitis vinifera]	--	--	--	--|0.0|vvi:104879799|hypothetical protein	--	--	--	--	PREDICTED: uncharacterized protein LOC104879799 isoform X2 [Vitis vinifera] CBI36974.3 unnamed protein product, partial [Vitis vinifera]
mlm	2023LeafShape_Perimeter	17_18816	17	15286497	17.1998	6.61599	0.22144	C/T,156	C(22,0.071):T(290,0.929)	intergenic	VIT_17s0053g00480;VIT_17s0053g00520	dist=38622;dist=126434	.	.	--	--	--	--	--	--	--	--	--	--	--	Molecular Function: ATP binding (GO:0005524);; Cellular Component: plasma membrane (GO:0005886);; Biological Process: signal transduction (GO:0007165);; Biological Process: plant-type hypersensitive response (GO:0009626);; Molecular Function: ADP binding (GO:0043531);;	--|0.0|vvi:104882440|hypothetical protein	[T]	Signal transduction mechanisms	--	Putative disease resistance RPP13-like protein 1 OS=Arabidopsis thaliana OX=3702 GN=RPPL1 PE=3 SV=1	unnamed protein product, partial [Vitis vinifera]
mlm	2024LeafShape_Perimeter	17_18816	17	15286497	16.1075	6.23447	0.19702	C/T,156	C(22,0.071):T(290,0.929)	intergenic	VIT_17s0053g00480;VIT_17s0053g00520	dist=38622;dist=126434	.	.	--	--	--	--	--	--	--	--	--	--	--	Molecular Function: ATP binding (GO:0005524);; Cellular Component: plasma membrane (GO:0005886);; Biological Process: signal transduction (GO:0007165);; Biological Process: plant-type hypersensitive response (GO:0009626);; Molecular Function: ADP binding (GO:0043531);;	--|0.0|vvi:104882440|hypothetical protein	[T]	Signal transduction mechanisms	--	Putative disease resistance RPP13-like protein 1 OS=Arabidopsis thaliana OX=3702 GN=RPPL1 PE=3 SV=1	unnamed protein product, partial [Vitis vinifera]
mlm	2023LeafShape_Perimeter	17_214445	6	16750905	16.121	6.56083	0.13526	C/T,282	C(514,0.911):T(50,0.089)	intergenic	VIT_06s0009g03470;VIT_06s0009g03510	dist=7216;dist=11989	.	.	--	--	--	--|1e-150|vvi:100261894|hypothetical protein	--	--	Domain of unknown function (DUF4228)	--	PREDICTED: uncharacterized protein LOC100261894 [Vitis vinifera] CBI24236.3 unnamed protein product, partial [Vitis vinifera]	--	--	Molecular Function: RNA binding (GO:0003723);; Molecular Function: endonuclease activity (GO:0004519);; Cellular Component: mitochondrion (GO:0005739);; Biological Process: RNA modification (GO:0009451);; Biological Process: mitochondrial translation (GO:0032543);;	--|0.0|vvi:100244765|hypothetical protein	[R]	General function prediction only	PPR repeat family;; PPR repeat;; PPR repeat;; Pentatricopeptide repeat domain;; Pentacotripeptide-repeat region of PRORP;; Mitochondrial 28S ribosomal protein S27;; Mitochondrial ATPase expression	Pentatricopeptide repeat-containing protein At5g01110 OS=Arabidopsis thaliana OX=3702 GN=At5g01110 PE=2 SV=1	PREDICTED: pentatricopeptide repeat-containing protein At5g01110 [Vitis vinifera] XP_010651512.1 PREDICTED: pentatricopeptide repeat-containing protein At5g01110 [Vitis vinifera] XP_019076362.1 PREDICTED: pentatricopeptide repeat-containing protein At5g01110 [Vitis vinifera] XP_019076363.1 PREDICTED: pentatricopeptide repeat-containing protein At5g01110 [Vitis vinifera] XP_019076364.1 PREDICTED: …
mlm	2024LeafShape_Perimeter	17_214445	6	16750905	14.9619	6.11622	0.1253	C/T,282	C(514,0.911):T(50,0.089)	intergenic	VIT_06s0009g03470;VIT_06s0009g03510	dist=7216;dist=11989	.	.	--	--	--	--|1e-150|vvi:100261894|hypothetical protein	--	--	Domain of unknown function (DUF4228)	--	PREDICTED: uncharacterized protein LOC100261894 [Vitis vinifera] CBI24236.3 unnamed protein product, partial [Vitis vinifera]	--	--	Molecular Function: RNA binding (GO:0003723);; Molecular Function: endonuclease activity (GO:0004519);; Cellular Component: mitochondrion (GO:0005739);; Biological Process: RNA modification (GO:0009451);; Biological Process: mitochondrial translation (GO:0032543);;	--|0.0|vvi:100244765|hypothetical protein	[R]	General function prediction only	PPR repeat family;; PPR repeat;; PPR repeat;; Pentatricopeptide repeat domain;; Pentacotripeptide-repeat region of PRORP;; Mitochondrial 28S ribosomal protein S27;; Mitochondrial ATPase expression	Pentatricopeptide repeat-containing protein At5g01110 OS=Arabidopsis thaliana OX=3702 GN=At5g01110 PE=2 SV=1	PREDICTED: pentatricopeptide repeat-containing protein At5g01110 [Vitis vinifera] XP_010651512.1 PREDICTED: pentatricopeptide repeat-containing protein At5g01110 [Vitis vinifera] XP_019076362.1 PREDICTED: pentatricopeptide repeat-containing protein At5g01110 [Vitis vinifera] XP_019076363.1 PREDICTED: pentatricopeptide repeat-containing protein At5g01110 [Vitis vinifera] XP_019076364.1 PREDICTED: …
mlm	2023LeafShape_Perimeter	17_22214	17	16872776	16.9234	6.61885	0.20497	T/C,180	T(339,0.942):C(21,0.058)	intergenic	VIT_17s0053g00990;VIT_17s0053g01010	dist=98860;dist=103332	.	.	--	--	Cellular Component: extracellular region (GO:0005576);; Cellular Component: cell wall (GO:0005618);; Biological Process: syncytium formation (GO:0006949);; Biological Process: plant-type cell wall organization (GO:0009664);; Cellular Component: membrane (GO:0016020);;	--|0.0|vvi:100261426|hypothetical protein	--	--	Expansin C-terminal domain;; Lytic transglycolase	Expansin-A15 OS=Arabidopsis thaliana OX=3702 GN=EXPA15 PE=2 SV=2	PREDICTED: expansin-A10 [Vitis vinifera] BAC66694.1 expansin [Vitis labrusca x Vitis vinifera] CAN77596.1 hypothetical protein VITISV_001302 [Vitis vinifera] CBI35311.3 unnamed protein product, partial [Vitis vinifera]	[K]	Transcription	Cellular Component: nucleus (GO:0005634);; Cellular Component: cytoplasm (GO:0005737);; Biological Process: DNA-templated transcription, initiation (GO:0006352);; Biological Process: regulation of transcription, DNA-templated (GO:0006355);; Molecular Function: zinc ion binding (GO:0008270);;	K03124|0.0|vvi:100266630|K03124 TFIIB; transcription initiation factor TFIIB	[K]	Transcription	Transcription factor TFIIB repeat;; TFIIB zinc-binding;; Cyclin, N-terminal domain	Transcription initiation factor IIB-2 OS=Arabidopsis thaliana OX=3702 GN=TFIIB2 PE=2 SV=1	PREDICTED: transcription initiation factor IIB-2 [Vitis vinifera] CBI35314.3 unnamed protein product, partial [Vitis vinifera]
mlm	2024LeafShape_Perimeter	17_22214	17	16872776	16.4123	6.44172	0.1787	T/C,180	T(339,0.942):C(21,0.058)	intergenic	VIT_17s0053g00990;VIT_17s0053g01010	dist=98860;dist=103332	.	.	--	--	Cellular Component: extracellular region (GO:0005576);; Cellular Component: cell wall (GO:0005618);; Biological Process: syncytium formation (GO:0006949);; Biological Process: plant-type cell wall organization (GO:0009664);; Cellular Component: membrane (GO:0016020);;	--|0.0|vvi:100261426|hypothetical protein	--	--	Expansin C-terminal domain;; Lytic transglycolase	Expansin-A15 OS=Arabidopsis thaliana OX=3702 GN=EXPA15 PE=2 SV=2	PREDICTED: expansin-A10 [Vitis vinifera] BAC66694.1 expansin [Vitis labrusca x Vitis vinifera] CAN77596.1 hypothetical protein VITISV_001302 [Vitis vinifera] CBI35311.3 unnamed protein product, partial [Vitis vinifera]	[K]	Transcription	Cellular Component: nucleus (GO:0005634);; Cellular Component: cytoplasm (GO:0005737);; Biological Process: DNA-templated transcription, initiation (GO:0006352);; Biological Process: regulation of transcription, DNA-templated (GO:0006355);; Molecular Function: zinc ion binding (GO:0008270);;	K03124|0.0|vvi:100266630|K03124 TFIIB; transcription initiation factor TFIIB	[K]	Transcription	Transcription factor TFIIB repeat;; TFIIB zinc-binding;; Cyclin, N-terminal domain	Transcription initiation factor IIB-2 OS=Arabidopsis thaliana OX=3702 GN=TFIIB2 PE=2 SV=1	PREDICTED: transcription initiation factor IIB-2 [Vitis vinifera] CBI35314.3 unnamed protein product, partial [Vitis vinifera]
mlm	2023LeafShape_Perimeter	17_232686	16	7963793	17.5083	7.09773	0.14421	C/T,287	C(454,0.791):T(120,0.209)	intergenic	VIT_16s0013g01390;VIT_16s0013g01400	dist=6278;dist=36470	.	.	[RTKL]	--	Molecular Function: protein serine/threonine kinase activity (GO:0004674);; Molecular Function: ATP binding (GO:0005524);; Cellular Component: plasma membrane (GO:0005886);; Cellular Component: integral component of membrane (GO:0016021);;	--|0.0|vvi:100266216|hypothetical protein	[T]	Signal transduction mechanisms	Protein kinase domain;; Protein tyrosine and serine/threonine kinase	Rust resistance kinase Lr10 OS=Triticum aestivum OX=4565 GN=LRK10 PE=2 SV=1	Rust resistance kinase Lr10 [Vitis vinifera]	--	--	--	--|3e-06|vvi:100257840|hypothetical protein	--	--	--	--	--
mlm	2024LeafShape_Perimeter	17_232686	16	7963793	15.0208	6.14635	0.1238	C/T,287	C(454,0.791):T(120,0.209)	intergenic	VIT_16s0013g01390;VIT_16s0013g01400	dist=6278;dist=36470	.	.	[RTKL]	--	Molecular Function: protein serine/threonine kinase activity (GO:0004674);; Molecular Function: ATP binding (GO:0005524);; Cellular Component: plasma membrane (GO:0005886);; Cellular Component: integral component of membrane (GO:0016021);;	--|0.0|vvi:100266216|hypothetical protein	[T]	Signal transduction mechanisms	Protein kinase domain;; Protein tyrosine and serine/threonine kinase	Rust resistance kinase Lr10 OS=Triticum aestivum OX=4565 GN=LRK10 PE=2 SV=1	Rust resistance kinase Lr10 [Vitis vinifera]	--	--	--	--|3e-06|vvi:100257840|hypothetical protein	--	--	--	--	--
mlm	2023LeafShape_Perimeter	17_238633	16	11125068	16.4508	6.61423	0.15531	G/A,238	G(442,0.929):A(34,0.071)	intergenic	VIT_16s0022g00280;VIT_16s0022g00290	dist=41471;dist=38365	.	.	--	--	--	K15440|7e-07|vvi:100253329|K15440 TAD1; tRNA-specific adenosine deaminase 1 [EC:3.5.4.34]	--	--	--	--	unnamed protein product, partial [Vitis vinifera]	--	--	--	--|4e-47|vvi:100249661|hypothetical protein	[O]	Posttranslational modification, protein turnover, chaperones	Ring finger domain;; Zinc finger, C3HC4 type (RING finger);; RING-H2 zinc finger domain;; Zinc finger, C3HC4 type (RING finger);; RING-like zinc finger;; RING-type zinc-finger;; zinc-RING finger domain;; Zinc finger, C3HC4 type (RING finger)	Probable E3 ubiquitin-protein ligase ZFP1 OS=Oryza sativa subsp. japonica OX=39947 GN=ZFP1 PE=1 SV=1	unnamed protein product, partial [Vitis vinifera]
mlm	2024LeafShape_Perimeter	17_238633	16	11125068	15.3534	6.20512	0.15336	G/A,238	G(442,0.929):A(34,0.071)	intergenic	VIT_16s0022g00280;VIT_16s0022g00290	dist=41471;dist=38365	.	.	--	--	--	K15440|7e-07|vvi:100253329|K15440 TAD1; tRNA-specific adenosine deaminase 1 [EC:3.5.4.34]	--	--	--	--	unnamed protein product, partial [Vitis vinifera]	--	--	--	--|4e-47|vvi:100249661|hypothetical protein	[O]	Posttranslational modification, protein turnover, chaperones	Ring finger domain;; Zinc finger, C3HC4 type (RING finger);; RING-H2 zinc finger domain;; Zinc finger, C3HC4 type (RING finger);; RING-like zinc finger;; RING-type zinc-finger;; zinc-RING finger domain;; Zinc finger, C3HC4 type (RING finger)	Probable E3 ubiquitin-protein ligase ZFP1 OS=Oryza sativa subsp. japonica OX=39947 GN=ZFP1 PE=1 SV=1	unnamed protein product, partial [Vitis vinifera]
mlm	2023LeafShape_Perimeter	17_242892	16	13769567	16.226	6.60778	0.13366	G/A,286	G(420,0.734):A(152,0.266)	intergenic	VIT_16s0022g01670;VIT_16s0022g01680	dist=11671;dist=3257	.	.	[RTKL]	--	Molecular Function: protein serine/threonine kinase activity (GO:0004674);; Molecular Function: ATP binding (GO:0005524);; Cellular Component: plasma membrane (GO:0005886);; Cellular Component: integral component of membrane (GO:0016021);;	--|0.0|vvi:100253130|hypothetical protein	--	--	Protein kinase domain;; Protein tyrosine and serine/threonine kinase	Rust resistance kinase Lr10 OS=Triticum aestivum OX=4565 GN=LRK10 PE=2 SV=1	PREDICTED: rust resistance kinase Lr10-like isoform X2 [Vitis vinifera]	--	--	Molecular Function: DNA binding (GO:0003677);; Molecular Function: zinc ion binding (GO:0008270);;	--|1e-111|vvi:100265156|hypothetical protein	[R]	General function prediction only	A20-like zinc finger;; AN1-like Zinc finger	Zinc finger A20 and AN1 domain-containing stress-associated protein 1 OS=Arabidopsis thaliana OX=3702 GN=SAP1 PE=1 SV=1	PREDICTED: zinc finger A20 and AN1 domain-containing stress-associated protein 1 [Vitis vinifera]
mlm	2024LeafShape_Perimeter	17_242892	16	13769567	15.4333	6.30376	0.1272	G/A,286	G(420,0.734):A(152,0.266)	intergenic	VIT_16s0022g01670;VIT_16s0022g01680	dist=11671;dist=3257	.	.	[RTKL]	--	Molecular Function: protein serine/threonine kinase activity (GO:0004674);; Molecular Function: ATP binding (GO:0005524);; Cellular Component: plasma membrane (GO:0005886);; Cellular Component: integral component of membrane (GO:0016021);;	--|0.0|vvi:100253130|hypothetical protein	--	--	Protein kinase domain;; Protein tyrosine and serine/threonine kinase	Rust resistance kinase Lr10 OS=Triticum aestivum OX=4565 GN=LRK10 PE=2 SV=1	PREDICTED: rust resistance kinase Lr10-like isoform X2 [Vitis vinifera]	--	--	Molecular Function: DNA binding (GO:0003677);; Molecular Function: zinc ion binding (GO:0008270);;	--|1e-111|vvi:100265156|hypothetical protein	[R]	General function prediction only	A20-like zinc finger;; AN1-like Zinc finger	Zinc finger A20 and AN1 domain-containing stress-associated protein 1 OS=Arabidopsis thaliana OX=3702 GN=SAP1 PE=1 SV=1	PREDICTED: zinc finger A20 and AN1 domain-containing stress-associated protein 1 [Vitis vinifera]
mlm	2023LeafShape_Perimeter	17_247256	16	17054982	17.3611	7.00743	0.15003	G/A,268	G(502,0.937):A(34,0.063)	exonic	VIT_16s0050g00250	.	synonymous SNV	VIT_16s0050g00250:transcript:VIT_16s0050g00250.t01:exon1:c.C637T:p.L213L	[S]	Function unknown	--	--|0.0|vvi:104882200|hypothetical protein	[R]	General function prediction only	Leucine rich repeat;; Leucine rich repeat N-terminal domain;; Leucine Rich repeats (2 copies);; Leucine Rich Repeat	Receptor-like protein EIX2 OS=Solanum lycopersicum OX=4081 GN=EIX2 PE=1 SV=2	PREDICTED: receptor-like protein kinase 5 isoform X1 [Vitis vinifera] XP_019081373.1 PREDICTED: receptor-like protein kinase 5 isoform X1 [Vitis vinifera] XP_019081374.1 PREDICTED: receptor-like protein kinase 5 isoform X1 [Vitis vinifera] CBI22735.3 unnamed protein product, partial [Vitis vinifera]
mlm	2024LeafShape_Perimeter	17_247256	16	17054982	15.2558	6.20976	0.13034	G/A,268	G(502,0.937):A(34,0.063)	exonic	VIT_16s0050g00250	.	synonymous SNV	VIT_16s0050g00250:transcript:VIT_16s0050g00250.t01:exon1:c.C637T:p.L213L	[S]	Function unknown	--	--|0.0|vvi:104882200|hypothetical protein	[R]	General function prediction only	Leucine rich repeat;; Leucine rich repeat N-terminal domain;; Leucine Rich repeats (2 copies);; Leucine Rich Repeat	Receptor-like protein EIX2 OS=Solanum lycopersicum OX=4081 GN=EIX2 PE=1 SV=2	PREDICTED: receptor-like protein kinase 5 isoform X1 [Vitis vinifera] XP_019081373.1 PREDICTED: receptor-like protein kinase 5 isoform X1 [Vitis vinifera] XP_019081374.1 PREDICTED: receptor-like protein kinase 5 isoform X1 [Vitis vinifera] CBI22735.3 unnamed protein product, partial [Vitis vinifera]
mlm	2023LeafShape_Perimeter	17_247257	16	17054992	17.3593	7.0046	0.15003	A/G,267	A(499,0.934):G(35,0.066)	exonic	VIT_16s0050g00250	.	synonymous SNV	VIT_16s0050g00250:transcript:VIT_16s0050g00250.t01:exon1:c.T627C:p.S209S	[S]	Function unknown	--	--|0.0|vvi:104882200|hypothetical protein	[R]	General function prediction only	Leucine rich repeat;; Leucine rich repeat N-terminal domain;; Leucine Rich repeats (2 copies);; Leucine Rich Repeat	Receptor-like protein EIX2 OS=Solanum lycopersicum OX=4081 GN=EIX2 PE=1 SV=2	PREDICTED: receptor-like protein kinase 5 isoform X1 [Vitis vinifera] XP_019081373.1 PREDICTED: receptor-like protein kinase 5 isoform X1 [Vitis vinifera] XP_019081374.1 PREDICTED: receptor-like protein kinase 5 isoform X1 [Vitis vinifera] CBI22735.3 unnamed protein product, partial [Vitis vinifera]
mlm	2024LeafShape_Perimeter	17_247257	16	17054992	15.2551	6.20778	0.13035	A/G,267	A(499,0.934):G(35,0.066)	exonic	VIT_16s0050g00250	.	synonymous SNV	VIT_16s0050g00250:transcript:VIT_16s0050g00250.t01:exon1:c.T627C:p.S209S	[S]	Function unknown	--	--|0.0|vvi:104882200|hypothetical protein	[R]	General function prediction only	Leucine rich repeat;; Leucine rich repeat N-terminal domain;; Leucine Rich repeats (2 copies);; Leucine Rich Repeat	Receptor-like protein EIX2 OS=Solanum lycopersicum OX=4081 GN=EIX2 PE=1 SV=2	PREDICTED: receptor-like protein kinase 5 isoform X1 [Vitis vinifera] XP_019081373.1 PREDICTED: receptor-like protein kinase 5 isoform X1 [Vitis vinifera] XP_019081374.1 PREDICTED: receptor-like protein kinase 5 isoform X1 [Vitis vinifera] CBI22735.3 unnamed protein product, partial [Vitis vinifera]
mlm	2023LeafShape_Perimeter	17_247258	16	17055033	17.2255	6.95857	0.14822	T/C,269	T(503,0.935):C(35,0.065)	exonic	VIT_16s0050g00250	.	nonsynonymous SNV	VIT_16s0050g00250:transcript:VIT_16s0050g00250.t01:exon1:c.A586G:p.R196G	[S]	Function unknown	--	--|0.0|vvi:104882200|hypothetical protein	[R]	General function prediction only	Leucine rich repeat;; Leucine rich repeat N-terminal domain;; Leucine Rich repeats (2 copies);; Leucine Rich Repeat	Receptor-like protein EIX2 OS=Solanum lycopersicum OX=4081 GN=EIX2 PE=1 SV=2	PREDICTED: receptor-like protein kinase 5 isoform X1 [Vitis vinifera] XP_019081373.1 PREDICTED: receptor-like protein kinase 5 isoform X1 [Vitis vinifera] XP_019081374.1 PREDICTED: receptor-like protein kinase 5 isoform X1 [Vitis vinifera] CBI22735.3 unnamed protein product, partial [Vitis vinifera]
mlm	2024LeafShape_Perimeter	17_247258	16	17055033	15.314	6.23372	0.13035	T/C,269	T(503,0.935):C(35,0.065)	exonic	VIT_16s0050g00250	.	nonsynonymous SNV	VIT_16s0050g00250:transcript:VIT_16s0050g00250.t01:exon1:c.A586G:p.R196G	[S]	Function unknown	--	--|0.0|vvi:104882200|hypothetical protein	[R]	General function prediction only	Leucine rich repeat;; Leucine rich repeat N-terminal domain;; Leucine Rich repeats (2 copies);; Leucine Rich Repeat	Receptor-like protein EIX2 OS=Solanum lycopersicum OX=4081 GN=EIX2 PE=1 SV=2	PREDICTED: receptor-like protein kinase 5 isoform X1 [Vitis vinifera] XP_019081373.1 PREDICTED: receptor-like protein kinase 5 isoform X1 [Vitis vinifera] XP_019081374.1 PREDICTED: receptor-like protein kinase 5 isoform X1 [Vitis vinifera] CBI22735.3 unnamed protein product, partial [Vitis vinifera]
mlm	2023LeafShape_Perimeter	17_248779	16	18281026	16.1325	6.5397	0.14203	G/T,265	G(489,0.923):T(41,0.077)	intergenic	VIT_16s0050g01410;VIT_16s0050g01420	dist=4071;dist=21900	.	.	--	--	--	--	--	--	--	--	unnamed protein product, partial [Vitis vinifera]	--	--	Cellular Component: endoplasmic reticulum membrane (GO:0005789);; Cellular Component: plasma membrane (GO:0005886);; Cellular Component: integral component of membrane (GO:0016021);; Cellular Component: protein storage vacuole membrane (GO:0032586);;	K22761|0.0|vvi:100257712|K22761 PRIMPOL; DNA-directed primase/polymerase protein [EC:2.7.7.102 2.7.7.7]	--	--	Herpesviridae UL52/UL70 DNA primase;; C2 domain	Protein SRC2 OS=Glycine max OX=3847 GN=SRC2 PE=2 SV=1	PREDICTED: DNA-directed primase/polymerase protein isoform X1 [Vitis vinifera]
mlm	2024LeafShape_Perimeter	17_248779	16	18281026	15.688	6.37097	0.13309	G/T,265	G(489,0.923):T(41,0.077)	intergenic	VIT_16s0050g01410;VIT_16s0050g01420	dist=4071;dist=21900	.	.	--	--	--	--	--	--	--	--	unnamed protein product, partial [Vitis vinifera]	--	--	Cellular Component: endoplasmic reticulum membrane (GO:0005789);; Cellular Component: plasma membrane (GO:0005886);; Cellular Component: integral component of membrane (GO:0016021);; Cellular Component: protein storage vacuole membrane (GO:0032586);;	K22761|0.0|vvi:100257712|K22761 PRIMPOL; DNA-directed primase/polymerase protein [EC:2.7.7.102 2.7.7.7]	--	--	Herpesviridae UL52/UL70 DNA primase;; C2 domain	Protein SRC2 OS=Glycine max OX=3847 GN=SRC2 PE=2 SV=1	PREDICTED: DNA-directed primase/polymerase protein isoform X1 [Vitis vinifera]
mlm	2023LeafShape_Perimeter	17_26383	10	2195568	15.9673	6.38637	0.15736	C/A,218	C(395,0.906):A(41,0.094)	intergenic	VIT_10s0003g00940;VIT_10s0003g00960	dist=5487;dist=141982	.	.	--	--	--	--	--	--	--	--	Retrovirus-related Pol polyprotein from transposon RE1 [Vitis vinifera]	[E]	Amino acid transport and metabolism	Biological Process: lipid catabolic process (GO:0016042);; Molecular Function: hydrolase activity, acting on ester bonds (GO:0016788);;	--|1e-180|vvi:100259939|hypothetical protein	[I]	Lipid transport and metabolism	GDSL-like Lipase/Acylhydrolase;; GDSL-like Lipase/Acylhydrolase family	GDSL esterase/lipase At5g45920 OS=Arabidopsis thaliana OX=3702 GN=At5g45920 PE=2 SV=1	PREDICTED: GDSL esterase/lipase At5g45920 [Vitis vinifera] XP_010655493.1 PREDICTED: GDSL esterase/lipase At5g45920 [Vitis vinifera] CBI30659.3 unnamed protein product, partial [Vitis vinifera]
mlm	2024LeafShape_Perimeter	17_26383	10	2195568	14.9761	6.01875	0.13955	C/A,218	C(395,0.906):A(41,0.094)	intergenic	VIT_10s0003g00940;VIT_10s0003g00960	dist=5487;dist=141982	.	.	--	--	--	--	--	--	--	--	Retrovirus-related Pol polyprotein from transposon RE1 [Vitis vinifera]	[E]	Amino acid transport and metabolism	Biological Process: lipid catabolic process (GO:0016042);; Molecular Function: hydrolase activity, acting on ester bonds (GO:0016788);;	--|1e-180|vvi:100259939|hypothetical protein	[I]	Lipid transport and metabolism	GDSL-like Lipase/Acylhydrolase;; GDSL-like Lipase/Acylhydrolase family	GDSL esterase/lipase At5g45920 OS=Arabidopsis thaliana OX=3702 GN=At5g45920 PE=2 SV=1	PREDICTED: GDSL esterase/lipase At5g45920 [Vitis vinifera] XP_010655493.1 PREDICTED: GDSL esterase/lipase At5g45920 [Vitis vinifera] CBI30659.3 unnamed protein product, partial [Vitis vinifera]
mlm	2023LeafShape_Perimeter	17_275401	8	14930388	17.0243	6.91396	0.14023	C/A,287	C(524,0.913):A(50,0.087)	intronic	VIT_08s0007g00730	.	.	.	[R]	General function prediction only	Cellular Component: cytoplasm (GO:0005737);; Cellular Component: cytoskeleton (GO:0005856);; Cellular Component: motile cilium (GO:0031514);;	K14554|0.0|vvi:100266615|K14554 UTP21; U3 small nucleolar RNA-associated protein 21	[R]	General function prediction only	Utp21 specific WD40 associated putative domain;; WD domain, G-beta repeat;; Anaphase-promoting complex subunit 4 WD40 domain	Dynein assembly factor with WDR repeat domains 1 OS=Chlamydomonas reinhardtii OX=3055 GN=DAW1 PE=1 SV=1	PREDICTED: U3 small nucleolar RNA-associated protein 21 homolog [Vitis vinifera] XP_010654252.1 PREDICTED: U3 small nucleolar RNA-associated protein 21 homolog [Vitis vinifera] CBI30523.3 unnamed protein product, partial [Vitis vinifera]
mlm	2024LeafShape_Perimeter	17_275401	8	14930388	15.3818	6.28547	0.12677	C/A,287	C(524,0.913):A(50,0.087)	intronic	VIT_08s0007g00730	.	.	.	[R]	General function prediction only	Cellular Component: cytoplasm (GO:0005737);; Cellular Component: cytoskeleton (GO:0005856);; Cellular Component: motile cilium (GO:0031514);;	K14554|0.0|vvi:100266615|K14554 UTP21; U3 small nucleolar RNA-associated protein 21	[R]	General function prediction only	Utp21 specific WD40 associated putative domain;; WD domain, G-beta repeat;; Anaphase-promoting complex subunit 4 WD40 domain	Dynein assembly factor with WDR repeat domains 1 OS=Chlamydomonas reinhardtii OX=3055 GN=DAW1 PE=1 SV=1	PREDICTED: U3 small nucleolar RNA-associated protein 21 homolog [Vitis vinifera] XP_010654252.1 PREDICTED: U3 small nucleolar RNA-associated protein 21 homolog [Vitis vinifera] CBI30523.3 unnamed protein product, partial [Vitis vinifera]
mlm	2023LeafShape_Perimeter	17_275404	8	14930712	16.9661	6.89181	0.13975	C/T,287	C(522,0.909):T(52,0.091)	intronic	VIT_08s0007g00730	.	.	.	[R]	General function prediction only	Cellular Component: cytoplasm (GO:0005737);; Cellular Component: cytoskeleton (GO:0005856);; Cellular Component: motile cilium (GO:0031514);;	K14554|0.0|vvi:100266615|K14554 UTP21; U3 small nucleolar RNA-associated protein 21	[R]	General function prediction only	Utp21 specific WD40 associated putative domain;; WD domain, G-beta repeat;; Anaphase-promoting complex subunit 4 WD40 domain	Dynein assembly factor with WDR repeat domains 1 OS=Chlamydomonas reinhardtii OX=3055 GN=DAW1 PE=1 SV=1	PREDICTED: U3 small nucleolar RNA-associated protein 21 homolog [Vitis vinifera] XP_010654252.1 PREDICTED: U3 small nucleolar RNA-associated protein 21 homolog [Vitis vinifera] CBI30523.3 unnamed protein product, partial [Vitis vinifera]
mlm	2024LeafShape_Perimeter	17_275404	8	14930712	15.3639	6.27859	0.12663	C/T,287	C(522,0.909):T(52,0.091)	intronic	VIT_08s0007g00730	.	.	.	[R]	General function prediction only	Cellular Component: cytoplasm (GO:0005737);; Cellular Component: cytoskeleton (GO:0005856);; Cellular Component: motile cilium (GO:0031514);;	K14554|0.0|vvi:100266615|K14554 UTP21; U3 small nucleolar RNA-associated protein 21	[R]	General function prediction only	Utp21 specific WD40 associated putative domain;; WD domain, G-beta repeat;; Anaphase-promoting complex subunit 4 WD40 domain	Dynein assembly factor with WDR repeat domains 1 OS=Chlamydomonas reinhardtii OX=3055 GN=DAW1 PE=1 SV=1	PREDICTED: U3 small nucleolar RNA-associated protein 21 homolog [Vitis vinifera] XP_010654252.1 PREDICTED: U3 small nucleolar RNA-associated protein 21 homolog [Vitis vinifera] CBI30523.3 unnamed protein product, partial [Vitis vinifera]
mlm	2023LeafShape_Perimeter	17_28514	10	3443371	16.3441	6.56724	0.16628	G/T,240	G(448,0.933):T(32,0.067)	exonic	VIT_10s0003g01920	.	nonsynonymous SNV	VIT_10s0003g01920:transcript:VIT_10s0003g01920.t01:exon9:c.G776T:p.S259I	[RTKL]	--	Molecular Function: protein serine/threonine kinase activity (GO:0004674);; Molecular Function: ATP binding (GO:0005524);; Cellular Component: plasma membrane (GO:0005886);; Cellular Component: integral component of membrane (GO:0016021);;	--|0.0|vvi:104880495|hypothetical protein	--	--	Protein tyrosine and serine/threonine kinase;; Protein kinase domain;; Malectin domain;; Leucine rich repeat;; Leucine Rich repeats (2 copies);; Leucine Rich Repeat	Probable LRR receptor-like serine/threonine-protein kinase At1g07650 OS=Arabidopsis thaliana OX=3702 GN=At1g07650 PE=1 SV=1	PREDICTED: probable LRR receptor-like serine/threonine-protein kinase At1g07650 isoform X1 [Vitis vinifera]
mlm	2024LeafShape_Perimeter	17_28514	10	3443371	15.4044	6.21579	0.17414	G/T,240	G(448,0.933):T(32,0.067)	exonic	VIT_10s0003g01920	.	nonsynonymous SNV	VIT_10s0003g01920:transcript:VIT_10s0003g01920.t01:exon9:c.G776T:p.S259I	[RTKL]	--	Molecular Function: protein serine/threonine kinase activity (GO:0004674);; Molecular Function: ATP binding (GO:0005524);; Cellular Component: plasma membrane (GO:0005886);; Cellular Component: integral component of membrane (GO:0016021);;	--|0.0|vvi:104880495|hypothetical protein	--	--	Protein tyrosine and serine/threonine kinase;; Protein kinase domain;; Malectin domain;; Leucine rich repeat;; Leucine Rich repeats (2 copies);; Leucine Rich Repeat	Probable LRR receptor-like serine/threonine-protein kinase At1g07650 OS=Arabidopsis thaliana OX=3702 GN=At1g07650 PE=1 SV=1	PREDICTED: probable LRR receptor-like serine/threonine-protein kinase At1g07650 isoform X1 [Vitis vinifera]
mlm	2023LeafShape_Perimeter	17_28516	10	3443408	16.3441	6.56724	0.16628	T/G,240	T(448,0.933):G(32,0.067)	intronic	VIT_10s0003g01920	.	.	.	[RTKL]	--	Molecular Function: protein serine/threonine kinase activity (GO:0004674);; Molecular Function: ATP binding (GO:0005524);; Cellular Component: plasma membrane (GO:0005886);; Cellular Component: integral component of membrane (GO:0016021);;	--|0.0|vvi:104880495|hypothetical protein	--	--	Protein tyrosine and serine/threonine kinase;; Protein kinase domain;; Malectin domain;; Leucine rich repeat;; Leucine Rich repeats (2 copies);; Leucine Rich Repeat	Probable LRR receptor-like serine/threonine-protein kinase At1g07650 OS=Arabidopsis thaliana OX=3702 GN=At1g07650 PE=1 SV=1	PREDICTED: probable LRR receptor-like serine/threonine-protein kinase At1g07650 isoform X1 [Vitis vinifera]
mlm	2024LeafShape_Perimeter	17_28516	10	3443408	15.4044	6.21579	0.17414	T/G,240	T(448,0.933):G(32,0.067)	intronic	VIT_10s0003g01920	.	.	.	[RTKL]	--	Molecular Function: protein serine/threonine kinase activity (GO:0004674);; Molecular Function: ATP binding (GO:0005524);; Cellular Component: plasma membrane (GO:0005886);; Cellular Component: integral component of membrane (GO:0016021);;	--|0.0|vvi:104880495|hypothetical protein	--	--	Protein tyrosine and serine/threonine kinase;; Protein kinase domain;; Malectin domain;; Leucine rich repeat;; Leucine Rich repeats (2 copies);; Leucine Rich Repeat	Probable LRR receptor-like serine/threonine-protein kinase At1g07650 OS=Arabidopsis thaliana OX=3702 GN=At1g07650 PE=1 SV=1	PREDICTED: probable LRR receptor-like serine/threonine-protein kinase At1g07650 isoform X1 [Vitis vinifera]
mlm	2023LeafShape_Perimeter	17_29274	10	3982986	16.1019	6.55527	0.13598	A/C,282	A(476,0.844):C(88,0.156)	intronic	VIT_10s0003g02210	.	.	.	--	--	Molecular Function: RNA binding (GO:0003723);; Molecular Function: endonuclease activity (GO:0004519);; Biological Process: RNA modification (GO:0009451);; Cellular Component: chloroplast (GO:0009507);; Cellular Component: intracellular membrane-bounded organelle (GO:0043231);;	--|0.0|vvi:100257195|hypothetical protein	--	--	--	Pentatricopeptide repeat-containing protein At4g18975, chloroplastic OS=Arabidopsis thaliana OX=3702 GN=At4g18975 PE=2 SV=2	PREDICTED: pentatricopeptide repeat-containing protein At4g18975, chloroplastic isoform X1 [Vitis vinifera] XP_010655602.1 PREDICTED: pentatricopeptide repeat-containing protein At4g18975, chloroplastic isoform X1 [Vitis vinifera] CBI30774.3 unnamed protein product, partial [Vitis vinifera]
mlm	2024LeafShape_Perimeter	17_29274	10	3982986	14.9942	6.13018	0.12545	A/C,282	A(476,0.844):C(88,0.156)	intronic	VIT_10s0003g02210	.	.	.	--	--	Molecular Function: RNA binding (GO:0003723);; Molecular Function: endonuclease activity (GO:0004519);; Biological Process: RNA modification (GO:0009451);; Cellular Component: chloroplast (GO:0009507);; Cellular Component: intracellular membrane-bounded organelle (GO:0043231);;	--|0.0|vvi:100257195|hypothetical protein	--	--	--	Pentatricopeptide repeat-containing protein At4g18975, chloroplastic OS=Arabidopsis thaliana OX=3702 GN=At4g18975 PE=2 SV=2	PREDICTED: pentatricopeptide repeat-containing protein At4g18975, chloroplastic isoform X1 [Vitis vinifera] XP_010655602.1 PREDICTED: pentatricopeptide repeat-containing protein At4g18975, chloroplastic isoform X1 [Vitis vinifera] CBI30774.3 unnamed protein product, partial [Vitis vinifera]
mlm	2023LeafShape_Perimeter	17_302384	12	10334366	16.0657	6.52559	0.14027	C/T,273	C(504,0.923):T(42,0.077)	intergenic	VIT_12s0057g01550;VIT_12s0057g01560	dist=22309;dist=2716	.	.	--	--	--	--|9e-82|vvi:100252893|hypothetical protein	--	--	--	--	unnamed protein product, partial [Vitis vinifera]	--	--	Cellular Component: plasma membrane (GO:0005886);; Biological Process: glycerophospholipid metabolic process (GO:0006650);; Molecular Function: O-acyltransferase activity (GO:0008374);; Biological Process: phospholipid biosynthetic process (GO:0008654);; Cellular Component: integral component of membrane (GO:0016021);; Molecular Function: transferase activity, transferring acyl groups (GO:0016746…	K13511|1e-23|vvi:100854298|K13511 TAZ; monolysocardiolipin acyltransferase [EC:2.3.1.-]	[I]	Lipid transport and metabolism	--	N-acylphosphatidylethanolamine synthase OS=Arabidopsis thaliana OX=3702 GN=At1g78690 PE=2 SV=1	unnamed protein product, partial [Vitis vinifera]
mlm	2024LeafShape_Perimeter	17_302384	12	10334366	14.9402	6.09554	0.12785	C/T,273	C(504,0.923):T(42,0.077)	intergenic	VIT_12s0057g01550;VIT_12s0057g01560	dist=22309;dist=2716	.	.	--	--	--	--|9e-82|vvi:100252893|hypothetical protein	--	--	--	--	unnamed protein product, partial [Vitis vinifera]	--	--	Cellular Component: plasma membrane (GO:0005886);; Biological Process: glycerophospholipid metabolic process (GO:0006650);; Molecular Function: O-acyltransferase activity (GO:0008374);; Biological Process: phospholipid biosynthetic process (GO:0008654);; Cellular Component: integral component of membrane (GO:0016021);; Molecular Function: transferase activity, transferring acyl groups (GO:0016746…	K13511|1e-23|vvi:100854298|K13511 TAZ; monolysocardiolipin acyltransferase [EC:2.3.1.-]	[I]	Lipid transport and metabolism	--	N-acylphosphatidylethanolamine synthase OS=Arabidopsis thaliana OX=3702 GN=At1g78690 PE=2 SV=1	unnamed protein product, partial [Vitis vinifera]
mlm	2023LeafShape_Perimeter	17_302385	12	10334395	16.0676	6.52078	0.14026	G/A,270	G(498,0.922):A(42,0.078)	intergenic	VIT_12s0057g01550;VIT_12s0057g01560	dist=22338;dist=2687	.	.	--	--	--	--|9e-82|vvi:100252893|hypothetical protein	--	--	--	--	unnamed protein product, partial [Vitis vinifera]	--	--	Cellular Component: plasma membrane (GO:0005886);; Biological Process: glycerophospholipid metabolic process (GO:0006650);; Molecular Function: O-acyltransferase activity (GO:0008374);; Biological Process: phospholipid biosynthetic process (GO:0008654);; Cellular Component: integral component of membrane (GO:0016021);; Molecular Function: transferase activity, transferring acyl groups (GO:0016746…	K13511|1e-23|vvi:100854298|K13511 TAZ; monolysocardiolipin acyltransferase [EC:2.3.1.-]	[I]	Lipid transport and metabolism	--	N-acylphosphatidylethanolamine synthase OS=Arabidopsis thaliana OX=3702 GN=At1g78690 PE=2 SV=1	unnamed protein product, partial [Vitis vinifera]
mlm	2024LeafShape_Perimeter	17_302385	12	10334395	14.9445	6.09236	0.12848	G/A,270	G(498,0.922):A(42,0.078)	intergenic	VIT_12s0057g01550;VIT_12s0057g01560	dist=22338;dist=2687	.	.	--	--	--	--|9e-82|vvi:100252893|hypothetical protein	--	--	--	--	unnamed protein product, partial [Vitis vinifera]	--	--	Cellular Component: plasma membrane (GO:0005886);; Biological Process: glycerophospholipid metabolic process (GO:0006650);; Molecular Function: O-acyltransferase activity (GO:0008374);; Biological Process: phospholipid biosynthetic process (GO:0008654);; Cellular Component: integral component of membrane (GO:0016021);; Molecular Function: transferase activity, transferring acyl groups (GO:0016746…	K13511|1e-23|vvi:100854298|K13511 TAZ; monolysocardiolipin acyltransferase [EC:2.3.1.-]	[I]	Lipid transport and metabolism	--	N-acylphosphatidylethanolamine synthase OS=Arabidopsis thaliana OX=3702 GN=At1g78690 PE=2 SV=1	unnamed protein product, partial [Vitis vinifera]
mlm	2023LeafShape_Perimeter	17_306798	12	13162989	16.9617	6.6147	0.19999	C/A,175	C(322,0.920):A(28,0.080)	intergenic	VIT_12s0055g00380;VIT_12s0055g00390	dist=38908;dist=27037	.	.	--	--	--	--|1e-54|vvi:100262380|hypothetical protein	--	--	--	--	PREDICTED: uncharacterized protein LOC100262380 [Vitis vinifera] CAN68849.1 hypothetical protein VITISV_032676 [Vitis vinifera] CBI20001.3 unnamed protein product, partial [Vitis vinifera] RVW42049.1 hypothetical protein CK203_093291 [Vitis vinifera] RVX02448.1 hypothetical protein CK203_031089 [Vitis vinifera]	--	--	Biological Process: protein deneddylation (GO:0000338);; Molecular Function: metalloendopeptidase activity (GO:0004222);; Cellular Component: nucleus (GO:0005634);; Cellular Component: cytoplasm (GO:0005737);; Biological Process: multicellular organism development (GO:0007275);; Cellular Component: COP9 signalosome (GO:0008180);; Biological Process: response to light stimulus (GO:0009416);; Biolo…	K12181|1e-145|vvi:100257267|K12181 COPS8; COP9 signalosome complex subunit 8	[OT]	--	CSN8/PSMD8/EIF3K family	COP9 signalosome complex subunit 8 OS=Arabidopsis thaliana OX=3702 GN=CSN8 PE=1 SV=1	PREDICTED: COP9 signalosome complex subunit 8 [Vitis vinifera] CBI20002.3 unnamed protein product, partial [Vitis vinifera]
mlm	2024LeafShape_Perimeter	17_306798	12	13162989	16.2421	6.3607	0.19872	C/A,175	C(322,0.920):A(28,0.080)	intergenic	VIT_12s0055g00380;VIT_12s0055g00390	dist=38908;dist=27037	.	.	--	--	--	--|1e-54|vvi:100262380|hypothetical protein	--	--	--	--	PREDICTED: uncharacterized protein LOC100262380 [Vitis vinifera] CAN68849.1 hypothetical protein VITISV_032676 [Vitis vinifera] CBI20001.3 unnamed protein product, partial [Vitis vinifera] RVW42049.1 hypothetical protein CK203_093291 [Vitis vinifera] RVX02448.1 hypothetical protein CK203_031089 [Vitis vinifera]	--	--	Biological Process: protein deneddylation (GO:0000338);; Molecular Function: metalloendopeptidase activity (GO:0004222);; Cellular Component: nucleus (GO:0005634);; Cellular Component: cytoplasm (GO:0005737);; Biological Process: multicellular organism development (GO:0007275);; Cellular Component: COP9 signalosome (GO:0008180);; Biological Process: response to light stimulus (GO:0009416);; Biolo…	K12181|1e-145|vvi:100257267|K12181 COPS8; COP9 signalosome complex subunit 8	[OT]	--	CSN8/PSMD8/EIF3K family	COP9 signalosome complex subunit 8 OS=Arabidopsis thaliana OX=3702 GN=CSN8 PE=1 SV=1	PREDICTED: COP9 signalosome complex subunit 8 [Vitis vinifera] CBI20002.3 unnamed protein product, partial [Vitis vinifera]
mlm	2023LeafShape_Perimeter	17_311875	12	16581637	16.0612	6.53105	0.13535	C/T,275	C(463,0.842):T(87,0.158)	intronic	VIT_12s0034g00780	.	.	.	--	--	--	K11547|2e-96|vvi:100249714|K11547 NDC80; kinetochore protein NDC80	[D]	Cell cycle control, cell division, chromosome partitioning	--	--	unnamed protein product, partial [Vitis vinifera]
mlm	2024LeafShape_Perimeter	17_311875	12	16581637	14.9772	6.11604	0.1258	C/T,275	C(463,0.842):T(87,0.158)	intronic	VIT_12s0034g00780	.	.	.	--	--	--	K11547|2e-96|vvi:100249714|K11547 NDC80; kinetochore protein NDC80	[D]	Cell cycle control, cell division, chromosome partitioning	--	--	unnamed protein product, partial [Vitis vinifera]
mlm	2023LeafShape_Perimeter	17_324972	9	1794092	17.6434	7.14693	0.14625	G/C,286	G(214,0.374):C(358,0.626)	intergenic	VIT_09s0002g02020;VIT_09s0002g02030	dist=2063;dist=3585	.	.	--	--	--	--|0.0|vvi:104880213|hypothetical protein	--	--	F-box-like;; F-box domain	FBD-associated F-box protein At5g56370 OS=Arabidopsis thaliana OX=3702 GN=At5g56370 PE=2 SV=1	PREDICTED: putative F-box/LRR-repeat protein At5g02700 [Vitis vinifera]	--	--	--	--|1e-124|vvi:104880211|hypothetical protein	[S]	Function unknown	Eukaryotic protein of unknown function (DUF866)	--	PREDICTED: UPF0587 protein [Vitis vinifera] CBI35935.3 unnamed protein product, partial [Vitis vinifera] RVW51958.1 hypothetical protein CK203_068092 [Vitis vinifera] RVX17000.1 hypothetical protein CK203_003166 [Vitis vinifera]
mlm	2024LeafShape_Perimeter	17_324972	9	1794092	16.0269	6.53158	0.13251	G/C,286	G(214,0.374):C(358,0.626)	intergenic	VIT_09s0002g02020;VIT_09s0002g02030	dist=2063;dist=3585	.	.	--	--	--	--|0.0|vvi:104880213|hypothetical protein	--	--	F-box-like;; F-box domain	FBD-associated F-box protein At5g56370 OS=Arabidopsis thaliana OX=3702 GN=At5g56370 PE=2 SV=1	PREDICTED: putative F-box/LRR-repeat protein At5g02700 [Vitis vinifera]	--	--	--	--|1e-124|vvi:104880211|hypothetical protein	[S]	Function unknown	Eukaryotic protein of unknown function (DUF866)	--	PREDICTED: UPF0587 protein [Vitis vinifera] CBI35935.3 unnamed protein product, partial [Vitis vinifera] RVW51958.1 hypothetical protein CK203_068092 [Vitis vinifera] RVX17000.1 hypothetical protein CK203_003166 [Vitis vinifera]
mlm	2023LeafShape_Perimeter	17_349522	9	18262776	15.1923	6.19219	0.13236	G/A,273	G(512,0.938):A(34,0.062)	intergenic	VIT_09s0018g01290;VIT_09s0018g01300	dist=21306;dist=3127	.	.	--	--	--	--	--	--	--	--	unnamed protein product, partial [Vitis vinifera]	--	--	--	--|0.0|vvi:104880381|hypothetical protein	--	--	Transcriptional regulator of RNA polII, SAGA, subunit	--	PREDICTED: uncharacterized protein LOC104880381 [Vitis vinifera]
mlm	2024LeafShape_Perimeter	17_349522	9	18262776	16.2463	6.59424	0.13822	G/A,273	G(512,0.938):A(34,0.062)	intergenic	VIT_09s0018g01290;VIT_09s0018g01300	dist=21306;dist=3127	.	.	--	--	--	--	--	--	--	--	unnamed protein product, partial [Vitis vinifera]	--	--	--	--|0.0|vvi:104880381|hypothetical protein	--	--	Transcriptional regulator of RNA polII, SAGA, subunit	--	PREDICTED: uncharacterized protein LOC104880381 [Vitis vinifera]
mlm	2023LeafShape_Perimeter	17_354614	9	21997054	16.8279	6.82822	0.13983	A/G,281	A(470,0.836):G(92,0.164)	intronic	VIT_09s0054g01120	.	.	.	[I]	Lipid transport and metabolism	Biological Process: tetracyclic triterpenoid biosynthetic process (GO:0010686);; Molecular Function: cycloartenol synthase activity (GO:0016871);;	K01853|0.0|vvi:100247898|K01853 CAS1; cycloartenol synthase [EC:5.4.99.8]	[I]	Lipid transport and metabolism	Squalene-hopene cyclase C-terminal domain;; Squalene-hopene cyclase N-terminal domain;; Prenyltransferase and squalene oxidase repeat	Cycloartenol synthase OS=Betula platyphylla OX=78630 GN=CASBPX1 PE=1 SV=1	PREDICTED: cycloartenol synthase [Vitis vinifera]
mlm	2024LeafShape_Perimeter	17_354614	9	21997054	15.6676	6.38574	0.12989	A/G,281	A(470,0.836):G(92,0.164)	intronic	VIT_09s0054g01120	.	.	.	[I]	Lipid transport and metabolism	Biological Process: tetracyclic triterpenoid biosynthetic process (GO:0010686);; Molecular Function: cycloartenol synthase activity (GO:0016871);;	K01853|0.0|vvi:100247898|K01853 CAS1; cycloartenol synthase [EC:5.4.99.8]	[I]	Lipid transport and metabolism	Squalene-hopene cyclase C-terminal domain;; Squalene-hopene cyclase N-terminal domain;; Prenyltransferase and squalene oxidase repeat	Cycloartenol synthase OS=Betula platyphylla OX=78630 GN=CASBPX1 PE=1 SV=1	PREDICTED: cycloartenol synthase [Vitis vinifera]
mlm	2023LeafShape_Perimeter	17_354616	9	21997255	16.7247	6.78904	0.13897	A/G,281	A(469,0.835):G(93,0.165)	intronic	VIT_09s0054g01120	.	.	.	[I]	Lipid transport and metabolism	Biological Process: tetracyclic triterpenoid biosynthetic process (GO:0010686);; Molecular Function: cycloartenol synthase activity (GO:0016871);;	K01853|0.0|vvi:100247898|K01853 CAS1; cycloartenol synthase [EC:5.4.99.8]	[I]	Lipid transport and metabolism	Squalene-hopene cyclase C-terminal domain;; Squalene-hopene cyclase N-terminal domain;; Prenyltransferase and squalene oxidase repeat	Cycloartenol synthase OS=Betula platyphylla OX=78630 GN=CASBPX1 PE=1 SV=1	PREDICTED: cycloartenol synthase [Vitis vinifera]
mlm	2024LeafShape_Perimeter	17_354616	9	21997255	15.5977	6.35898	0.12931	A/G,281	A(469,0.835):G(93,0.165)	intronic	VIT_09s0054g01120	.	.	.	[I]	Lipid transport and metabolism	Biological Process: tetracyclic triterpenoid biosynthetic process (GO:0010686);; Molecular Function: cycloartenol synthase activity (GO:0016871);;	K01853|0.0|vvi:100247898|K01853 CAS1; cycloartenol synthase [EC:5.4.99.8]	[I]	Lipid transport and metabolism	Squalene-hopene cyclase C-terminal domain;; Squalene-hopene cyclase N-terminal domain;; Prenyltransferase and squalene oxidase repeat	Cycloartenol synthase OS=Betula platyphylla OX=78630 GN=CASBPX1 PE=1 SV=1	PREDICTED: cycloartenol synthase [Vitis vinifera]
mlm	2023LeafShape_Perimeter	17_37238	10	9205710	16.1263	6.56965	0.13368	T/C,286	T(543,0.949):C(29,0.051)	intergenic	VIT_10s0003g05120;VIT_10s0003g05130	dist=14498;dist=73204	.	.	--	--	Molecular Function: ATP binding (GO:0005524);; Cellular Component: chloroplast (GO:0009507);; Cellular Component: plastoglobule (GO:0010287);;	--|2e-56|vvi:100254250|hypothetical protein	--	--	--	Uncharacterized protein At1g26090, chloroplastic OS=Arabidopsis thaliana OX=3702 GN=At1g26090 PE=1 SV=1	unnamed protein product, partial [Vitis vinifera]	[RTKL]	--	Molecular Function: protein serine/threonine kinase activity (GO:0004674);; Molecular Function: calcium ion binding (GO:0005509);; Molecular Function: ATP binding (GO:0005524);; Biological Process: cell surface receptor signaling pathway (GO:0007166);; Cellular Component: integral component of membrane (GO:0016021);; Molecular Function: polysaccharide binding (GO:0030247);;	--|0.0|vvi:100266176|hypothetical protein	--	--	Protein kinase domain;; Protein tyrosine and serine/threonine kinase;; Calcium-binding EGF domain;; Wall-associated receptor kinase galacturonan-binding;; EGF-like domain	Wall-associated receptor kinase 5 OS=Arabidopsis thaliana OX=3702 GN=WAK5 PE=2 SV=1	unnamed protein product, partial [Vitis vinifera]
mlm	2024LeafShape_Perimeter	17_37238	10	9205710	14.9734	6.1266	0.1238	T/C,286	T(543,0.949):C(29,0.051)	intergenic	VIT_10s0003g05120;VIT_10s0003g05130	dist=14498;dist=73204	.	.	--	--	Molecular Function: ATP binding (GO:0005524);; Cellular Component: chloroplast (GO:0009507);; Cellular Component: plastoglobule (GO:0010287);;	--|2e-56|vvi:100254250|hypothetical protein	--	--	--	Uncharacterized protein At1g26090, chloroplastic OS=Arabidopsis thaliana OX=3702 GN=At1g26090 PE=1 SV=1	unnamed protein product, partial [Vitis vinifera]	[RTKL]	--	Molecular Function: protein serine/threonine kinase activity (GO:0004674);; Molecular Function: calcium ion binding (GO:0005509);; Molecular Function: ATP binding (GO:0005524);; Biological Process: cell surface receptor signaling pathway (GO:0007166);; Cellular Component: integral component of membrane (GO:0016021);; Molecular Function: polysaccharide binding (GO:0030247);;	--|0.0|vvi:100266176|hypothetical protein	--	--	Protein kinase domain;; Protein tyrosine and serine/threonine kinase;; Calcium-binding EGF domain;; Wall-associated receptor kinase galacturonan-binding;; EGF-like domain	Wall-associated receptor kinase 5 OS=Arabidopsis thaliana OX=3702 GN=WAK5 PE=2 SV=1	unnamed protein product, partial [Vitis vinifera]
mlm	2023LeafShape_Perimeter	17_376580	1	14294561	16.8682	6.85276	0.1394	C/T,286	C(530,0.927):T(42,0.073)	intergenic	VIT_01s0182g00160;VIT_01s0010g00010	dist=45273;dist=8268	.	.	--	--	Biological Process: protein glycosylation (GO:0006486);; Molecular Function: galactoside 2-alpha-L-fucosyltransferase activity (GO:0008107);; Cellular Component: integral component of membrane (GO:0016021);; Cellular Component: Golgi cisterna membrane (GO:0032580);; Biological Process: cell wall biogenesis (GO:0042546);; Biological Process: cell wall organization (GO:0071555);;	K13681|0.0|vvi:100243671|K13681 FUT; xyloglucan fucosyltransferase [EC:2.4.1.-]	--	--	Xyloglucan fucosyltransferase	Galactoside 2-alpha-L-fucosyltransferase OS=Pisum sativum OX=3888 GN=FT1 PE=2 SV=1	PREDICTED: galactoside 2-alpha-L-fucosyltransferase [Vitis vinifera] RVW77971.1 Galactoside 2-alpha-L-fucosyltransferase [Vitis vinifera]	--	--	--	--	--	--	--	--	unnamed protein product, partial [Vitis vinifera]
mlm	2024LeafShape_Perimeter	17_376580	1	14294561	15.4387	6.30586	0.12748	C/T,286	C(530,0.927):T(42,0.073)	intergenic	VIT_01s0182g00160;VIT_01s0010g00010	dist=45273;dist=8268	.	.	--	--	Biological Process: protein glycosylation (GO:0006486);; Molecular Function: galactoside 2-alpha-L-fucosyltransferase activity (GO:0008107);; Cellular Component: integral component of membrane (GO:0016021);; Cellular Component: Golgi cisterna membrane (GO:0032580);; Biological Process: cell wall biogenesis (GO:0042546);; Biological Process: cell wall organization (GO:0071555);;	K13681|0.0|vvi:100243671|K13681 FUT; xyloglucan fucosyltransferase [EC:2.4.1.-]	--	--	Xyloglucan fucosyltransferase	Galactoside 2-alpha-L-fucosyltransferase OS=Pisum sativum OX=3888 GN=FT1 PE=2 SV=1	PREDICTED: galactoside 2-alpha-L-fucosyltransferase [Vitis vinifera] RVW77971.1 Galactoside 2-alpha-L-fucosyltransferase [Vitis vinifera]	--	--	--	--	--	--	--	--	unnamed protein product, partial [Vitis vinifera]
mlm	2023LeafShape_Perimeter	17_376582	1	14294597	16.7716	6.81596	0.1386	G/T,286	G(531,0.928):T(41,0.072)	intergenic	VIT_01s0182g00160;VIT_01s0010g00010	dist=45309;dist=8232	.	.	--	--	Biological Process: protein glycosylation (GO:0006486);; Molecular Function: galactoside 2-alpha-L-fucosyltransferase activity (GO:0008107);; Cellular Component: integral component of membrane (GO:0016021);; Cellular Component: Golgi cisterna membrane (GO:0032580);; Biological Process: cell wall biogenesis (GO:0042546);; Biological Process: cell wall organization (GO:0071555);;	K13681|0.0|vvi:100243671|K13681 FUT; xyloglucan fucosyltransferase [EC:2.4.1.-]	--	--	Xyloglucan fucosyltransferase	Galactoside 2-alpha-L-fucosyltransferase OS=Pisum sativum OX=3888 GN=FT1 PE=2 SV=1	PREDICTED: galactoside 2-alpha-L-fucosyltransferase [Vitis vinifera] RVW77971.1 Galactoside 2-alpha-L-fucosyltransferase [Vitis vinifera]	--	--	--	--	--	--	--	--	unnamed protein product, partial [Vitis vinifera]
mlm	2024LeafShape_Perimeter	17_376582	1	14294597	15.4191	6.29829	0.12731	G/T,286	G(531,0.928):T(41,0.072)	intergenic	VIT_01s0182g00160;VIT_01s0010g00010	dist=45309;dist=8232	.	.	--	--	Biological Process: protein glycosylation (GO:0006486);; Molecular Function: galactoside 2-alpha-L-fucosyltransferase activity (GO:0008107);; Cellular Component: integral component of membrane (GO:0016021);; Cellular Component: Golgi cisterna membrane (GO:0032580);; Biological Process: cell wall biogenesis (GO:0042546);; Biological Process: cell wall organization (GO:0071555);;	K13681|0.0|vvi:100243671|K13681 FUT; xyloglucan fucosyltransferase [EC:2.4.1.-]	--	--	Xyloglucan fucosyltransferase	Galactoside 2-alpha-L-fucosyltransferase OS=Pisum sativum OX=3888 GN=FT1 PE=2 SV=1	PREDICTED: galactoside 2-alpha-L-fucosyltransferase [Vitis vinifera] RVW77971.1 Galactoside 2-alpha-L-fucosyltransferase [Vitis vinifera]	--	--	--	--	--	--	--	--	unnamed protein product, partial [Vitis vinifera]
mlm	2023LeafShape_Perimeter	17_381720	1	17684184	16.0227	6.52833	0.13293	T/C,285	T(539,0.946):C(31,0.054)	intronic	VIT_01s0010g01480	.	.	.	[U]	Intracellular trafficking, secretion, and vesicular transport	Molecular Function: GTPase activator activity (GO:0005096);; Cellular Component: cytoplasm (GO:0005737);; Molecular Function: metal ion binding (GO:0046872);;	K12489|0.0|vvi:100261572|K12489 ACAP; Arf-GAP with coiled-coil, ANK repeat and PH domain-containing protein	[T]	Signal transduction mechanisms	Putative GTPase activating protein for Arf;; BAR domain of APPL family;; PH domain;; BAR domain;; Pleckstrin homology domain	ADP-ribosylation factor GTPase-activating protein AGD4 OS=Arabidopsis thaliana OX=3702 GN=AGD4 PE=2 SV=2	PREDICTED: ADP-ribosylation factor GTPase-activating protein AGD4 isoform X2 [Vitis vinifera]
mlm	2024LeafShape_Perimeter	17_381720	1	17684184	14.9882	6.13083	0.12399	T/C,285	T(539,0.946):C(31,0.054)	intronic	VIT_01s0010g01480	.	.	.	[U]	Intracellular trafficking, secretion, and vesicular transport	Molecular Function: GTPase activator activity (GO:0005096);; Cellular Component: cytoplasm (GO:0005737);; Molecular Function: metal ion binding (GO:0046872);;	K12489|0.0|vvi:100261572|K12489 ACAP; Arf-GAP with coiled-coil, ANK repeat and PH domain-containing protein	[T]	Signal transduction mechanisms	Putative GTPase activating protein for Arf;; BAR domain of APPL family;; PH domain;; BAR domain;; Pleckstrin homology domain	ADP-ribosylation factor GTPase-activating protein AGD4 OS=Arabidopsis thaliana OX=3702 GN=AGD4 PE=2 SV=2	PREDICTED: ADP-ribosylation factor GTPase-activating protein AGD4 isoform X2 [Vitis vinifera]
mlm	2023LeafShape_Perimeter	17_381724	1	17684215	16.0298	6.53106	0.13299	G/A,285	G(538,0.944):A(32,0.056)	intronic	VIT_01s0010g01480	.	.	.	[U]	Intracellular trafficking, secretion, and vesicular transport	Molecular Function: GTPase activator activity (GO:0005096);; Cellular Component: cytoplasm (GO:0005737);; Molecular Function: metal ion binding (GO:0046872);;	K12489|0.0|vvi:100261572|K12489 ACAP; Arf-GAP with coiled-coil, ANK repeat and PH domain-containing protein	[T]	Signal transduction mechanisms	Putative GTPase activating protein for Arf;; BAR domain of APPL family;; PH domain;; BAR domain;; Pleckstrin homology domain	ADP-ribosylation factor GTPase-activating protein AGD4 OS=Arabidopsis thaliana OX=3702 GN=AGD4 PE=2 SV=2	PREDICTED: ADP-ribosylation factor GTPase-activating protein AGD4 isoform X2 [Vitis vinifera]
mlm	2024LeafShape_Perimeter	17_381724	1	17684215	14.9903	6.13165	0.124	G/A,285	G(538,0.944):A(32,0.056)	intronic	VIT_01s0010g01480	.	.	.	[U]	Intracellular trafficking, secretion, and vesicular transport	Molecular Function: GTPase activator activity (GO:0005096);; Cellular Component: cytoplasm (GO:0005737);; Molecular Function: metal ion binding (GO:0046872);;	K12489|0.0|vvi:100261572|K12489 ACAP; Arf-GAP with coiled-coil, ANK repeat and PH domain-containing protein	[T]	Signal transduction mechanisms	Putative GTPase activating protein for Arf;; BAR domain of APPL family;; PH domain;; BAR domain;; Pleckstrin homology domain	ADP-ribosylation factor GTPase-activating protein AGD4 OS=Arabidopsis thaliana OX=3702 GN=AGD4 PE=2 SV=2	PREDICTED: ADP-ribosylation factor GTPase-activating protein AGD4 isoform X2 [Vitis vinifera]
mlm	2023LeafShape_Perimeter	17_381725	1	17684228	16.684	6.7717	0.13911	G/A,278	G(505,0.908):A(51,0.092)	intronic	VIT_01s0010g01480	.	.	.	[U]	Intracellular trafficking, secretion, and vesicular transport	Molecular Function: GTPase activator activity (GO:0005096);; Cellular Component: cytoplasm (GO:0005737);; Molecular Function: metal ion binding (GO:0046872);;	K12489|0.0|vvi:100261572|K12489 ACAP; Arf-GAP with coiled-coil, ANK repeat and PH domain-containing protein	[T]	Signal transduction mechanisms	Putative GTPase activating protein for Arf;; BAR domain of APPL family;; PH domain;; BAR domain;; Pleckstrin homology domain	ADP-ribosylation factor GTPase-activating protein AGD4 OS=Arabidopsis thaliana OX=3702 GN=AGD4 PE=2 SV=2	PREDICTED: ADP-ribosylation factor GTPase-activating protein AGD4 isoform X2 [Vitis vinifera]
mlm	2024LeafShape_Perimeter	17_381725	1	17684228	14.8695	6.07763	0.12322	G/A,278	G(505,0.908):A(51,0.092)	intronic	VIT_01s0010g01480	.	.	.	[U]	Intracellular trafficking, secretion, and vesicular transport	Molecular Function: GTPase activator activity (GO:0005096);; Cellular Component: cytoplasm (GO:0005737);; Molecular Function: metal ion binding (GO:0046872);;	K12489|0.0|vvi:100261572|K12489 ACAP; Arf-GAP with coiled-coil, ANK repeat and PH domain-containing protein	[T]	Signal transduction mechanisms	Putative GTPase activating protein for Arf;; BAR domain of APPL family;; PH domain;; BAR domain;; Pleckstrin homology domain	ADP-ribosylation factor GTPase-activating protein AGD4 OS=Arabidopsis thaliana OX=3702 GN=AGD4 PE=2 SV=2	PREDICTED: ADP-ribosylation factor GTPase-activating protein AGD4 isoform X2 [Vitis vinifera]
mlm	2023LeafShape_Perimeter	17_382526	1	18155488	16.3542	6.65506	0.13587	G/A,284	G(480,0.845):A(88,0.155)	intergenic	VIT_01s0010g01740;VIT_01s0010g01760	dist=15315;dist=8063	.	.	--	--	Cellular Component: plant-type vacuole membrane (GO:0009705);; Cellular Component: integral component of membrane (GO:0016021);; Biological Process: viral replication complex formation and maintenance (GO:0046786);;	--|0.0|vvi:100266794|hypothetical protein	--	--	Protein of unknown function (DUF1084)	Tobamovirus multiplication protein 3 OS=Nicotiana tabacum OX=4097 GN=TOM3 PE=1 SV=1	PREDICTED: tobamovirus multiplication protein 3 [Vitis vinifera] CBI27483.3 unnamed protein product, partial [Vitis vinifera]	--	--	Cellular Component: plasma membrane (GO:0005886);; Biological Process: abscisic acid-activated signaling pathway (GO:0009738);;	--|0.0|vvi:100251322|hypothetical protein	--	--	Remorin, C-terminal region	Remorin 4.1 OS=Oryza sativa subsp. japonica OX=39947 GN=REM4.1 PE=1 SV=1	PREDICTED: uncharacterized protein LOC100251322 isoform X2 [Vitis vinifera] CBI27484.3 unnamed protein product, partial [Vitis vinifera]
mlm	2024LeafShape_Perimeter	17_382526	1	18155488	15.802	6.44378	0.13059	G/A,284	G(480,0.845):A(88,0.155)	intergenic	VIT_01s0010g01740;VIT_01s0010g01760	dist=15315;dist=8063	.	.	--	--	Cellular Component: plant-type vacuole membrane (GO:0009705);; Cellular Component: integral component of membrane (GO:0016021);; Biological Process: viral replication complex formation and maintenance (GO:0046786);;	--|0.0|vvi:100266794|hypothetical protein	--	--	Protein of unknown function (DUF1084)	Tobamovirus multiplication protein 3 OS=Nicotiana tabacum OX=4097 GN=TOM3 PE=1 SV=1	PREDICTED: tobamovirus multiplication protein 3 [Vitis vinifera] CBI27483.3 unnamed protein product, partial [Vitis vinifera]	--	--	Cellular Component: plasma membrane (GO:0005886);; Biological Process: abscisic acid-activated signaling pathway (GO:0009738);;	--|0.0|vvi:100251322|hypothetical protein	--	--	Remorin, C-terminal region	Remorin 4.1 OS=Oryza sativa subsp. japonica OX=39947 GN=REM4.1 PE=1 SV=1	PREDICTED: uncharacterized protein LOC100251322 isoform X2 [Vitis vinifera] CBI27484.3 unnamed protein product, partial [Vitis vinifera]
mlm	2023LeafShape_Perimeter	17_386670	1	21116780	16.3108	6.61498	0.14167	T/A,269	T(505,0.939):A(33,0.061)	downstream	VIT_01s0010g03760	dist=962	.	.	[O]	Posttranslational modification, protein turnover, chaperones	Cellular Component: integral component of membrane (GO:0016021);;	--|0.0|vvi:104877364|hypothetical protein	--	--	Domain of unknown function (DUF3444);; DnaJ domain	Chaperone protein dnaJ 49 OS=Arabidopsis thaliana OX=3702 GN=ATJ49 PE=2 SV=2	PREDICTED: uncharacterized protein LOC104877364 [Vitis vinifera] XP_010656028.1 PREDICTED: uncharacterized protein LOC104877364 [Vitis vinifera]
mlm	2024LeafShape_Perimeter	17_386670	1	21116780	14.9269	6.08721	0.12691	T/A,269	T(505,0.939):A(33,0.061)	downstream	VIT_01s0010g03760	dist=962	.	.	[O]	Posttranslational modification, protein turnover, chaperones	Cellular Component: integral component of membrane (GO:0016021);;	--|0.0|vvi:104877364|hypothetical protein	--	--	Domain of unknown function (DUF3444);; DnaJ domain	Chaperone protein dnaJ 49 OS=Arabidopsis thaliana OX=3702 GN=ATJ49 PE=2 SV=2	PREDICTED: uncharacterized protein LOC104877364 [Vitis vinifera] XP_010656028.1 PREDICTED: uncharacterized protein LOC104877364 [Vitis vinifera]
mlm	2023LeafShape_Perimeter	17_387204	1	21442129	16.1577	6.57998	0.13336	A/G,285	A(538,0.944):G(32,0.056)	intronic	VIT_01s0010g03920	.	.	.	--	--	--	--|0.0|vvi:100248973|hypothetical protein	--	--	Protein of unknown function (DUF1664)	--	PREDICTED: uncharacterized protein LOC100248973 [Vitis vinifera]
mlm	2024LeafShape_Perimeter	17_387204	1	21442129	14.9855	6.12978	0.12373	A/G,285	A(538,0.944):G(32,0.056)	intronic	VIT_01s0010g03920	.	.	.	--	--	--	--|0.0|vvi:100248973|hypothetical protein	--	--	Protein of unknown function (DUF1664)	--	PREDICTED: uncharacterized protein LOC100248973 [Vitis vinifera]
mlm	2023LeafShape_Perimeter	17_43712	10	13065592	16.0949	6.55928	0.13257	C/T,287	C(529,0.922):T(45,0.078)	upstream	VIT_10s0042g00240	dist=266	.	.	--	--	--	--|1e-127|vvi:100263454|hypothetical protein	--	--	--	--	unnamed protein product, partial [Vitis vinifera]
mlm	2024LeafShape_Perimeter	17_43712	10	13065592	14.9842	6.13222	0.1235	C/T,287	C(529,0.922):T(45,0.078)	upstream	VIT_10s0042g00240	dist=266	.	.	--	--	--	--|1e-127|vvi:100263454|hypothetical protein	--	--	--	--	unnamed protein product, partial [Vitis vinifera]
mlm	2023LeafShape_Perimeter	17_444835	19	14763902	17.1818	6.96629	0.14252	C/T,283	C(510,0.901):T(56,0.099)	intergenic	VIT_19s0135g00100;VIT_19s0135g00120	dist=43230;dist=130876	.	.	[J]	Translation, ribosomal structure and biogenesis	Molecular Function: structural constituent of ribosome (GO:0003735);; Cellular Component: ribosome (GO:0005840);; Biological Process: translation (GO:0006412);;	K02882|1e-132|vvi:100255695|K02882 RP-L18Ae; large subunit ribosomal protein L18Ae	[J]	Translation, ribosomal structure and biogenesis	Ribosomal proteins 50S-L18Ae/60S-L20/60S-L18A	60S ribosomal protein L18a OS=Castanea sativa OX=21020 GN=RPL18A PE=2 SV=1	PREDICTED: 60S ribosomal protein L18a [Vitis vinifera] CBI22128.3 unnamed protein product, partial [Vitis vinifera]	[Q]	Secondary metabolites biosynthesis, transport and catabolism	Molecular Function: monooxygenase activity (GO:0004497);; Molecular Function: iron ion binding (GO:0005506);; Cellular Component: integral component of membrane (GO:0016021);; Molecular Function: oxidoreductase activity, acting on paired donors, with incorporation or reduction of molecular oxygen (GO:0016705);; Molecular Function: heme binding (GO:0020037);;	--|0.0|vvi:100250517|hypothetical protein	[QI]	--	Cytochrome P450	Cytochrome P450 CYP72A219 OS=Panax ginseng OX=4054 PE=2 SV=1	unnamed protein product, partial [Vitis vinifera]
mlm	2024LeafShape_Perimeter	17_444835	19	14763902	15.3653	6.27298	0.12753	C/T,283	C(510,0.901):T(56,0.099)	intergenic	VIT_19s0135g00100;VIT_19s0135g00120	dist=43230;dist=130876	.	.	[J]	Translation, ribosomal structure and biogenesis	Molecular Function: structural constituent of ribosome (GO:0003735);; Cellular Component: ribosome (GO:0005840);; Biological Process: translation (GO:0006412);;	K02882|1e-132|vvi:100255695|K02882 RP-L18Ae; large subunit ribosomal protein L18Ae	[J]	Translation, ribosomal structure and biogenesis	Ribosomal proteins 50S-L18Ae/60S-L20/60S-L18A	60S ribosomal protein L18a OS=Castanea sativa OX=21020 GN=RPL18A PE=2 SV=1	PREDICTED: 60S ribosomal protein L18a [Vitis vinifera] CBI22128.3 unnamed protein product, partial [Vitis vinifera]	[Q]	Secondary metabolites biosynthesis, transport and catabolism	Molecular Function: monooxygenase activity (GO:0004497);; Molecular Function: iron ion binding (GO:0005506);; Cellular Component: integral component of membrane (GO:0016021);; Molecular Function: oxidoreductase activity, acting on paired donors, with incorporation or reduction of molecular oxygen (GO:0016705);; Molecular Function: heme binding (GO:0020037);;	--|0.0|vvi:100250517|hypothetical protein	[QI]	--	Cytochrome P450	Cytochrome P450 CYP72A219 OS=Panax ginseng OX=4054 PE=2 SV=1	unnamed protein product, partial [Vitis vinifera]
mlm	2023LeafShape_Perimeter	17_450730	19	18187569	17.2818	6.99632	0.14567	C/T,278	C(460,0.827):T(96,0.173)	intergenic	VIT_19s0027g00020;VIT_19s0027g00030	dist=56694;dist=7371	.	.	[RTKL]	--	Molecular Function: protein serine/threonine kinase activity (GO:0004674);; Molecular Function: ATP binding (GO:0005524);; Cellular Component: nucleus (GO:0005634);; Cellular Component: cytoplasm (GO:0005737);; Cellular Component: cytosol (GO:0005829);; Cellular Component: plasma membrane (GO:0005886);; Biological Process: auxin-activated signaling pathway (GO:0009734);; Biological Process: auxin…	--|0.0|vvi:100257743|hypothetical protein	[R]	General function prediction only	Protein kinase domain;; Protein tyrosine and serine/threonine kinase	Serine/threonine-protein kinase WAG1 OS=Arabidopsis thaliana OX=3702 GN=WAG1 PE=2 SV=1	PREDICTED: serine/threonine-protein kinase WAG1 [Vitis vinifera]	[Q]	Secondary metabolites biosynthesis, transport and catabolism	Molecular Function: monooxygenase activity (GO:0004497);; Molecular Function: iron ion binding (GO:0005506);; Cellular Component: integral component of membrane (GO:0016021);; Molecular Function: oxidoreductase activity, acting on paired donors, with incorporation or reduction of molecular oxygen (GO:0016705);; Molecular Function: heme binding (GO:0020037);;	--|1e-128|vvi:100254366|hypothetical protein	[QI]	--	Cytochrome P450	Cytochrome P450 CYP72A219 OS=Panax ginseng OX=4054 PE=2 SV=1	unnamed protein product, partial [Vitis vinifera]
mlm	2024LeafShape_Perimeter	17_450730	19	18187569	16.5869	6.73295	0.1386	C/T,278	C(460,0.827):T(96,0.173)	intergenic	VIT_19s0027g00020;VIT_19s0027g00030	dist=56694;dist=7371	.	.	[RTKL]	--	Molecular Function: protein serine/threonine kinase activity (GO:0004674);; Molecular Function: ATP binding (GO:0005524);; Cellular Component: nucleus (GO:0005634);; Cellular Component: cytoplasm (GO:0005737);; Cellular Component: cytosol (GO:0005829);; Cellular Component: plasma membrane (GO:0005886);; Biological Process: auxin-activated signaling pathway (GO:0009734);; Biological Process: auxin…	--|0.0|vvi:100257743|hypothetical protein	[R]	General function prediction only	Protein kinase domain;; Protein tyrosine and serine/threonine kinase	Serine/threonine-protein kinase WAG1 OS=Arabidopsis thaliana OX=3702 GN=WAG1 PE=2 SV=1	PREDICTED: serine/threonine-protein kinase WAG1 [Vitis vinifera]	[Q]	Secondary metabolites biosynthesis, transport and catabolism	Molecular Function: monooxygenase activity (GO:0004497);; Molecular Function: iron ion binding (GO:0005506);; Cellular Component: integral component of membrane (GO:0016021);; Molecular Function: oxidoreductase activity, acting on paired donors, with incorporation or reduction of molecular oxygen (GO:0016705);; Molecular Function: heme binding (GO:0020037);;	--|1e-128|vvi:100254366|hypothetical protein	[QI]	--	Cytochrome P450	Cytochrome P450 CYP72A219 OS=Panax ginseng OX=4054 PE=2 SV=1	unnamed protein product, partial [Vitis vinifera]
mlm	2023LeafShape_Perimeter	17_450813	19	18211469	16.7579	6.78824	0.14237	G/A,272	G(484,0.890):A(60,0.110)	intergenic	VIT_19s0027g00040;VIT_19s0027g00050	dist=12531;dist=28760	.	.	--	--	Molecular Function: iron ion binding (GO:0005506);; Cellular Component: integral component of membrane (GO:0016021);; Molecular Function: oxidoreductase activity, acting on paired donors, with incorporation or reduction of molecular oxygen, NAD(P)H as one donor, and incorporation of one atom of oxygen (GO:0016709);; Molecular Function: heme binding (GO:0020037);; Molecular Function: 11-oxo-beta-a…	--|2e-28|vvi:100258319|hypothetical protein	[QI]	--	--	11-oxo-beta-amyrin 30-oxidase OS=Glycyrrhiza uralensis OX=74613 GN=CYP72A154 PE=1 SV=1	unnamed protein product, partial [Vitis vinifera]	--	--	Molecular Function: protein serine/threonine kinase activity (GO:0004674);; Molecular Function: ATP binding (GO:0005524);; Cellular Component: plasma membrane (GO:0005886);; Cellular Component: integral component of membrane (GO:0016021);;	--|4e-26|vvi:100258656|hypothetical protein	--	--	--	Probable LRR receptor-like serine/threonine-protein kinase At4g20940 OS=Arabidopsis thaliana OX=3702 GN=At4g20940 PE=1 SV=1	unnamed protein product, partial [Vitis vinifera]
mlm	2024LeafShape_Perimeter	17_450813	19	18211469	15.0597	6.13974	0.12688	G/A,272	G(484,0.890):A(60,0.110)	intergenic	VIT_19s0027g00040;VIT_19s0027g00050	dist=12531;dist=28760	.	.	--	--	Molecular Function: iron ion binding (GO:0005506);; Cellular Component: integral component of membrane (GO:0016021);; Molecular Function: oxidoreductase activity, acting on paired donors, with incorporation or reduction of molecular oxygen, NAD(P)H as one donor, and incorporation of one atom of oxygen (GO:0016709);; Molecular Function: heme binding (GO:0020037);; Molecular Function: 11-oxo-beta-a…	--|2e-28|vvi:100258319|hypothetical protein	[QI]	--	--	11-oxo-beta-amyrin 30-oxidase OS=Glycyrrhiza uralensis OX=74613 GN=CYP72A154 PE=1 SV=1	unnamed protein product, partial [Vitis vinifera]	--	--	Molecular Function: protein serine/threonine kinase activity (GO:0004674);; Molecular Function: ATP binding (GO:0005524);; Cellular Component: plasma membrane (GO:0005886);; Cellular Component: integral component of membrane (GO:0016021);;	--|4e-26|vvi:100258656|hypothetical protein	--	--	--	Probable LRR receptor-like serine/threonine-protein kinase At4g20940 OS=Arabidopsis thaliana OX=3702 GN=At4g20940 PE=1 SV=1	unnamed protein product, partial [Vitis vinifera]
mlm	2023LeafShape_Perimeter	17_450818	19	18211544	16.5756	6.71724	0.14125	T/A,271	T(481,0.887):A(61,0.113)	intergenic	VIT_19s0027g00040;VIT_19s0027g00050	dist=12606;dist=28685	.	.	--	--	Molecular Function: iron ion binding (GO:0005506);; Cellular Component: integral component of membrane (GO:0016021);; Molecular Function: oxidoreductase activity, acting on paired donors, with incorporation or reduction of molecular oxygen, NAD(P)H as one donor, and incorporation of one atom of oxygen (GO:0016709);; Molecular Function: heme binding (GO:0020037);; Molecular Function: 11-oxo-beta-a…	--|2e-28|vvi:100258319|hypothetical protein	[QI]	--	--	11-oxo-beta-amyrin 30-oxidase OS=Glycyrrhiza uralensis OX=74613 GN=CYP72A154 PE=1 SV=1	unnamed protein product, partial [Vitis vinifera]	--	--	Molecular Function: protein serine/threonine kinase activity (GO:0004674);; Molecular Function: ATP binding (GO:0005524);; Cellular Component: plasma membrane (GO:0005886);; Cellular Component: integral component of membrane (GO:0016021);;	--|4e-26|vvi:100258656|hypothetical protein	--	--	--	Probable LRR receptor-like serine/threonine-protein kinase At4g20940 OS=Arabidopsis thaliana OX=3702 GN=At4g20940 PE=1 SV=1	unnamed protein product, partial [Vitis vinifera]
mlm	2024LeafShape_Perimeter	17_450818	19	18211544	15.1469	6.17151	0.12772	T/A,271	T(481,0.887):A(61,0.113)	intergenic	VIT_19s0027g00040;VIT_19s0027g00050	dist=12606;dist=28685	.	.	--	--	Molecular Function: iron ion binding (GO:0005506);; Cellular Component: integral component of membrane (GO:0016021);; Molecular Function: oxidoreductase activity, acting on paired donors, with incorporation or reduction of molecular oxygen, NAD(P)H as one donor, and incorporation of one atom of oxygen (GO:0016709);; Molecular Function: heme binding (GO:0020037);; Molecular Function: 11-oxo-beta-a…	--|2e-28|vvi:100258319|hypothetical protein	[QI]	--	--	11-oxo-beta-amyrin 30-oxidase OS=Glycyrrhiza uralensis OX=74613 GN=CYP72A154 PE=1 SV=1	unnamed protein product, partial [Vitis vinifera]	--	--	Molecular Function: protein serine/threonine kinase activity (GO:0004674);; Molecular Function: ATP binding (GO:0005524);; Cellular Component: plasma membrane (GO:0005886);; Cellular Component: integral component of membrane (GO:0016021);;	--|4e-26|vvi:100258656|hypothetical protein	--	--	--	Probable LRR receptor-like serine/threonine-protein kinase At4g20940 OS=Arabidopsis thaliana OX=3702 GN=At4g20940 PE=1 SV=1	unnamed protein product, partial [Vitis vinifera]
mlm	2023LeafShape_Perimeter	17_482438	13	15293936	16.2579	6.58722	0.14067	G/A,267	G(479,0.897):A(55,0.103)	intergenic	VIT_13s0175g00230;VIT_13s0047g00010	dist=55841;dist=10292	.	.	--	--	--	K17616|3e-65|vvi:100267967|K17616 CTDSPL2; CTD small phosphatase-like protein 2 [EC:3.1.3.-]	--	--	--	--	unnamed protein product, partial [Vitis vinifera]	[GEPR]	--	Cellular Component: plasma membrane (GO:0005886);; Biological Process: response to water deprivation (GO:0009414);; Biological Process: gravitropism (GO:0009630);; Cellular Component: plant-type vacuole membrane (GO:0009705);; Biological Process: basipetal auxin transport (GO:0010540);; Cellular Component: integral component of membrane (GO:0016021);; Molecular Function: potassium ion antiporter …	--|0.0|vvi:100247150|hypothetical protein	[R]	General function prediction only	Major Facilitator Superfamily;; Sugar (and other) transporter	Protein ZINC INDUCED FACILITATOR-LIKE 1 OS=Arabidopsis thaliana OX=3702 GN=ZIFL1 PE=2 SV=1	PREDICTED: protein ZINC INDUCED FACILITATOR-LIKE 1 [Vitis vinifera] CBI29174.3 unnamed protein product, partial [Vitis vinifera]
mlm	2024LeafShape_Perimeter	17_482438	13	15293936	15.6214	6.34564	0.13388	G/A,267	G(479,0.897):A(55,0.103)	intergenic	VIT_13s0175g00230;VIT_13s0047g00010	dist=55841;dist=10292	.	.	--	--	--	K17616|3e-65|vvi:100267967|K17616 CTDSPL2; CTD small phosphatase-like protein 2 [EC:3.1.3.-]	--	--	--	--	unnamed protein product, partial [Vitis vinifera]	[GEPR]	--	Cellular Component: plasma membrane (GO:0005886);; Biological Process: response to water deprivation (GO:0009414);; Biological Process: gravitropism (GO:0009630);; Cellular Component: plant-type vacuole membrane (GO:0009705);; Biological Process: basipetal auxin transport (GO:0010540);; Cellular Component: integral component of membrane (GO:0016021);; Molecular Function: potassium ion antiporter …	--|0.0|vvi:100247150|hypothetical protein	[R]	General function prediction only	Major Facilitator Superfamily;; Sugar (and other) transporter	Protein ZINC INDUCED FACILITATOR-LIKE 1 OS=Arabidopsis thaliana OX=3702 GN=ZIFL1 PE=2 SV=1	PREDICTED: protein ZINC INDUCED FACILITATOR-LIKE 1 [Vitis vinifera] CBI29174.3 unnamed protein product, partial [Vitis vinifera]
mlm	2023LeafShape_Perimeter	17_482442	13	15293960	16.2373	6.57744	0.14051	G/A,266	G(466,0.876):A(66,0.124)	intergenic	VIT_13s0175g00230;VIT_13s0047g00010	dist=55865;dist=10268	.	.	--	--	--	K17616|3e-65|vvi:100267967|K17616 CTDSPL2; CTD small phosphatase-like protein 2 [EC:3.1.3.-]	--	--	--	--	unnamed protein product, partial [Vitis vinifera]	[GEPR]	--	Cellular Component: plasma membrane (GO:0005886);; Biological Process: response to water deprivation (GO:0009414);; Biological Process: gravitropism (GO:0009630);; Cellular Component: plant-type vacuole membrane (GO:0009705);; Biological Process: basipetal auxin transport (GO:0010540);; Cellular Component: integral component of membrane (GO:0016021);; Molecular Function: potassium ion antiporter …	--|0.0|vvi:100247150|hypothetical protein	[R]	General function prediction only	Major Facilitator Superfamily;; Sugar (and other) transporter	Protein ZINC INDUCED FACILITATOR-LIKE 1 OS=Arabidopsis thaliana OX=3702 GN=ZIFL1 PE=2 SV=1	PREDICTED: protein ZINC INDUCED FACILITATOR-LIKE 1 [Vitis vinifera] CBI29174.3 unnamed protein product, partial [Vitis vinifera]
mlm	2024LeafShape_Perimeter	17_482442	13	15293960	15.6072	6.33841	0.13377	G/A,266	G(466,0.876):A(66,0.124)	intergenic	VIT_13s0175g00230;VIT_13s0047g00010	dist=55865;dist=10268	.	.	--	--	--	K17616|3e-65|vvi:100267967|K17616 CTDSPL2; CTD small phosphatase-like protein 2 [EC:3.1.3.-]	--	--	--	--	unnamed protein product, partial [Vitis vinifera]	[GEPR]	--	Cellular Component: plasma membrane (GO:0005886);; Biological Process: response to water deprivation (GO:0009414);; Biological Process: gravitropism (GO:0009630);; Cellular Component: plant-type vacuole membrane (GO:0009705);; Biological Process: basipetal auxin transport (GO:0010540);; Cellular Component: integral component of membrane (GO:0016021);; Molecular Function: potassium ion antiporter …	--|0.0|vvi:100247150|hypothetical protein	[R]	General function prediction only	Major Facilitator Superfamily;; Sugar (and other) transporter	Protein ZINC INDUCED FACILITATOR-LIKE 1 OS=Arabidopsis thaliana OX=3702 GN=ZIFL1 PE=2 SV=1	PREDICTED: protein ZINC INDUCED FACILITATOR-LIKE 1 [Vitis vinifera] CBI29174.3 unnamed protein product, partial [Vitis vinifera]
mlm	2023LeafShape_Perimeter	17_483720	13	16125580	16.0752	6.55174	0.13241	G/A,287	G(487,0.848):A(87,0.152)	intergenic	VIT_13s0047g00320;VIT_13s0047g00330	dist=42942;dist=17745	.	.	--	--	--	--|0.0|vvi:100255674|hypothetical protein	[S]	Function unknown	D123	--	PREDICTED: cell division cycle protein 123 homolog [Vitis vinifera]	--	--	Cellular Component: nucleus (GO:0005634);; Biological Process: regulation of transcription, DNA-templated (GO:0006355);; Molecular Function: zinc ion binding (GO:0008270);; Cellular Component: plasmodesma (GO:0009506);;	--|0.0|vvi:100267671|hypothetical protein	--	--	MULE transposase domain;; FAR1 DNA-binding domain;; SWIM zinc finger;; COMM domain	Protein FAR1-RELATED SEQUENCE 3 OS=Arabidopsis thaliana OX=3702 GN=FRS3 PE=1 SV=2	PREDICTED: protein FAR1-RELATED SEQUENCE 3 [Vitis vinifera] XP_010659011.1 PREDICTED: protein FAR1-RELATED SEQUENCE 3 [Vitis vinifera]
mlm	2024LeafShape_Perimeter	17_483720	13	16125580	16.2089	6.60289	0.13359	G/A,287	G(487,0.848):A(87,0.152)	intergenic	VIT_13s0047g00320;VIT_13s0047g00330	dist=42942;dist=17745	.	.	--	--	--	--|0.0|vvi:100255674|hypothetical protein	[S]	Function unknown	D123	--	PREDICTED: cell division cycle protein 123 homolog [Vitis vinifera]	--	--	Cellular Component: nucleus (GO:0005634);; Biological Process: regulation of transcription, DNA-templated (GO:0006355);; Molecular Function: zinc ion binding (GO:0008270);; Cellular Component: plasmodesma (GO:0009506);;	--|0.0|vvi:100267671|hypothetical protein	--	--	MULE transposase domain;; FAR1 DNA-binding domain;; SWIM zinc finger;; COMM domain	Protein FAR1-RELATED SEQUENCE 3 OS=Arabidopsis thaliana OX=3702 GN=FRS3 PE=1 SV=2	PREDICTED: protein FAR1-RELATED SEQUENCE 3 [Vitis vinifera] XP_010659011.1 PREDICTED: protein FAR1-RELATED SEQUENCE 3 [Vitis vinifera]
mlm	2023LeafShape_Perimeter	17_486091	13	18115805	16.016	6.51902	0.13333	A/T,279	A(524,0.939):T(34,0.061)	intronic	VIT_13s0047g01140	.	.	.	--	--	--	K05294|0.0|vvi:100262596|K05294 PGAP1; GPI inositol-deacylase [EC:3.-.-.-]	[U]	Intracellular trafficking, secretion, and vesicular transport	PGAP1-like protein	--	unnamed protein product, partial [Vitis vinifera]
mlm	2024LeafShape_Perimeter	17_486091	13	18115805	14.897	6.09122	0.12415	A/T,279	A(524,0.939):T(34,0.061)	intronic	VIT_13s0047g01140	.	.	.	--	--	--	K05294|0.0|vvi:100262596|K05294 PGAP1; GPI inositol-deacylase [EC:3.-.-.-]	[U]	Intracellular trafficking, secretion, and vesicular transport	PGAP1-like protein	--	unnamed protein product, partial [Vitis vinifera]
mlm	2023LeafShape_Perimeter	17_486193	13	18179765	16.1064	6.56369	0.13267	A/G,287	A(539,0.939):G(35,0.061)	intronic	VIT_13s0047g01150	.	.	.	--	--	--	K05294|0.0|vvi:100262596|K05294 PGAP1; GPI inositol-deacylase [EC:3.-.-.-]	[U]	Intracellular trafficking, secretion, and vesicular transport	PGAP1-like protein;; Alpha/beta hydrolase family	--	unnamed protein product, partial [Vitis vinifera]
mlm	2024LeafShape_Perimeter	17_486193	13	18179765	14.9937	6.13588	0.12358	A/G,287	A(539,0.939):G(35,0.061)	intronic	VIT_13s0047g01150	.	.	.	--	--	--	K05294|0.0|vvi:100262596|K05294 PGAP1; GPI inositol-deacylase [EC:3.-.-.-]	[U]	Intracellular trafficking, secretion, and vesicular transport	PGAP1-like protein;; Alpha/beta hydrolase family	--	unnamed protein product, partial [Vitis vinifera]
mlm	2023LeafShape_Perimeter	17_486398	13	18273928	16.0495	6.53858	0.13254	C/T,284	C(532,0.937):T(36,0.063)	intergenic	VIT_13s0047g01200;VIT_13s0047g01210	dist=9278;dist=8547	.	.	[Q]	Secondary metabolites biosynthesis, transport and catabolism	Molecular Function: iron ion binding (GO:0005506);; Cellular Component: endoplasmic reticulum (GO:0005783);; Cellular Component: Golgi apparatus (GO:0005794);; Cellular Component: plasma membrane (GO:0005886);; Molecular Function: methyltransferase activity (GO:0008168);; Molecular Function: sterol 14-demethylase activity (GO:0008398);; Cellular Component: integral component of membrane (GO:00160…	K05917|0.0|vvi:100252340|K05917 CYP51; sterol 14alpha-demethylase [EC:1.14.14.154 1.14.15.36]	[Q]	Secondary metabolites biosynthesis, transport and catabolism	Cytochrome P450	Sterol 14-demethylase OS=Arabidopsis thaliana OX=3702 GN=CYP51G1 PE=1 SV=1	PREDICTED: sterol 14-demethylase [Vitis vinifera]	[P]	Inorganic ion transport and metabolism	Molecular Function: magnesium ion binding (GO:0000287);; Molecular Function: phospholipid-translocating ATPase activity (GO:0004012);; Molecular Function: ATP binding (GO:0005524);; Cellular Component: endoplasmic reticulum membrane (GO:0005789);; Cellular Component: plasma membrane (GO:0005886);; Cellular Component: membrane (GO:0016020);; Cellular Component: integral component of membrane (GO:0…	K14802|0.0|vvi:100254060|K14802 DRS2; phospholipid-transporting ATPase [EC:7.6.2.1]	[R]	General function prediction only	Phospholipid-translocating P-type ATPase C-terminal;; Phospholipid-translocating ATPase N-terminal;; haloacid dehalogenase-like hydrolase;; Cation transport ATPase (P-type);; E1-E2 ATPase	Phospholipid-transporting ATPase 1 OS=Arabidopsis thaliana OX=3702 GN=ALA1 PE=2 SV=1	PREDICTED: phospholipid-transporting ATPase 1 [Vitis vinifera] XP_019080023.1 PREDICTED: phospholipid-transporting ATPase 1 [Vitis vinifera]
mlm	2024LeafShape_Perimeter	17_486398	13	18273928	14.9714	6.12582	0.12339	C/T,284	C(532,0.937):T(36,0.063)	intergenic	VIT_13s0047g01200;VIT_13s0047g01210	dist=9278;dist=8547	.	.	[Q]	Secondary metabolites biosynthesis, transport and catabolism	Molecular Function: iron ion binding (GO:0005506);; Cellular Component: endoplasmic reticulum (GO:0005783);; Cellular Component: Golgi apparatus (GO:0005794);; Cellular Component: plasma membrane (GO:0005886);; Molecular Function: methyltransferase activity (GO:0008168);; Molecular Function: sterol 14-demethylase activity (GO:0008398);; Cellular Component: integral component of membrane (GO:00160…	K05917|0.0|vvi:100252340|K05917 CYP51; sterol 14alpha-demethylase [EC:1.14.14.154 1.14.15.36]	[Q]	Secondary metabolites biosynthesis, transport and catabolism	Cytochrome P450	Sterol 14-demethylase OS=Arabidopsis thaliana OX=3702 GN=CYP51G1 PE=1 SV=1	PREDICTED: sterol 14-demethylase [Vitis vinifera]	[P]	Inorganic ion transport and metabolism	Molecular Function: magnesium ion binding (GO:0000287);; Molecular Function: phospholipid-translocating ATPase activity (GO:0004012);; Molecular Function: ATP binding (GO:0005524);; Cellular Component: endoplasmic reticulum membrane (GO:0005789);; Cellular Component: plasma membrane (GO:0005886);; Cellular Component: membrane (GO:0016020);; Cellular Component: integral component of membrane (GO:0…	K14802|0.0|vvi:100254060|K14802 DRS2; phospholipid-transporting ATPase [EC:7.6.2.1]	[R]	General function prediction only	Phospholipid-translocating P-type ATPase C-terminal;; Phospholipid-translocating ATPase N-terminal;; haloacid dehalogenase-like hydrolase;; Cation transport ATPase (P-type);; E1-E2 ATPase	Phospholipid-transporting ATPase 1 OS=Arabidopsis thaliana OX=3702 GN=ALA1 PE=2 SV=1	PREDICTED: phospholipid-transporting ATPase 1 [Vitis vinifera] XP_019080023.1 PREDICTED: phospholipid-transporting ATPase 1 [Vitis vinifera]
mlm	2023LeafShape_Perimeter	17_488539	13	19645440	16.1193	6.53276	0.13979	A/C,265	A(501,0.945):C(29,0.055)	intergenic	VIT_13s0084g00600;VIT_13s0084g00610	dist=4589;dist=9550	.	.	[K]	Transcription	Molecular Function: DNA binding (GO:0003677);; Molecular Function: DNA-directed 5'-3' RNA polymerase activity (GO:0003899);; Cellular Component: DNA-directed RNA polymerase I complex (GO:0005736);; Cellular Component: cytosol (GO:0005829);; Biological Process: transcription by RNA polymerase I (GO:0006360);; Biological Process: megagametogenesis (GO:0009561);; Molecular Function: ribonucleoside b…	K03002|0.0|vvi:100241130|K03002 RPA2; DNA-directed RNA polymerase I subunit RPA2 [EC:2.7.7.6]	[K]	Transcription	RNA polymerase Rpb2, domain 6;; RNA polymerase beta subunit;; RNA polymerase Rpb2, domain 3;; RNA polymerase Rpb2, domain 7;; RNA polymerase I, Rpa2 specific domain;; RNA polymerase Rpb2, domain 2	DNA-directed RNA polymerase I subunit 2 OS=Arabidopsis thaliana OX=3702 GN=NRPA2 PE=2 SV=1	PREDICTED: DNA-directed RNA polymerase I subunit 2 isoform X2 [Vitis vinifera] XP_010659084.1 PREDICTED: DNA-directed RNA polymerase I subunit 2 isoform X2 [Vitis vinifera]	--	--	Cellular Component: mitochondrion (GO:0005739);; Cellular Component: mitochondrial respiratory chain complex I (GO:0005747);; Cellular Component: membrane (GO:0016020);; Biological Process: oxidation-reduction process (GO:0055114);;	K03950|8e-93|vvi:100258272|K03950 NDUFA6; NADH dehydrogenase (ubiquinone) 1 alpha subcomplex subunit 6	[C]	Energy production and conversion	Complex 1 protein (LYR family)	NADH dehydrogenase [ubiquinone] 1 alpha subcomplex subunit 6 OS=Arabidopsis thaliana OX=3702 GN=At3g12260 PE=2 SV=1	PREDICTED: NADH dehydrogenase [ubiquinone] 1 alpha subcomplex subunit 6 [Vitis vinifera]
mlm	2024LeafShape_Perimeter	17_488539	13	19645440	14.9837	6.10067	0.12586	A/C,265	A(501,0.945):C(29,0.055)	intergenic	VIT_13s0084g00600;VIT_13s0084g00610	dist=4589;dist=9550	.	.	[K]	Transcription	Molecular Function: DNA binding (GO:0003677);; Molecular Function: DNA-directed 5'-3' RNA polymerase activity (GO:0003899);; Cellular Component: DNA-directed RNA polymerase I complex (GO:0005736);; Cellular Component: cytosol (GO:0005829);; Biological Process: transcription by RNA polymerase I (GO:0006360);; Biological Process: megagametogenesis (GO:0009561);; Molecular Function: ribonucleoside b…	K03002|0.0|vvi:100241130|K03002 RPA2; DNA-directed RNA polymerase I subunit RPA2 [EC:2.7.7.6]	[K]	Transcription	RNA polymerase Rpb2, domain 6;; RNA polymerase beta subunit;; RNA polymerase Rpb2, domain 3;; RNA polymerase Rpb2, domain 7;; RNA polymerase I, Rpa2 specific domain;; RNA polymerase Rpb2, domain 2	DNA-directed RNA polymerase I subunit 2 OS=Arabidopsis thaliana OX=3702 GN=NRPA2 PE=2 SV=1	PREDICTED: DNA-directed RNA polymerase I subunit 2 isoform X2 [Vitis vinifera] XP_010659084.1 PREDICTED: DNA-directed RNA polymerase I subunit 2 isoform X2 [Vitis vinifera]	--	--	Cellular Component: mitochondrion (GO:0005739);; Cellular Component: mitochondrial respiratory chain complex I (GO:0005747);; Cellular Component: membrane (GO:0016020);; Biological Process: oxidation-reduction process (GO:0055114);;	K03950|8e-93|vvi:100258272|K03950 NDUFA6; NADH dehydrogenase (ubiquinone) 1 alpha subcomplex subunit 6	[C]	Energy production and conversion	Complex 1 protein (LYR family)	NADH dehydrogenase [ubiquinone] 1 alpha subcomplex subunit 6 OS=Arabidopsis thaliana OX=3702 GN=At3g12260 PE=2 SV=1	PREDICTED: NADH dehydrogenase [ubiquinone] 1 alpha subcomplex subunit 6 [Vitis vinifera]
mlm	2023LeafShape_Perimeter	17_498285	5	2331962	16.2385	6.60744	0.13745	G/A,282	G(513,0.910):A(51,0.090)	intergenic	VIT_05s0020g00410;VIT_05s0020g00420	dist=9475;dist=8708	.	.	--	--	--	K19525|0.0|vvi:100258011|K19525 VPS13A_C; vacuolar protein sorting-associated protein 13A/C	[U]	Intracellular trafficking, secretion, and vesicular transport	Vacuolar sorting-associated protein 13, N-terminal;; Repeating coiled region of VPS13;; N-terminal region of Chorein or VPS13;; Vacuolar protein sorting-associated protein 62;; SHR-binding domain of vacuolar-sorting associated protein 13;; Vacuolar-sorting-associated 13 protein C-terminal;; Integral peroxisomal membrane peroxin;; C2 domain	--	PREDICTED: uncharacterized protein LOC100258011 isoform X1 [Vitis vinifera] XP_019075468.1 PREDICTED: uncharacterized protein LOC100258011 isoform X1 [Vitis vinifera]	--	--	Molecular Function: polygalacturonase activity (GO:0004650);; Cellular Component: extracellular region (GO:0005576);; Cellular Component: cell wall (GO:0005618);; Biological Process: carbohydrate metabolic process (GO:0005975);; Biological Process: cell wall organization (GO:0071555);;	--|0.0|vvi:100263206|hypothetical protein	--	--	Glycosyl hydrolases family 28;; Pectate lyase superfamily protein	Polygalacturonase At1g48100 OS=Arabidopsis thaliana OX=3702 GN=At1g48100 PE=2 SV=1	PREDICTED: polygalacturonase At1g48100 [Vitis vinifera] RVW55669.1 Polygalacturonase [Vitis vinifera]
mlm	2024LeafShape_Perimeter	17_498285	5	2331962	14.9845	6.12644	0.12585	G/A,282	G(513,0.910):A(51,0.090)	intergenic	VIT_05s0020g00410;VIT_05s0020g00420	dist=9475;dist=8708	.	.	--	--	--	K19525|0.0|vvi:100258011|K19525 VPS13A_C; vacuolar protein sorting-associated protein 13A/C	[U]	Intracellular trafficking, secretion, and vesicular transport	Vacuolar sorting-associated protein 13, N-terminal;; Repeating coiled region of VPS13;; N-terminal region of Chorein or VPS13;; Vacuolar protein sorting-associated protein 62;; SHR-binding domain of vacuolar-sorting associated protein 13;; Vacuolar-sorting-associated 13 protein C-terminal;; Integral peroxisomal membrane peroxin;; C2 domain	--	PREDICTED: uncharacterized protein LOC100258011 isoform X1 [Vitis vinifera] XP_019075468.1 PREDICTED: uncharacterized protein LOC100258011 isoform X1 [Vitis vinifera]	--	--	Molecular Function: polygalacturonase activity (GO:0004650);; Cellular Component: extracellular region (GO:0005576);; Cellular Component: cell wall (GO:0005618);; Biological Process: carbohydrate metabolic process (GO:0005975);; Biological Process: cell wall organization (GO:0071555);;	--|0.0|vvi:100263206|hypothetical protein	--	--	Glycosyl hydrolases family 28;; Pectate lyase superfamily protein	Polygalacturonase At1g48100 OS=Arabidopsis thaliana OX=3702 GN=At1g48100 PE=2 SV=1	PREDICTED: polygalacturonase At1g48100 [Vitis vinifera] RVW55669.1 Polygalacturonase [Vitis vinifera]
mlm	2023LeafShape_Perimeter	17_510770	5	9938702	16.3086	6.63937	0.1362	G/A,286	G(512,0.895):A(60,0.105)	exonic	VIT_05s0049g02270	.	synonymous SNV	VIT_05s0049g02270:transcript:VIT_05s0049g02270.t01:exon1:c.G180A:p.K60K	[J]	Translation, ribosomal structure and biogenesis	Molecular Function: damaged DNA binding (GO:0003684);; Molecular Function: mRNA binding (GO:0003729);; Molecular Function: structural constituent of ribosome (GO:0003735);; Cellular Component: nucleus (GO:0005634);; Biological Process: DNA repair (GO:0006281);; Biological Process: translation (GO:0006412);; Molecular Function: oxidized purine nucleobase lesion DNA N-glycosylase activity (GO:00085…	K02985|9e-35|vvi:100259512|K02985 RP-S3e; small subunit ribosomal protein S3e	[J]	Translation, ribosomal structure and biogenesis	Ribosomal protein S3, C-terminal domain	40S ribosomal protein S3-2 OS=Arabidopsis thaliana OX=3702 GN=RPS3B PE=1 SV=1	unnamed protein product, partial [Vitis vinifera]
mlm	2024LeafShape_Perimeter	17_510770	5	9938702	16.1801	6.59022	0.13531	G/A,286	G(512,0.895):A(60,0.105)	exonic	VIT_05s0049g02270	.	synonymous SNV	VIT_05s0049g02270:transcript:VIT_05s0049g02270.t01:exon1:c.G180A:p.K60K	[J]	Translation, ribosomal structure and biogenesis	Molecular Function: damaged DNA binding (GO:0003684);; Molecular Function: mRNA binding (GO:0003729);; Molecular Function: structural constituent of ribosome (GO:0003735);; Cellular Component: nucleus (GO:0005634);; Biological Process: DNA repair (GO:0006281);; Biological Process: translation (GO:0006412);; Molecular Function: oxidized purine nucleobase lesion DNA N-glycosylase activity (GO:00085…	K02985|9e-35|vvi:100259512|K02985 RP-S3e; small subunit ribosomal protein S3e	[J]	Translation, ribosomal structure and biogenesis	Ribosomal protein S3, C-terminal domain	40S ribosomal protein S3-2 OS=Arabidopsis thaliana OX=3702 GN=RPS3B PE=1 SV=1	unnamed protein product, partial [Vitis vinifera]
mlm	2023LeafShape_Perimeter	17_528925	5	20785493	16.2649	6.59944	0.14112	G/A,270	G(506,0.937):A(34,0.063)	intronic	VIT_05s0124g00250	.	.	.	[R]	General function prediction only	Cellular Component: nucleus (GO:0005634);; Biological Process: regulation of transcription, DNA-templated (GO:0006355);; Molecular Function: zinc ion binding (GO:0008270);; Molecular Function: histone methyltransferase activity (H3-K4 specific) (GO:0042800);; Biological Process: histone H3-K4 methylation (GO:0051568);;	--|0.0|vvi:100263501|hypothetical protein	[BK]	--	PHD-zinc-finger like domain;; PHD-like zinc-binding domain;; SET domain;; PWWP domain;; F/Y rich C-terminus;; F/Y-rich N-terminus;; PHD-finger	Histone-lysine N-methyltransferase ATX2 OS=Arabidopsis thaliana OX=3702 GN=ATX2 PE=2 SV=1	PREDICTED: histone-lysine N-methyltransferase ATX1 [Vitis vinifera] XP_010650471.1 PREDICTED: histone-lysine N-methyltransferase ATX1 [Vitis vinifera] XP_019075551.1 PREDICTED: histone-lysine N-methyltransferase ATX1 [Vitis vinifera]
mlm	2024LeafShape_Perimeter	17_528925	5	20785493	14.9589	6.10112	0.12671	G/A,270	G(506,0.937):A(34,0.063)	intronic	VIT_05s0124g00250	.	.	.	[R]	General function prediction only	Cellular Component: nucleus (GO:0005634);; Biological Process: regulation of transcription, DNA-templated (GO:0006355);; Molecular Function: zinc ion binding (GO:0008270);; Molecular Function: histone methyltransferase activity (H3-K4 specific) (GO:0042800);; Biological Process: histone H3-K4 methylation (GO:0051568);;	--|0.0|vvi:100263501|hypothetical protein	[BK]	--	PHD-zinc-finger like domain;; PHD-like zinc-binding domain;; SET domain;; PWWP domain;; F/Y rich C-terminus;; F/Y-rich N-terminus;; PHD-finger	Histone-lysine N-methyltransferase ATX2 OS=Arabidopsis thaliana OX=3702 GN=ATX2 PE=2 SV=1	PREDICTED: histone-lysine N-methyltransferase ATX1 [Vitis vinifera] XP_010650471.1 PREDICTED: histone-lysine N-methyltransferase ATX1 [Vitis vinifera] XP_019075551.1 PREDICTED: histone-lysine N-methyltransferase ATX1 [Vitis vinifera]
mlm	2023LeafShape_Perimeter	17_534778	5	24845172	18.0915	7.31828	0.14902	T/G,287	T(542,0.944):G(32,0.056)	exonic	VIT_05s0094g01570	.	synonymous SNV	VIT_05s0094g01570:transcript:VIT_05s0094g01570.t01:exon11:c.A1086C:p.L362L	--	--	Cellular Component: plasma membrane (GO:0005886);; Biological Process: defense response (GO:0006952);; Biological Process: response to biotic stimulus (GO:0009607);; Cellular Component: integral component of membrane (GO:0016021);;	K08472|0.0|vvi:100233053|K08472 MLO; mlo protein	--	--	Mlo family	MLO-like protein 1 OS=Arabidopsis thaliana OX=3702 GN=MLO1 PE=1 SV=1	mildew resistance locus o 15 [Vitis vinifera] CBI24772.3 unnamed protein product, partial [Vitis vinifera]
mlm	2024LeafShape_Perimeter	17_534778	5	24845172	16.265	6.62435	0.13405	T/G,287	T(542,0.944):G(32,0.056)	exonic	VIT_05s0094g01570	.	synonymous SNV	VIT_05s0094g01570:transcript:VIT_05s0094g01570.t01:exon11:c.A1086C:p.L362L	--	--	Cellular Component: plasma membrane (GO:0005886);; Biological Process: defense response (GO:0006952);; Biological Process: response to biotic stimulus (GO:0009607);; Cellular Component: integral component of membrane (GO:0016021);;	K08472|0.0|vvi:100233053|K08472 MLO; mlo protein	--	--	Mlo family	MLO-like protein 1 OS=Arabidopsis thaliana OX=3702 GN=MLO1 PE=1 SV=1	mildew resistance locus o 15 [Vitis vinifera] CBI24772.3 unnamed protein product, partial [Vitis vinifera]
mlm	2023LeafShape_Perimeter	17_538583	18	2381252	16.0045	6.51461	0.13255	T/C,280	T(505,0.902):C(55,0.098)	intronic	VIT_18s0001g01860	.	.	.	[U]	Intracellular trafficking, secretion, and vesicular transport	Molecular Function: ATP binding (GO:0005524);; Biological Process: protein targeting (GO:0006605);; Biological Process: chloroplast organization (GO:0009658);; Biological Process: regulation of photosynthesis (GO:0010109);; Molecular Function: ATPase-coupled protein transmembrane transporter activity (GO:0015462);; Biological Process: protein import (GO:0017038);; Cellular Component: chloroplast …	K03070|0.0|vvi:100248990|K03070 secA; preprotein translocase subunit SecA [EC:7.4.2.8]	--	--	SecA DEAD-like domain;; SecA Wing and Scaffold domain;; SecA preprotein cross-linking domain	Protein translocase subunit SECA2, chloroplastic OS=Arabidopsis thaliana OX=3702 GN=SECA2 PE=2 SV=1	PREDICTED: protein translocase subunit SECA2, chloroplastic isoform X1 [Vitis vinifera] XP_010664175.1 PREDICTED: protein translocase subunit SECA2, chloroplastic isoform X1 [Vitis vinifera] XP_019072059.1 PREDICTED: protein translocase subunit SECA2, chloroplastic isoform X1 [Vitis vinifera]
mlm	2024LeafShape_Perimeter	17_538583	18	2381252	14.8748	6.08118	0.12332	T/C,280	T(505,0.902):C(55,0.098)	intronic	VIT_18s0001g01860	.	.	.	[U]	Intracellular trafficking, secretion, and vesicular transport	Molecular Function: ATP binding (GO:0005524);; Biological Process: protein targeting (GO:0006605);; Biological Process: chloroplast organization (GO:0009658);; Biological Process: regulation of photosynthesis (GO:0010109);; Molecular Function: ATPase-coupled protein transmembrane transporter activity (GO:0015462);; Biological Process: protein import (GO:0017038);; Cellular Component: chloroplast …	K03070|0.0|vvi:100248990|K03070 secA; preprotein translocase subunit SecA [EC:7.4.2.8]	--	--	SecA DEAD-like domain;; SecA Wing and Scaffold domain;; SecA preprotein cross-linking domain	Protein translocase subunit SECA2, chloroplastic OS=Arabidopsis thaliana OX=3702 GN=SECA2 PE=2 SV=1	PREDICTED: protein translocase subunit SECA2, chloroplastic isoform X1 [Vitis vinifera] XP_010664175.1 PREDICTED: protein translocase subunit SECA2, chloroplastic isoform X1 [Vitis vinifera] XP_019072059.1 PREDICTED: protein translocase subunit SECA2, chloroplastic isoform X1 [Vitis vinifera]
mlm	2023LeafShape_Perimeter	17_538584	18	2381274	16.0149	6.5186	0.13264	G/A,280	G(500,0.893):A(60,0.107)	intronic	VIT_18s0001g01860	.	.	.	[U]	Intracellular trafficking, secretion, and vesicular transport	Molecular Function: ATP binding (GO:0005524);; Biological Process: protein targeting (GO:0006605);; Biological Process: chloroplast organization (GO:0009658);; Biological Process: regulation of photosynthesis (GO:0010109);; Molecular Function: ATPase-coupled protein transmembrane transporter activity (GO:0015462);; Biological Process: protein import (GO:0017038);; Cellular Component: chloroplast …	K03070|0.0|vvi:100248990|K03070 secA; preprotein translocase subunit SecA [EC:7.4.2.8]	--	--	SecA DEAD-like domain;; SecA Wing and Scaffold domain;; SecA preprotein cross-linking domain	Protein translocase subunit SECA2, chloroplastic OS=Arabidopsis thaliana OX=3702 GN=SECA2 PE=2 SV=1	PREDICTED: protein translocase subunit SECA2, chloroplastic isoform X1 [Vitis vinifera] XP_010664175.1 PREDICTED: protein translocase subunit SECA2, chloroplastic isoform X1 [Vitis vinifera] XP_019072059.1 PREDICTED: protein translocase subunit SECA2, chloroplastic isoform X1 [Vitis vinifera]
mlm	2024LeafShape_Perimeter	17_538584	18	2381274	14.8433	6.06906	0.12306	G/A,280	G(500,0.893):A(60,0.107)	intronic	VIT_18s0001g01860	.	.	.	[U]	Intracellular trafficking, secretion, and vesicular transport	Molecular Function: ATP binding (GO:0005524);; Biological Process: protein targeting (GO:0006605);; Biological Process: chloroplast organization (GO:0009658);; Biological Process: regulation of photosynthesis (GO:0010109);; Molecular Function: ATPase-coupled protein transmembrane transporter activity (GO:0015462);; Biological Process: protein import (GO:0017038);; Cellular Component: chloroplast …	K03070|0.0|vvi:100248990|K03070 secA; preprotein translocase subunit SecA [EC:7.4.2.8]	--	--	SecA DEAD-like domain;; SecA Wing and Scaffold domain;; SecA preprotein cross-linking domain	Protein translocase subunit SECA2, chloroplastic OS=Arabidopsis thaliana OX=3702 GN=SECA2 PE=2 SV=1	PREDICTED: protein translocase subunit SECA2, chloroplastic isoform X1 [Vitis vinifera] XP_010664175.1 PREDICTED: protein translocase subunit SECA2, chloroplastic isoform X1 [Vitis vinifera] XP_019072059.1 PREDICTED: protein translocase subunit SECA2, chloroplastic isoform X1 [Vitis vinifera]
mlm	2023LeafShape_Perimeter	17_547141	18	7450998	17.7556	6.75483	0.22812	G/A,148	G(277,0.936):A(19,0.064)	intergenic	VIT_18s0001g08890;VIT_18s0001g08900	dist=2513;dist=13766	.	.	[R]	General function prediction only	Molecular Function: signaling receptor activity (GO:0004872);; Biological Process: response to hormone (GO:0009725);; Cellular Component: integral component of membrane (GO:0016021);;	--|0.0|vvi:100248829|hypothetical protein	[RT]	--	Haemolysin-III related	Heptahelical transmembrane protein ADIPOR3 OS=Oryza sativa subsp. japonica OX=39947 GN=ADIPOR3 PE=2 SV=1	PREDICTED: heptahelical transmembrane protein 4 isoform X1 [Vitis vinifera] XP_010664497.1 PREDICTED: heptahelical transmembrane protein 4 isoform X1 [Vitis vinifera] CBI19385.3 unnamed protein product, partial [Vitis vinifera]	--	--	--	--	--	--	--	--	unnamed protein product, partial [Vitis vinifera]
mlm	2024LeafShape_Perimeter	17_547141	18	7450998	16.7776	6.41885	0.20578	G/A,148	G(277,0.936):A(19,0.064)	intergenic	VIT_18s0001g08890;VIT_18s0001g08900	dist=2513;dist=13766	.	.	[R]	General function prediction only	Molecular Function: signaling receptor activity (GO:0004872);; Biological Process: response to hormone (GO:0009725);; Cellular Component: integral component of membrane (GO:0016021);;	--|0.0|vvi:100248829|hypothetical protein	[RT]	--	Haemolysin-III related	Heptahelical transmembrane protein ADIPOR3 OS=Oryza sativa subsp. japonica OX=39947 GN=ADIPOR3 PE=2 SV=1	PREDICTED: heptahelical transmembrane protein 4 isoform X1 [Vitis vinifera] XP_010664497.1 PREDICTED: heptahelical transmembrane protein 4 isoform X1 [Vitis vinifera] CBI19385.3 unnamed protein product, partial [Vitis vinifera]	--	--	--	--	--	--	--	--	unnamed protein product, partial [Vitis vinifera]
mlm	2023LeafShape_Perimeter	17_551055	18	10240620	16.0803	6.55368	0.13245	A/G,287	A(503,0.876):G(71,0.124)	intronic	VIT_18s0001g12030	.	.	.	[L]	Replication, recombination and repair	--	K01246|0.0|vvi:100250686|K01246 tag; DNA-3-methyladenine glycosylase I [EC:3.2.2.20]	--	--	Methyladenine glycosylase	--	PREDICTED: uncharacterized protein LOC100250686 [Vitis vinifera]
mlm	2024LeafShape_Perimeter	17_551055	18	10240620	14.9769	6.1294	0.12344	A/G,287	A(503,0.876):G(71,0.124)	intronic	VIT_18s0001g12030	.	.	.	[L]	Replication, recombination and repair	--	K01246|0.0|vvi:100250686|K01246 tag; DNA-3-methyladenine glycosylase I [EC:3.2.2.20]	--	--	Methyladenine glycosylase	--	PREDICTED: uncharacterized protein LOC100250686 [Vitis vinifera]
mlm	2023LeafShape_Perimeter	17_551598	18	10622951	16.4944	6.71202	0.13586	G/A,287	G(534,0.930):A(40,0.070)	intergenic	VIT_18s0001g12400;VIT_18s0001g12410	dist=20411;dist=11164	.	.	--	--	--	--|0.0|vvi:100267647|hypothetical protein	--	--	--	--	PREDICTED: uncharacterized protein LOC100267647 [Vitis vinifera]	--	--	--	--|4e-96|vvi:109122424|hypothetical protein	[R]	General function prediction only	--	Retrovirus-related Pol polyprotein from transposon RE2 OS=Arabidopsis thaliana OX=3702 GN=RE2 PE=4 SV=1	Retrovirus-related Pol polyprotein from transposon RE1 [Vitis vinifera]
mlm	2024LeafShape_Perimeter	17_551598	18	10622951	15.6699	6.39627	0.12915	G/A,287	G(534,0.930):A(40,0.070)	intergenic	VIT_18s0001g12400;VIT_18s0001g12410	dist=20411;dist=11164	.	.	--	--	--	--|0.0|vvi:100267647|hypothetical protein	--	--	--	--	PREDICTED: uncharacterized protein LOC100267647 [Vitis vinifera]	--	--	--	--|4e-96|vvi:109122424|hypothetical protein	[R]	General function prediction only	--	Retrovirus-related Pol polyprotein from transposon RE2 OS=Arabidopsis thaliana OX=3702 GN=RE2 PE=4 SV=1	Retrovirus-related Pol polyprotein from transposon RE1 [Vitis vinifera]
mlm	2023LeafShape_Perimeter	17_551715	18	10696851	16.5141	6.71956	0.13602	G/T,287	G(534,0.930):T(40,0.070)	intronic	VIT_18s0001g12510	.	.	.	--	--	--	--|0.0|vvi:100254078|hypothetical protein	[F]	Nucleotide transport and metabolism	5' nucleotidase family	--	PREDICTED: 5&apos;-nucleotidase domain-containing protein 4 isoform X2 [Vitis vinifera]
mlm	2024LeafShape_Perimeter	17_551715	18	10696851	15.7373	6.42218	0.1297	G/T,287	G(534,0.930):T(40,0.070)	intronic	VIT_18s0001g12510	.	.	.	--	--	--	--|0.0|vvi:100254078|hypothetical protein	[F]	Nucleotide transport and metabolism	5' nucleotidase family	--	PREDICTED: 5&apos;-nucleotidase domain-containing protein 4 isoform X2 [Vitis vinifera]
mlm	2023LeafShape_Perimeter	17_582348	14	3072904	18.6311	7.51718	0.15567	T/C,285	T(50,0.088):C(520,0.912)	exonic	VIT_14s0128g00440	.	synonymous SNV	VIT_14s0128g00440:transcript:VIT_14s0128g00440.t01:exon4:c.A879G:p.S293S	--	--	Biological Process: phragmoplast assembly (GO:0000914);; Cellular Component: nucleolus (GO:0005730);; Cellular Component: microtubule associated complex (GO:0005875);; Cellular Component: phragmoplast (GO:0009524);; Cellular Component: preprophase band (GO:0009574);;	K18636|0.0|vvi:100259649|K18636 TAN1; microtubule-binding protein TANGLED1	[R]	General function prediction only	--	Probable microtubule-binding protein TANGLED OS=Arabidopsis thaliana OX=3702 GN=TAN PE=1 SV=1	PREDICTED: probable microtubule-binding protein TANGLED [Vitis vinifera]
mlm	2024LeafShape_Perimeter	17_582348	14	3072904	15.83	6.45449	0.13253	T/C,285	T(50,0.088):C(520,0.912)	exonic	VIT_14s0128g00440	.	synonymous SNV	VIT_14s0128g00440:transcript:VIT_14s0128g00440.t01:exon4:c.A879G:p.S293S	--	--	Biological Process: phragmoplast assembly (GO:0000914);; Cellular Component: nucleolus (GO:0005730);; Cellular Component: microtubule associated complex (GO:0005875);; Cellular Component: phragmoplast (GO:0009524);; Cellular Component: preprophase band (GO:0009574);;	K18636|0.0|vvi:100259649|K18636 TAN1; microtubule-binding protein TANGLED1	[R]	General function prediction only	--	Probable microtubule-binding protein TANGLED OS=Arabidopsis thaliana OX=3702 GN=TAN PE=1 SV=1	PREDICTED: probable microtubule-binding protein TANGLED [Vitis vinifera]
mlm	2023LeafShape_Perimeter	17_607039	14	19955298	15.538	6.21702	0.16515	T/C,217	T(410,0.945):C(24,0.055)	intergenic	VIT_14s0006g02400;VIT_14s0006g02420	dist=5534;dist=7534	.	.	--	--	Cellular Component: cell wall (GO:0005618);; Molecular Function: manganese ion binding (GO:0030145);; Molecular Function: nutrient reservoir activity (GO:0045735);; Cellular Component: apoplast (GO:0048046);;	--|1e-158|vvi:109121478|hypothetical protein	--	--	Cupin;; Cupin domain	Putative germin-like protein 2-1 OS=Oryza sativa subsp. japonica OX=39947 GN=Os02g0491600 PE=3 SV=1	PREDICTED: putative germin-like protein 2-1 [Vitis vinifera] XP_019080488.1 PREDICTED: putative germin-like protein 2-1 [Vitis vinifera] RVW18880.1 putative germin-like protein 2-1 [Vitis vinifera]	--	--	Cellular Component: cell wall (GO:0005618);; Molecular Function: manganese ion binding (GO:0030145);; Molecular Function: nutrient reservoir activity (GO:0045735);; Cellular Component: apoplast (GO:0048046);;	--|1e-158|vvi:109121478|hypothetical protein	--	--	Cupin;; Cupin domain	Putative germin-like protein 2-1 OS=Oryza sativa subsp. japonica OX=39947 GN=Os02g0491600 PE=3 SV=1	PREDICTED: putative germin-like protein 2-1 [Vitis vinifera] XP_019080488.1 PREDICTED: putative germin-like protein 2-1 [Vitis vinifera] RVW18880.1 putative germin-like protein 2-1 [Vitis vinifera]
mlm	2024LeafShape_Perimeter	17_607039	14	19955298	14.779	5.93558	0.1478	T/C,217	T(410,0.945):C(24,0.055)	intergenic	VIT_14s0006g02400;VIT_14s0006g02420	dist=5534;dist=7534	.	.	--	--	Cellular Component: cell wall (GO:0005618);; Molecular Function: manganese ion binding (GO:0030145);; Molecular Function: nutrient reservoir activity (GO:0045735);; Cellular Component: apoplast (GO:0048046);;	--|1e-158|vvi:109121478|hypothetical protein	--	--	Cupin;; Cupin domain	Putative germin-like protein 2-1 OS=Oryza sativa subsp. japonica OX=39947 GN=Os02g0491600 PE=3 SV=1	PREDICTED: putative germin-like protein 2-1 [Vitis vinifera] XP_019080488.1 PREDICTED: putative germin-like protein 2-1 [Vitis vinifera] RVW18880.1 putative germin-like protein 2-1 [Vitis vinifera]	--	--	Cellular Component: cell wall (GO:0005618);; Molecular Function: manganese ion binding (GO:0030145);; Molecular Function: nutrient reservoir activity (GO:0045735);; Cellular Component: apoplast (GO:0048046);;	--|1e-158|vvi:109121478|hypothetical protein	--	--	Cupin;; Cupin domain	Putative germin-like protein 2-1 OS=Oryza sativa subsp. japonica OX=39947 GN=Os02g0491600 PE=3 SV=1	PREDICTED: putative germin-like protein 2-1 [Vitis vinifera] XP_019080488.1 PREDICTED: putative germin-like protein 2-1 [Vitis vinifera] RVW18880.1 putative germin-like protein 2-1 [Vitis vinifera]
mlm	2023LeafShape_Perimeter	17_608331	14	20737351	16.1507	6.57728	0.1332	G/T,285	G(538,0.944):T(32,0.056)	intronic	VIT_14s0006g02720	.	.	.	[GEPR]	--	Molecular Function: carbohydrate:proton symporter activity (GO:0005351);; Molecular Function: glucose transmembrane transporter activity (GO:0005355);; Cellular Component: chloroplast inner membrane (GO:0009706);; Cellular Component: chloroplast envelope (GO:0009941);; Cellular Component: integral component of membrane (GO:0016021);; Biological Process: hexose transmembrane transport (GO:0035428)…	--|0.0|vvi:100232958|hypothetical protein	[R]	General function prediction only	Sugar (and other) transporter;; Major Facilitator Superfamily	Plastidic glucose transporter 4 OS=Arabidopsis thaliana OX=3702 GN=At5g16150 PE=1 SV=2	plastid hexose transporter [Vitis vinifera] XP_010660281.1 PREDICTED: plastid hexose transporter isoform X1 [Vitis vinifera] AAU07980.1 plastid hexose transporter [Vitis vinifera] CBI33636.3 unnamed protein product, partial [Vitis vinifera]
mlm	2024LeafShape_Perimeter	17_608331	14	20737351	15.6375	6.38068	0.12905	G/T,285	G(538,0.944):T(32,0.056)	intronic	VIT_14s0006g02720	.	.	.	[GEPR]	--	Molecular Function: carbohydrate:proton symporter activity (GO:0005351);; Molecular Function: glucose transmembrane transporter activity (GO:0005355);; Cellular Component: chloroplast inner membrane (GO:0009706);; Cellular Component: chloroplast envelope (GO:0009941);; Cellular Component: integral component of membrane (GO:0016021);; Biological Process: hexose transmembrane transport (GO:0035428)…	--|0.0|vvi:100232958|hypothetical protein	[R]	General function prediction only	Sugar (and other) transporter;; Major Facilitator Superfamily	Plastidic glucose transporter 4 OS=Arabidopsis thaliana OX=3702 GN=At5g16150 PE=1 SV=2	plastid hexose transporter [Vitis vinifera] XP_010660281.1 PREDICTED: plastid hexose transporter isoform X1 [Vitis vinifera] AAU07980.1 plastid hexose transporter [Vitis vinifera] CBI33636.3 unnamed protein product, partial [Vitis vinifera]
mlm	2023LeafShape_Perimeter	17_619473	14	27537113	15.8891	6.402	0.14705	G/T,236	G(445,0.943):T(27,0.057)	upstream	VIT_14s0066g01080	dist=512	.	.	[R]	General function prediction only	Molecular Function: GTP binding (GO:0005525);; Cellular Component: Golgi apparatus (GO:0005794);; Biological Process: small GTPase mediated signal transduction (GO:0007264);; Biological Process: protein transport (GO:0015031);; Biological Process: vesicle-mediated transport (GO:0016192);;	K07937|1e-131|vvi:100245580|K07937 ARF1; ADP-ribosylation factor 1	[U]	Intracellular trafficking, secretion, and vesicular transport	ADP-ribosylation factor family;; Ras of Complex, Roc, domain of DAPkinase;; Signal recognition particle receptor beta subunit;; G-protein alpha subunit;; Ras family;; Gtr1/RagA G protein conserved region;; 50S ribosome-binding GTPase	ADP-ribosylation factor OS=Vigna unguiculata OX=3917 GN=ARF PE=2 SV=3	PREDICTED: ADP-ribosylation factor isoform X2 [Vitis vinifera] XP_010660903.1 PREDICTED: ADP-ribosylation factor isoform X2 [Vitis vinifera]
mlm	2024LeafShape_Perimeter	17_619473	14	27537113	15.1667	6.13062	0.13769	G/T,236	G(445,0.943):T(27,0.057)	upstream	VIT_14s0066g01080	dist=512	.	.	[R]	General function prediction only	Molecular Function: GTP binding (GO:0005525);; Cellular Component: Golgi apparatus (GO:0005794);; Biological Process: small GTPase mediated signal transduction (GO:0007264);; Biological Process: protein transport (GO:0015031);; Biological Process: vesicle-mediated transport (GO:0016192);;	K07937|1e-131|vvi:100245580|K07937 ARF1; ADP-ribosylation factor 1	[U]	Intracellular trafficking, secretion, and vesicular transport	ADP-ribosylation factor family;; Ras of Complex, Roc, domain of DAPkinase;; Signal recognition particle receptor beta subunit;; G-protein alpha subunit;; Ras family;; Gtr1/RagA G protein conserved region;; 50S ribosome-binding GTPase	ADP-ribosylation factor OS=Vigna unguiculata OX=3917 GN=ARF PE=2 SV=3	PREDICTED: ADP-ribosylation factor isoform X2 [Vitis vinifera] XP_010660903.1 PREDICTED: ADP-ribosylation factor isoform X2 [Vitis vinifera]
mlm	2023LeafShape_Perimeter	17_619474	14	27537117	16.0404	6.45863	0.14845	T/C,237	T(446,0.941):C(28,0.059)	upstream	VIT_14s0066g01080	dist=508	.	.	[R]	General function prediction only	Molecular Function: GTP binding (GO:0005525);; Cellular Component: Golgi apparatus (GO:0005794);; Biological Process: small GTPase mediated signal transduction (GO:0007264);; Biological Process: protein transport (GO:0015031);; Biological Process: vesicle-mediated transport (GO:0016192);;	K07937|1e-131|vvi:100245580|K07937 ARF1; ADP-ribosylation factor 1	[U]	Intracellular trafficking, secretion, and vesicular transport	ADP-ribosylation factor family;; Ras of Complex, Roc, domain of DAPkinase;; Signal recognition particle receptor beta subunit;; G-protein alpha subunit;; Ras family;; Gtr1/RagA G protein conserved region;; 50S ribosome-binding GTPase	ADP-ribosylation factor OS=Vigna unguiculata OX=3917 GN=ARF PE=2 SV=3	PREDICTED: ADP-ribosylation factor isoform X2 [Vitis vinifera] XP_010660903.1 PREDICTED: ADP-ribosylation factor isoform X2 [Vitis vinifera]
mlm	2024LeafShape_Perimeter	17_619474	14	27537117	15.0597	6.09026	0.13672	T/C,237	T(446,0.941):C(28,0.059)	upstream	VIT_14s0066g01080	dist=508	.	.	[R]	General function prediction only	Molecular Function: GTP binding (GO:0005525);; Cellular Component: Golgi apparatus (GO:0005794);; Biological Process: small GTPase mediated signal transduction (GO:0007264);; Biological Process: protein transport (GO:0015031);; Biological Process: vesicle-mediated transport (GO:0016192);;	K07937|1e-131|vvi:100245580|K07937 ARF1; ADP-ribosylation factor 1	[U]	Intracellular trafficking, secretion, and vesicular transport	ADP-ribosylation factor family;; Ras of Complex, Roc, domain of DAPkinase;; Signal recognition particle receptor beta subunit;; G-protein alpha subunit;; Ras family;; Gtr1/RagA G protein conserved region;; 50S ribosome-binding GTPase	ADP-ribosylation factor OS=Vigna unguiculata OX=3917 GN=ARF PE=2 SV=3	PREDICTED: ADP-ribosylation factor isoform X2 [Vitis vinifera] XP_010660903.1 PREDICTED: ADP-ribosylation factor isoform X2 [Vitis vinifera]
mlm	2023LeafShape_Perimeter	17_65601	2	11139577	16.3062	6.62255	0.13842	C/T,276	C(496,0.899):T(56,0.101)	intergenic	VIT_02s0012g02970;VIT_02s0012g03040	dist=64744;dist=415404	.	.	--	--	--	--	--	--	--	--	hypothetical protein CK203_054975 [Vitis vinifera]	[L]	Replication, recombination and repair	--	K11269|0.0|vvi:100244400|K11269 CTF18; chromosome transmission fidelity protein 18	[DL]	--	--	--	unnamed protein product, partial [Vitis vinifera]
mlm	2024LeafShape_Perimeter	17_65601	2	11139577	15.5277	6.32556	0.13238	C/T,276	C(496,0.899):T(56,0.101)	intergenic	VIT_02s0012g02970;VIT_02s0012g03040	dist=64744;dist=415404	.	.	--	--	--	--	--	--	--	--	hypothetical protein CK203_054975 [Vitis vinifera]	[L]	Replication, recombination and repair	--	K11269|0.0|vvi:100244400|K11269 CTF18; chromosome transmission fidelity protein 18	[DL]	--	--	--	unnamed protein product, partial [Vitis vinifera]
mlm	2023LeafShape_Perimeter	17_70467	2	15388709	16.0304	6.5029	0.1401	G/A,267	G(498,0.933):A(36,0.067)	intergenic	VIT_02s0033g00750;VIT_02s0033g00770	dist=1533;dist=59900	.	.	--	--	Molecular Function: microtubule motor activity (GO:0003777);; Molecular Function: ATP binding (GO:0005524);; Cellular Component: kinesin complex (GO:0005871);; Cellular Component: microtubule (GO:0005874);; Biological Process: microtubule-based movement (GO:0007018);; Molecular Function: ATPase activity (GO:0016887);;	--|3e-43|vvi:109124366|hypothetical protein	[Z]	Cytoskeleton	--	Kinesin-like protein KIN-14I OS=Arabidopsis thaliana OX=3702 GN=KIN14I PE=2 SV=1	unnamed protein product, partial [Vitis vinifera]	[R]	General function prediction only	Biological Process: cyanide catabolic process (GO:0019500);; Molecular Function: cyanoalanine nitrilase activity (GO:0047427);; Molecular Function: 3-cyanoalanine hydratase activity (GO:0047558);; Biological Process: detoxification of nitrogen compound (GO:0051410);;	K13035|0.0|vvi:100253338|K13035 NIT4; beta-cyano-L-alanine hydratase/nitrilase [EC:3.5.5.4 4.2.1.65]	[E]	Amino acid transport and metabolism	Carbon-nitrogen hydrolase	Bifunctional nitrilase/nitrile hydratase NIT4B OS=Lupinus angustifolius OX=3871 GN=NIT4B PE=1 SV=1	Bifunctional nitrilase/nitrile hydratase NIT4B [Vitis vinifera]
mlm	2024LeafShape_Perimeter	17_70467	2	15388709	15.1823	6.17999	0.13246	G/A,267	G(498,0.933):A(36,0.067)	intergenic	VIT_02s0033g00750;VIT_02s0033g00770	dist=1533;dist=59900	.	.	--	--	Molecular Function: microtubule motor activity (GO:0003777);; Molecular Function: ATP binding (GO:0005524);; Cellular Component: kinesin complex (GO:0005871);; Cellular Component: microtubule (GO:0005874);; Biological Process: microtubule-based movement (GO:0007018);; Molecular Function: ATPase activity (GO:0016887);;	--|3e-43|vvi:109124366|hypothetical protein	[Z]	Cytoskeleton	--	Kinesin-like protein KIN-14I OS=Arabidopsis thaliana OX=3702 GN=KIN14I PE=2 SV=1	unnamed protein product, partial [Vitis vinifera]	[R]	General function prediction only	Biological Process: cyanide catabolic process (GO:0019500);; Molecular Function: cyanoalanine nitrilase activity (GO:0047427);; Molecular Function: 3-cyanoalanine hydratase activity (GO:0047558);; Biological Process: detoxification of nitrogen compound (GO:0051410);;	K13035|0.0|vvi:100253338|K13035 NIT4; beta-cyano-L-alanine hydratase/nitrilase [EC:3.5.5.4 4.2.1.65]	[E]	Amino acid transport and metabolism	Carbon-nitrogen hydrolase	Bifunctional nitrilase/nitrile hydratase NIT4B OS=Lupinus angustifolius OX=3871 GN=NIT4B PE=1 SV=1	Bifunctional nitrilase/nitrile hydratase NIT4B [Vitis vinifera]
mlm	2023LeafShape_Perimeter	17_70916	2	15999442	16.1021	6.5282	0.15173	C/T,267	C(492,0.921):T(42,0.079)	intergenic	VIT_02s0033g01000;VIT_02s0033g01010	dist=16000;dist=41254	.	.	--	--	Molecular Function: transferase activity, transferring acyl groups other than amino-acyl groups (GO:0016747);;	K19861|0.0|vvi:100243166|K19861 BEBT; benzyl alcohol O-benzoyltransferase [EC:2.3.1.196 2.3.1.232]	--	--	Transferase family	Methanol O-anthraniloyltransferase OS=Vitis labrusca OX=103355 GN=AMAT PE=1 SV=1	PREDICTED: methanol O-anthraniloyltransferase [Vitis vinifera] CBI37440.3 unnamed protein product, partial [Vitis vinifera] RVW29688.1 Methanol O-anthraniloyltransferase [Vitis vinifera] RVW93735.1 Methanol O-anthraniloyltransferase [Vitis vinifera]	--	--	Molecular Function: structural constituent of ribosome (GO:0003735);; Biological Process: translation (GO:0006412);; Cellular Component: chloroplast (GO:0009507);; Cellular Component: small ribosomal subunit (GO:0015935);; Molecular Function: rRNA binding (GO:0019843);;	--	--	--	--	30S ribosomal protein S12, chloroplastic OS=Chloranthus spicatus OX=13006 GN=rps12 PE=3 SV=1	unnamed protein product, partial [Vitis vinifera]
mlm	2024LeafShape_Perimeter	17_70916	2	15999442	14.8899	6.06649	0.13084	C/T,267	C(492,0.921):T(42,0.079)	intergenic	VIT_02s0033g01000;VIT_02s0033g01010	dist=16000;dist=41254	.	.	--	--	Molecular Function: transferase activity, transferring acyl groups other than amino-acyl groups (GO:0016747);;	K19861|0.0|vvi:100243166|K19861 BEBT; benzyl alcohol O-benzoyltransferase [EC:2.3.1.196 2.3.1.232]	--	--	Transferase family	Methanol O-anthraniloyltransferase OS=Vitis labrusca OX=103355 GN=AMAT PE=1 SV=1	PREDICTED: methanol O-anthraniloyltransferase [Vitis vinifera] CBI37440.3 unnamed protein product, partial [Vitis vinifera] RVW29688.1 Methanol O-anthraniloyltransferase [Vitis vinifera] RVW93735.1 Methanol O-anthraniloyltransferase [Vitis vinifera]	--	--	Molecular Function: structural constituent of ribosome (GO:0003735);; Biological Process: translation (GO:0006412);; Cellular Component: chloroplast (GO:0009507);; Cellular Component: small ribosomal subunit (GO:0015935);; Molecular Function: rRNA binding (GO:0019843);;	--	--	--	--	30S ribosomal protein S12, chloroplastic OS=Chloranthus spicatus OX=13006 GN=rps12 PE=3 SV=1	unnamed protein product, partial [Vitis vinifera]
mlm	2023LeafShape_Perimeter	17_70917	2	15999452	15.9182	6.45653	0.15024	C/A,265	C(484,0.913):A(46,0.087)	intergenic	VIT_02s0033g01000;VIT_02s0033g01010	dist=16010;dist=41244	.	.	--	--	Molecular Function: transferase activity, transferring acyl groups other than amino-acyl groups (GO:0016747);;	K19861|0.0|vvi:100243166|K19861 BEBT; benzyl alcohol O-benzoyltransferase [EC:2.3.1.196 2.3.1.232]	--	--	Transferase family	Methanol O-anthraniloyltransferase OS=Vitis labrusca OX=103355 GN=AMAT PE=1 SV=1	PREDICTED: methanol O-anthraniloyltransferase [Vitis vinifera] CBI37440.3 unnamed protein product, partial [Vitis vinifera] RVW29688.1 Methanol O-anthraniloyltransferase [Vitis vinifera] RVW93735.1 Methanol O-anthraniloyltransferase [Vitis vinifera]	--	--	Molecular Function: structural constituent of ribosome (GO:0003735);; Biological Process: translation (GO:0006412);; Cellular Component: chloroplast (GO:0009507);; Cellular Component: small ribosomal subunit (GO:0015935);; Molecular Function: rRNA binding (GO:0019843);;	--	--	--	--	30S ribosomal protein S12, chloroplastic OS=Chloranthus spicatus OX=13006 GN=rps12 PE=3 SV=1	unnamed protein product, partial [Vitis vinifera]
mlm	2024LeafShape_Perimeter	17_70917	2	15999452	14.8683	6.05656	0.13079	C/A,265	C(484,0.913):A(46,0.087)	intergenic	VIT_02s0033g01000;VIT_02s0033g01010	dist=16010;dist=41244	.	.	--	--	Molecular Function: transferase activity, transferring acyl groups other than amino-acyl groups (GO:0016747);;	K19861|0.0|vvi:100243166|K19861 BEBT; benzyl alcohol O-benzoyltransferase [EC:2.3.1.196 2.3.1.232]	--	--	Transferase family	Methanol O-anthraniloyltransferase OS=Vitis labrusca OX=103355 GN=AMAT PE=1 SV=1	PREDICTED: methanol O-anthraniloyltransferase [Vitis vinifera] CBI37440.3 unnamed protein product, partial [Vitis vinifera] RVW29688.1 Methanol O-anthraniloyltransferase [Vitis vinifera] RVW93735.1 Methanol O-anthraniloyltransferase [Vitis vinifera]	--	--	Molecular Function: structural constituent of ribosome (GO:0003735);; Biological Process: translation (GO:0006412);; Cellular Component: chloroplast (GO:0009507);; Cellular Component: small ribosomal subunit (GO:0015935);; Molecular Function: rRNA binding (GO:0019843);;	--	--	--	--	30S ribosomal protein S12, chloroplastic OS=Chloranthus spicatus OX=13006 GN=rps12 PE=3 SV=1	unnamed protein product, partial [Vitis vinifera]
mlm	2023LeafShape_Perimeter	17_81649	3	4504866	16.2513	6.61574	0.13403	G/A,285	G(540,0.947):A(30,0.053)	intronic	VIT_03s0063g01070	.	.	.	[B]	Chromatin structure and dynamics	--	K15223|3e-71|vvi:109122344|K15223 UAF30; upstream activation factor subunit UAF30	[K]	Transcription	SWIB/MDM2 domain	--	unnamed protein product, partial [Vitis vinifera]
mlm	2024LeafShape_Perimeter	17_81649	3	4504866	14.9589	6.11955	0.12346	G/A,285	G(540,0.947):A(30,0.053)	intronic	VIT_03s0063g01070	.	.	.	[B]	Chromatin structure and dynamics	--	K15223|3e-71|vvi:109122344|K15223 UAF30; upstream activation factor subunit UAF30	[K]	Transcription	SWIB/MDM2 domain	--	unnamed protein product, partial [Vitis vinifera]
mlm	2023LeafShape_Perimeter	17_88448	3	9327393	16.6375	6.33317	0.24155	A/G,139	A(263,0.946):G(15,0.054)	intergenic	VIT_03s0088g01080;VIT_03s0088g01090	dist=13264;dist=12763	.	.	--	--	--	--	--	--	--	--	unnamed protein product, partial [Vitis vinifera]	--	--	--	K19041|0.0|vvi:104878839|K19041 RNF38_44; E3 ubiquitin-protein ligase RNF38/44 [EC:2.3.2.27]	[O]	Posttranslational modification, protein turnover, chaperones	Ring finger domain;; RING-H2 zinc finger domain;; Zinc finger, C3HC4 type (RING finger);; Zinc finger, C3HC4 type (RING finger);; Zinc finger, C3HC4 type (RING finger)	Probable E3 ubiquitin-protein ligase ZFP1 OS=Oryza sativa subsp. japonica OX=39947 GN=ZFP1 PE=1 SV=1	PREDICTED: RING finger protein 44 [Vitis vinifera]
mlm	2024LeafShape_Perimeter	17_88448	3	9327393	16.4596	6.26685	0.27343	A/G,139	A(263,0.946):G(15,0.054)	intergenic	VIT_03s0088g01080;VIT_03s0088g01090	dist=13264;dist=12763	.	.	--	--	--	--	--	--	--	--	unnamed protein product, partial [Vitis vinifera]	--	--	--	K19041|0.0|vvi:104878839|K19041 RNF38_44; E3 ubiquitin-protein ligase RNF38/44 [EC:2.3.2.27]	[O]	Posttranslational modification, protein turnover, chaperones	Ring finger domain;; RING-H2 zinc finger domain;; Zinc finger, C3HC4 type (RING finger);; Zinc finger, C3HC4 type (RING finger);; Zinc finger, C3HC4 type (RING finger)	Probable E3 ubiquitin-protein ligase ZFP1 OS=Oryza sativa subsp. japonica OX=39947 GN=ZFP1 PE=1 SV=1	PREDICTED: RING finger protein 44 [Vitis vinifera]
